# Supplementary material for: Genetic and genomic resources to study natural variation in Brassica rapa
Source: Plant Direct. 2020 Dec 22;4(12):e00285. doi: 10.1002/pld3.285 (PMC7755128; doi:10.1002/pld3.285)
Supplement: Supplementary file 4 — Table S1 [file PLD3-4-e00285-s004.xlsx]

## Sheet: Supplemental Table S1A
Supplemental Table S1. (A) Genetic map positions of Single Nucleotide Polymorphism (SNP) Markers from the R500 x IMB211 Recombinant Inbred Line population (Markelz et al., 2017) used to construct the high-density genetic map onto which the Pilon based contigs were anchored into a chromosome scale assembly of the B. rapa R500 genome.
Chromosome	Marker	Position (cM)
A01	000027F_0.6	0
A01	000027F_0.7	1e-06
A01	000027F_0.5	0.400002
A01	000027F_0.4	1.3
A01	000027F_0.3	2.6
A01	000027F_0.2	2.6
A01	000027F_0.1	3.90001
A01	000630F_0	3.90001
A01	000006F_0.1	4.40001
A01	000006F_0.2	6.60001
A01	000006F_0.3	7.50001
A01	000006F_0.4	7.90001
A01	000006F_0.5	8.80001
A01	000006F_0.6	9.20001
A01	000006F_0.7	9.20001
A01	000006F_0.8	10.5
A01	000006F_0.9	10.5
A01	000006F_1	10.9
A01	000006F_1.1	11.4
A01	000006F_1.2	11.8
A01	000006F_1.3	12.2
A01	000006F_1.6	12.7
A01	000006F_1.4	12.7
A01	000006F_1.5	12.7
A01	000006F_1.7	12.7
A01	000006F_1.8	13.1
A01	000006F_1.9	14.8
A01	000006F_2	14.8
A01	000006F_2.1	19.6
A01	000006F_2.2	19.6
A01	000006F_2.3	21.8
A01	000006F_2.4	22.7
A01	000006F_2.5	23.3
A01	000006F_2.6	24
A01	000006F_2.7	24.9
A01	000006F_2.8	25.3
A01	000006F_2.9	25.3
A01	000006F_3	25.7
A01	000006F_3.5	26.6
A01	000006F_3.3	26.6
A01	000006F_3.4	26.6
A01	000006F_3.1	27
A01	000006F_3.6	28.8
A01	000006F_3.7	28.8
A01	000006F_3.8	30.1
A01	000006F_3.9	31.4
A01	000006F_4	32.2
A01	000006F_4.1	32.2
A01	000006F_4.2	33.1
A01	000006F_4.3	35.3
A01	000006F_4.4	35.3
A01	000006F_4.5	35.7001
A01	000006F_4.6	36.6001
A01	000006F_4.7	37.5001
A01	000006F_4.8	37.9001
A01	000006F_4.9	40.1001
A01	000006F_5	40.9001
A01	000006F_5.1	42.2001
A01	000006F_5.2	43.5001
A01	000006F_5.3	44.8001
A01	000006F_5.4	44.8001
A01	000006F_5.5	45.7001
A01	000006F_5.7	47.0001
A01	000006F_5.6	47.0001
A01	000006F_5.8	47.4001
A01	000006F_5.9	47.8001
A01	000006F_6	48.2001
A01	000006F_6.3	48.6001
A01	000006F_6.1	48.6001
A01	000006F_6.2	48.6001
A01	000006F_6.5	48.6001
A01	000006F_6.6	49.1001
A01	000006F_6.8	49.5001
A01	000006F_6.7	49.5001
A01	000006F_7.1	49.9001
A01	000073F_0.1	49.9001
A01	000073F_0.2	49.9001
A01	000073F_0	49.9001
A01	000073F_0.3	49.9001
A01	000006F_7	49.9001
A01	000021F_0	51.0001
A01	000021F_0.3	51.6001
A01	000021F_0.2	51.6001
A01	000073F_0.5	51.6001
A01	000021F_0.1	51.6001
A01	000021F_0.4	51.6001
A01	000073F_0.6	51.6001
A01	000073F_0.4	52.0001
A01	000021F_0.8	52.4001
A01	000021F_1.4	53.3001
A01	000021F_1.2	53.7001
A01	000021F_0.7	53.7001
A01	000021F_1.5	53.7001
A01	000021F_1.8	53.7001
A01	000021F_1.9	53.7001
A01	000021F_0.6	53.7001
A01	000021F_1.1	53.7001
A01	000021F_0.5	53.7001
A01	000021F_1.7	54.1001
A01	000021F_2	54.1001
A01	000021F_1.6	54.1001
A01	000021F_2.1	54.5001
A01	000047F_0.1	54.9001
A01	000058F_0.7	54.9001
A01	000021F_3.5	54.9001
A01	000021F_3.7	54.9001
A01	000021F_2.9	54.9001
A01	000047F_0.3	54.9001
A01	000021F_3.1	54.9001
A01	000047F_0.6	54.9001
A01	000021F_4.1	54.9001
A01	000047F_0.4	54.9001
A01	000047F_0.8	54.9001
A01	000021F_2.5	54.9001
A01	000047F_1	54.9001
A01	000058F_0.8	54.9001
A01	000058F_0.9	54.9001
A01	000021F_4	54.9001
A01	000021F_2.8	54.9001
A01	000058F_0.3	54.9001
A01	000047F_0.7	54.9001
A01	000058F_0.6	54.9001
A01	000021F_3.3	54.9001
A01	000047F_0.9	54.9001
A01	000021F_3	54.9001
A01	000234F_0.1	54.9001
A01	000234F_0	54.9001
A01	000021F_2.6	54.9001
A01	000021F_2.3	54.9001
A01	000047F_0.2	54.9001
A01	000021F_3.8	54.9001
A01	000021F_2.7	54.9001
A01	000021F_3.2	54.9001
A01	000021F_2.4	54.9001
A01	000047F_1.1	55.3001
A01	000047F_1.2	55.3001
A01	000047F_0.5	55.3001
A01	000047F_1.6	55.8001
A01	000047F_1.9	55.8001
A01	000047F_1.5	55.8001
A01	000047F_1.4	55.8001
A01	000047F_1.8	55.8001
A01	000047F_1.3	55.8001
A01	000047F_2	56.6001
A01	000047F_2.2	57.4001
A01	000014F_0	57.6001
A01	000047F_2.1	57.7001
A01	000014F_0.2	57.9001
A01	000047F_2.3	57.9001
A01	000014F_0.4	57.9001
A01	000014F_0.5	57.9001
A01	000014F_0.6	57.9002
A01	000014F_0.9	57.9002
A01	000014F_0.7	57.9002
A01	000014F_0.3	57.9002
A01	000014F_0.1	57.9002
A01	000014F_1.2	58.3002
A01	000014F_1.6	58.3002
A01	000014F_1.5	58.3002
A01	000014F_1.4	58.3002
A01	000014F_1.7	59.5002
A01	000014F_1.8	60.8002
A01	000014F_2.2	60.8002
A01	000014F_2.1	60.8002
A01	000014F_2.4	60.8002
A01	000014F_1.9	61.2002
A01	000014F_2.5	62.9002
A01	000014F_2.6	63.4002
A01	000014F_2.7	63.4002
A01	000014F_2.9	63.8002
A01	000014F_3	65.0002
A01	000014F_3.1	65.0002
A01	000014F_3.2	65.5002
A01	000014F_3.3	65.5002
A01	000014F_3.4	65.9002
A01	000014F_3.6	66.3002
A01	000014F_3.5	66.3002
A01	000014F_3.8	67.1002
A01	000014F_3.7	67.1002
A01	000014F_3.9	69.8002
A01	000014F_4	69.8002
A01	000014F_4.1	70.2002
A01	000014F_4.6	74.6002
A01	000014F_4.3	74.6002
A01	000014F_4.4	74.6002
A01	000014F_4.8	75.1002
A01	000014F_4.9	75.1002
A01	000014F_4.7	75.1002
A01	000014F_5	75.5002
A01	000014F_5.1	76.5002
A01	000014F_5.2	78.1002
A01	000014F_5.4	78.9002
A01	000014F_5.3	78.9002
A01	000014F_5.5	79.3002
A01	000075F_0.1	80.6002
A01	000075F_0.2	81.4002
A01	000075F_0.4	82.7002
A01	000075F_0.3	82.7002
A01	000075F_0.5	84.0002
A01	000075F_0.6	84.0002
A01	000108F_0.3	84.4002
A01	000108F_0.2	84.4002
A01	000108F_0.1	86.1002
A01	000108F_0	86.5002
A01	000072F_0	86.5002
A01	000072F_0.1	86.9002
A01	000072F_0.2	87.3002
A01	000072F_0.3	88.2002
A01	000072F_0.4	88.6002
A01	000072F_0.5	89.4002
A01	000072F_0.6	89.4002
A01	000107F_0.3	89.9002
A01	000107F_0.2	90.7002
A01	000107F_0.1	91.1002
A01	000036F_2.3	92.4002
A01	000107F_0	92.4002
A01	000036F_2.4	94.1002
A01	000036F_2.5	94.9002
A01	000036F_2.6	94.9002
A01	000036F_2.7	95.4002
A01	000036F_2.8	95.8002
A01	000036F_2.9	96.2002
A01	000184F_0.1	96.6002
A01	000184F_0	96.6002
A01	000159F_0.1	97.9002
A01	000524F_0	97.9002
A01	000169F_0.1	98.3002
A01	000169F_0.2	98.3002
A01	000215F_0.1	99.1002
A01	000231F_0	99.1002
A01	000182F_0.2	99.1002
A01	000182F_0.1	99.1002
A01	000266F_0	100.8
A01	000266F_0.1	101.7
A01	000090F_0	102.1
A01	000090F_0.1	102.1
A01	000090F_0.2	102.5
A01	000090F_0.4	103.4
A01	000196F_0	103.4
A01	000090F_0.3	103.4
A01	000196F_0.1	104.2
A01	000161F_0.1	104.6
A01	000161F_0.2	105.5
A01	000274F_0	105.5
A01	000210F_0.1	105.5
A01	000274F_0.1	105.5
A01	000210F_0	105.5
A01	000198F_0	105.9
A01	000317F_0.1	105.9
A02	000011F_3.5	0
A02	000011F_3.4	1.8
A02	000011F_3.3	2.2
A02	000011F_3.2	2.6
A02	000011F_3.1	2.6
A02	000011F_3	2.6
A02	000011F_2.9	2.60001
A02	000011F_2.8	2.60001
A02	000011F_2.6	3.50001
A02	000011F_2.5	3.90001
A02	000011F_2.4	3.90001
A02	000011F_2.3	3.90001
A02	000011F_2.2	4.70001
A02	000011F_2	4.70001
A02	000011F_1.9	4.70001
A02	000011F_1.8	6.90001
A02	000011F_1.7	7.30002
A02	000011F_1.6	7.70002
A02	000011F_1.5	7.70002
A02	000011F_1.4	7.70002
A02	000011F_1.3	7.70002
A02	000011F_1.2	8.10002
A02	000011F_1.1	9.40002
A02	000011F_0.9	9.90002
A02	000011F_0.8	9.90002
A02	000011F_0.7	11.5
A02	000011F_0.5	11.5
A02	000011F_0.4	11.5
A02	000011F_0.3	11.5
A02	000013F_5.8	12.8
A02	000013F_5.7	12.8
A02	000011F_0.2	12.8
A02	000011F_0.1	12.8
A02	000011F_0	12.8
A02	000013F_5.5	13.6
A02	000013F_5.4	14.5
A02	000013F_5	17.1
A02	000013F_4.8	17.1
A02	000013F_5.2	17.5
A02	000013F_5.1	17.5
A02	000013F_4.7	17.5
A02	000013F_4.6	17.9
A02	000013F_4.5	17.9
A02	000013F_4.4	18.3
A02	000013F_4.2	18.8
A02	000013F_4.1	18.8
A02	000013F_4	19.2
A02	000013F_3.8	19.2
A02	000013F_3.7	19.2
A02	000013F_3.6	19.6
A02	000013F_3.5	20.0001
A02	000013F_3.4	20.4001
A02	000013F_3.3	20.4001
A02	000013F_3.2	20.4001
A02	000005F_2.7	20.4001
A02	000005F_2.1	20.4001
A02	000005F_1.6	20.4001
A02	000013F_2.5	20.8001
A02	000013F_2.4	20.8001
A02	000013F_2	20.8001
A02	000005F_3.2	20.8001
A02	000005F_2.9	20.8001
A02	000005F_2.5	20.8001
A02	000005F_1.9	20.8001
A02	000013F_2.3	20.9001
A02	000013F_2.1	20.9001
A02	000013F_1.9	20.9001
A02	000013F_1.8	20.9001
A02	000013F_1.7	20.9001
A02	000013F_1.6	20.9001
A02	000013F_1.5	20.9001
A02	000013F_1.4	20.9001
A02	000013F_1.2	20.9001
A02	000013F_1.1	20.9001
A02	000013F_1	20.9001
A02	000013F_0.9	20.9001
A02	000013F_0.7	20.9001
A02	000005F_3.1	20.9001
A02	000005F_2.8	20.9001
A02	000005F_2.4	20.9001
A02	000005F_2.2	20.9001
A02	000005F_1.8	20.9001
A02	000005F_1.7	20.9001
A02	000013F_3.1	21.3001
A02	000013F_3	21.3001
A02	000013F_2.9	21.3001
A02	000013F_2.8	21.3001
A02	000013F_2.6	21.3001
A02	000005F_3	22.1001
A02	000005F_4	22.9001
A02	000005F_3.9	23.0001
A02	000005F_3.8	23.0001
A02	000005F_3.7	23.0001
A02	000005F_3.5	23.0001
A02	000005F_4.8	23.4001
A02	000005F_4.5	23.4001
A02	000005F_4.4	23.4001
A02	000005F_4.3	23.4001
A02	000005F_4.2	23.4001
A02	000005F_4.1	23.4001
A02	000005F_4.9	23.8001
A02	000005F_5.4	25.1001
A02	000005F_5.3	25.1001
A02	000005F_5.2	25.1001
A02	000005F_5.1	25.1001
A02	000005F_5	25.1001
A02	000005F_5.5	25.5001
A02	000005F_6	26.0001
A02	000005F_5.9	26.0001
A02	000005F_6.1	26.9001
A02	000005F_6.2	28.1001
A02	000005F_7.1	28.7001
A02	000005F_6.3	29.4001
A02	000005F_7.3	30.5001
A02	000005F_7.2	30.5001
A02	000005F_7	30.5001
A02	000005F_6.9	30.5001
A02	000005F_6.6	30.5001
A02	000005F_6.5	30.5001
A02	000005F_6.4	30.5001
A02	000005F_7.5	32.2001
A02	000005F_7.4	32.2001
A02	000005F_7.6	32.7001
A02	000017F_0.1	34.4001
A02	000005F_7.7	34.4001
A02	000017F_0.4	35.6001
A02	000017F_0.3	35.6001
A02	000017F_0.2	35.6001
A02	000017F_0.6	36.1001
A02	000017F_0.7	36.5001
A02	000017F_0.9	37.3001
A02	000017F_0.8	37.3001
A02	000017F_1	39.2001
A02	000017F_1.1	39.6001
A02	000017F_1.2	40.1001
A02	000017F_1.3	40.5001
A02	000017F_1.4	42.4001
A02	000017F_1.6	42.9001
A02	000017F_1.7	44.6001
A02	000017F_1.9	45.1001
A02	000017F_2	48.2001
A02	000017F_2.3	49.7001
A02	000017F_2.1	49.7001
A02	000017F_2.7	50.2001
A02	000017F_2.6	50.2001
A02	000017F_2.5	50.2001
A02	000017F_2.4	50.2001
A02	000017F_2.8	50.6001
A02	000017F_3	54.8001
A02	000017F_3.1	55.3001
A02	000017F_3.2	56.6001
A02	000017F_3.3	57.1002
A02	000017F_3.4	58.0002
A02	000017F_3.5	58.4002
A02	000017F_3.7	58.8002
A02	000017F_3.6	59.3002
A02	000017F_3.9	61.9002
A02	000017F_4.1	62.7002
A02	000017F_4	62.7002
A02	000017F_4.2	63.2002
A02	000017F_4.3	64.0002
A02	000017F_4.8	65.3002
A02	000017F_4.7	65.3002
A02	000017F_4.5	65.3002
A02	000017F_4.4	66.2002
A02b	000029F_1.3	0
A02b	000029F_1.2	1e-06
A02b	000029F_1.4	1.73
A02b	000029F_1.5	3.45
A02b	000029F_1.6	3.45
A02b	000029F_1.7	5.16
A02b	000029F_1.8	6.00001
A02b	000029F_1.9	6.85001
A02b	000029F_2	7.26001
A02b	000029F_2.1	8.54001
A02b	000029F_2.2	10.25
A02b	000029F_2.3	12.41
A02b	000029F_2.4	13.33
A02b	000029F_2.5	17.2
A02b	000029F_2.6	18.11
A02b	000029F_2.7	19.39
A02b	000029F_2.9	20.66
A02b	000029F_2.8	20.66
A02b	000029F_3.2	23.74
A02b	000029F_3	23.74
A02b	000029F_3.1	23.74
A02b	000029F_3.3	25.27
A02b	000029F_3.4	26.28
A02b	000029F_3.5	26.28
A02b	000029F_3.6	27.13
A02b	000029F_3.7	27.13
A03	000000F_19.7	0
A03	000000F_19.4	1e-06
A03	000000F_19.5	0.500002
A03	000000F_19.2	1.8
A03	000000F_19.1	1.8
A03	000000F_18.8	1.80001
A03	000000F_18.7	1.80001
A03	000000F_19.3	2.20001
A03	000000F_18.6	2.60001
A03	000000F_18.5	2.60001
A03	000000F_18.4	2.60001
A03	000000F_18.2	2.60001
A03	000000F_18.1	3.00001
A03	000000F_18	4.30001
A03	000000F_17.9	4.70001
A03	000000F_17.8	6.00002
A03	000000F_17.6	8.60002
A03	000000F_17.5	8.60002
A03	000000F_17.4	9.90002
A03	000000F_17.3	9.90002
A03	000000F_17.2	10.3
A03	000000F_17.1	11.6
A03	000000F_16.9	11.6
A03	000000F_17	12
A03	000000F_16.8	12.4
A03	000000F_16.7	13.7
A03	000000F_16.6	14.5
A03	000000F_16.4	15.3
A03	000000F_16.2	15.3
A03	000000F_16.3	15.7
A03	000000F_16	15.7
A03	000000F_16.1	16.1
A03	000000F_15.8	17.4
A03	000000F_15.7	17.8
A03	000000F_15.6	17.8
A03	000000F_15.4	17.8
A03	000000F_15.5	18.2
A03	000000F_15.2	20.8
A03	000000F_15.1	20.8
A03	000000F_15.3	21.2
A03	000000F_14.9	21.2
A03	000000F_14.8	21.2
A03	000000F_15	22.9
A03	000000F_14.7	23.3
A03	000000F_14.6	23.3
A03	000000F_14.4	23.3
A03	000000F_14.5	23.7
A03	000000F_14.3	25.4
A03	000000F_14.1	25.4
A03	000000F_14	25.4
A03	000000F_13.9	25.4001
A03	000000F_13.8	26.7001
A03	000000F_13.7	28.0001
A03	000000F_13.6	28.0001
A03	000000F_13.5	28.0001
A03	000000F_13.4	28.8001
A03	000000F_13.3	28.8001
A03	000000F_13	28.8001
A03	000000F_13.2	29.2001
A03	000000F_13.1	29.2001
A03	000000F_12.5	31.8001
A03	000000F_12.4	31.8001
A03	000000F_12.3	31.8001
A03	000000F_12.2	31.8001
A03	000000F_12.1	31.8001
A03	000000F_12	31.8001
A03	000000F_11.9	31.8001
A03	000000F_11.8	31.8001
A03	000000F_11.7	31.8001
A03	000000F_11.6	31.8001
A03	000000F_12.9	32.2001
A03	000000F_12.8	32.2001
A03	000000F_12.7	32.2001
A03	000000F_12.6	32.2001
A03	000000F_11.5	33.9001
A03	000000F_11.4	34.7001
A03	000000F_11.2	34.7001
A03	000000F_11.3	35.1001
A03	000000F_11.1	35.5001
A03	000000F_11	37.2001
A03	000000F_10.9	37.2001
A03	000000F_10.8	38.0001
A03	000000F_10.7	38.4001
A03	000000F_10.6	39.2001
A03	000000F_10.5	39.6001
A03	000000F_10.4	40.0001
A03	000000F_10.3	40.0001
A03	000000F_10.2	40.4001
A03	000000F_10.1	41.7001
A03	000000F_10	41.7001
A03	000000F_9.9	42.1001
A03	000000F_9.8	42.5001
A03	000000F_9.7	42.9001
A03	000000F_9.5	42.9001
A03	000000F_9.6	44.2001
A03	000000F_9.3	44.2001
A03	000000F_9.4	45.9001
A03	000000F_9.2	47.9001
A03	000000F_9.1	48.4001
A03	000000F_8.9	48.4001
A03	000000F_8.7	48.4001
A03	000000F_9	48.9001
A03	000000F_8.6	49.5001
A03	000000F_8.5	50.1001
A03	000000F_8.4	50.1001
A03	000000F_8.3	50.7001
A03	000000F_8.2	51.5001
A03	000000F_8	51.5001
A03	000000F_8.1	53.7001
A03	000000F_7.9	54.1001
A03	000000F_7.7	56.1001
A03	000000F_7.6	56.1001
A03	000000F_7.5	57.1001
A03	000000F_7.4	58.4001
A03	000000F_7.3	58.4001
A03	000000F_7.2	58.8001
A03	000000F_7	60.1001
A03	000000F_6.9	60.5001
A03	000000F_6.8	61.3001
A03	000000F_6.7	62.6001
A03	000000F_6.5	63.4001
A03	000000F_6.4	65.1001
A03	000000F_6.2	65.1001
A03	000000F_6.1	65.1001
A03	000000F_6.3	65.5001
A03	000000F_5.8	67.7001
A03	000000F_5.7	69.0001
A03	000000F_5.6	69.0001
A03	000000F_5.5	69.4001
A03	000000F_5.4	70.7001
A03	000000F_5.3	71.1001
A03	000000F_5.2	71.9001
A03	000000F_5.1	71.9001
A03	000000F_5	72.4001
A03	000000F_4.8	74.4001
A03	000000F_4.7	75.4001
A03	000000F_4.6	76.7001
A03	000000F_4.5	76.7001
A03	000000F_4.4	76.7001
A03	000000F_4.3	77.5001
A03	000000F_4.2	77.5001
A03	000000F_4	77.5001
A03	000000F_3.9	77.5001
A03	000000F_4.1	78.3001
A03	000000F_3.8	79.1001
A03	000000F_3.7	79.1001
A03	000000F_3.6	79.5001
A03	000000F_3.5	80.3001
A03	000000F_3.3	80.3001
A03	000000F_3.4	80.7001
A03	000000F_3	80.7001
A03	000000F_3.2	83.2002
A03	000000F_3.1	83.2002
A03	000000F_2.9	83.7002
A03	000000F_2.8	83.7002
A03	000000F_2.7	83.7002
A03	000000F_2.6	83.7002
A03	000000F_2.5	84.1002
A03	000000F_2.3	84.1002
A03	000000F_2.4	84.5002
A03	000000F_2.2	85.3002
A03	000000F_2.1	86.1002
A03	000000F_2	86.5002
A03	000000F_1.9	86.9002
A03	000000F_1.8	87.7002
A03	000000F_1.7	89.0002
A03	000000F_1.6	89.4002
A03	000000F_1.5	89.4002
A03	000000F_1.2	91.6002
A03	000000F_1.1	91.6002
A03	000000F_0.8	91.6002
A03	000000F_1	92.5002
A03	000000F_0.9	92.5002
A03	000000F_0.7	92.9002
A03	000000F_0.6	94.7002
A03	000000F_0.5	95.1002
A03	000000F_0.4	95.5002
A03	000000F_0.2	95.5002
A03	000000F_0.3	95.9002
A03	000000F_0.1	97.2002
A03	000000F_0	97.2002
A03	000050F_1.9	97.6002
A03	000050F_1.7	97.6002
A03	000050F_1.8	98.0002
A03	000050F_1.6	98.9002
A03	000050F_1.5	100.5
A03	000050F_1.4	102.1
A03	000050F_1.3	103
A03	000050F_1.1	103
A03	000050F_1.2	103.4
A03	000050F_0.9	104.5
A03	000050F_0.6	104.6
A03	000050F_0.8	104.7
A03	000050F_0.5	104.8
A03	000050F_1	104.9
A03	000050F_0.1	105
A03	000050F_0.7	105.1
A03	000059F_1.4	105.2
A03	000050F_0	105.3
A03	000050F_0.2	105.4
A03	000059F_1.3	105.5
A03	000050F_0.3	105.5
A03	000050F_0.4	106
A03	000059F_1.2	108.5
A03	000059F_1.1	108.5
A03	000059F_1	110.4
A03	000059F_0.9	111.4
A03	000059F_0.7	111.4
A03	000059F_0.8	112.7
A03	000059F_0.6	113.1
A03	000059F_0.4	115.5
A03	000059F_0.3	117.3
A03	000059F_0.2	117.3
A03	000059F_0.1	118.2
A03	000015F_5.4	118.6
A03	000015F_5.3	119
A03	000015F_5.1	119
A03	000015F_5.2	119.9
A03	000015F_4.9	119.9
A03	000015F_5	120.3
A03	000015F_4.8	121.1
A03	000015F_4.7	121.1
A03	000015F_4.6	122.4
A03	000015F_4.4	122.8
A03	000015F_4.3	123.6
A03	000015F_4.2	126.6
A03	000015F_4.1	127.5
A03	000015F_4	127.5
A03	000015F_3.9	128.3
A03	000015F_3.8	128.7
A03	000015F_3.7	128.7
A03	000015F_3.6	129.1
A03	000015F_3.4	129.1
A03	000015F_3.3	129.1
A03	000015F_3.2	129.1
A03	000015F_3.5	129.5
A03	000015F_3.1	130.3
A03	000015F_2.8	130.3
A03	000015F_3	131.1
A03	000015F_2.9	131.1
A03	000015F_2.7	132.9
A03	000015F_2.5	132.9
A03	000015F_2.6	133.8
A03	000015F_2.4	135.1
A03	000015F_2.2	135.1
A03	000015F_2.3	135.5
A03	000015F_2.1	138.2
A03	000015F_2	138.6
A03	000015F_1.9	138.6
A03	000015F_1.8	139.5
A03	000015F_1.7	139.9
A03	000015F_1.6	140.8
A03	000015F_1.5	142.1
A03	000015F_1.4	142.5
A03	000015F_1.1	142.5
A03	000015F_1.2	144.7
A03	000015F_1	145.5
A03	000015F_0.8	145.5
A03	000015F_0.7	145.5
A03	000015F_0.6	145.5
A03	000015F_0.5	145.5
A03	000015F_0.4	145.5
A03	000015F_0.9	146.8
A03	000015F_0.2	146.8
A03	000015F_0.3	147.2
A03	000015F_0.1	148.5
A04	000008F_0	0
A04	000008F_0.1	1e-06
A04	000008F_0.2	2e-06
A04	000008F_0.3	0.400003
A04	000008F_0.4	2.6
A04	000008F_0.5	3
A04	000008F_0.6	3.40001
A04	000008F_0.7	4.30001
A04	000008F_0.8	4.80001
A04	000008F_0.9	4.80001
A04	000008F_1	6.10001
A04	000008F_1.1	6.50001
A04	000008F_1.2	8.30001
A04	000008F_1.3	8.80001
A04	000008F_1.4	9.20001
A04	000008F_1.5	10.6
A04	000008F_1.7	11.4
A04	000008F_1.6	11.4
A04	000008F_1.8	13.5
A04	000008F_2	14
A04	000008F_1.9	14
A04	000008F_2.1	14.9
A04	000008F_2.3	14.9
A04	000008F_2.5	15.3
A04	000008F_2.4	15.3
A04	000008F_2.6	16.1
A04	000008F_2.8	16.5
A04	000008F_2.7	16.5
A04	000008F_2.9	17.4
A04	000008F_3.4	18.2
A04	000008F_3	18.6
A04	000008F_3.1	18.6
A04	000008F_3.2	18.6
A04	000008F_3.5	19
A04	000008F_3.6	19
A04	000008F_3.7	19.5
A04	000008F_3.8	20.3
A04	000008F_3.9	20.3
A04	000008F_4	20.7
A04	000008F_4.4	21.1
A04	000008F_4.3	21.1
A04	000008F_4.6	21.1
A04	000008F_4.5	21.1
A04	000008F_4.8	21.1
A04	000008F_4.1	21.1
A04	000008F_4.7	21.1
A04	000008F_4.9	21.6
A04	000008F_5	21.6
A04	000008F_5.2	22
A04	000008F_5.9	22
A04	000008F_6.3	22.0001
A04	000127F_0.1	22.0001
A04	000008F_5.4	22.0001
A04	000008F_6	22.0001
A04	000008F_6.7	22.0001
A04	000066F_0.5	22.0001
A04	000008F_5.6	22.0001
A04	000008F_5.3	22.0001
A04	000066F_0.6	22.0001
A04	000066F_0.7	22.0001
A04	000053F_1.8	22.0001
A04	000066F_0.1	22.0001
A04	000008F_6.2	22.0001
A04	000008F_5.8	22.0001
A04	000066F_0	22.0001
A04	000066F_0.2	22.0001
A04	000008F_6.1	22.0001
A04	000008F_5.5	22.0001
A04	000066F_0.4	22.4001
A04	000053F_1.6	23.4001
A04	000053F_1.5	23.4001
A04	000053F_1.4	23.4001
A04	000053F_1.7	23.4001
A04	000053F_1.3	23.4001
A04	000053F_0.7	24.5001
A04	000053F_0.8	24.5001
A04	000053F_1.2	24.5001
A04	000053F_0.9	24.5001
A04	000053F_1.1	24.5001
A04	000053F_1	24.5001
A04	000053F_0.5	24.9001
A04	000053F_0.2	24.9001
A04	000053F_0.3	24.9001
A04	000053F_0.1	24.9001
A04	000053F_0.4	25.3001
A04	000296F_0.1	26.6001
A04	000053F_0	26.6001
A04	000296F_0	26.6001
A04	000036F_1.5	26.6001
A04	000036F_2	27.0001
A04	000036F_1.7	27.0001
A04	000036F_1.9	27.0001
A04	000036F_1.6	27.0001
A04	000036F_2.1	27.9001
A04	000036F_1.8	27.9001
A04	000036F_2.2	28.9001
A04	000032F_0.1	29.4001
A04	000032F_0	29.4001
A04	000032F_0.2	30.4001
A04	000032F_0.4	30.4001
A04	000032F_0.6	30.4001
A04	000032F_0.5	30.4001
A04	000032F_0.3	30.8001
A04	000032F_0.7	32.1001
A04	000032F_0.9	32.1001
A04	000032F_1	32.5001
A04	000032F_1.2	33.3001
A04	000032F_1.3	33.7001
A04	000032F_1.5	34.6001
A04	000032F_1.7	34.6001
A04	000032F_1.6	34.6001
A04	000032F_1.4	34.6001
A04	000032F_1.8	35.9001
A04	000032F_1.9	35.9001
A04	000032F_2.4	35.9001
A04	000032F_2.2	35.9001
A04	000032F_2.1	35.9001
A04	000032F_2.3	35.9001
A04	000032F_2	36.3001
A04	000032F_2.5	38.0001
A04	000032F_2.6	38.4001
A04	000032F_2.9	39.2001
A04	000054F_0	39.2001
A04	000032F_3	39.2001
A04	000032F_2.8	39.2001
A04	000032F_2.7	39.2001
A04	000054F_0.1	39.2001
A04	000032F_3.1	39.2001
A04	000032F_3.2	39.2001
A04	000054F_0.3	39.7001
A04	000054F_0.4	39.7001
A04	000054F_0.2	39.7001
A04	000054F_0.5	40.1001
A04	000054F_0.6	40.5001
A04	000054F_0.8	41.3001
A04	000054F_0.7	41.3001
A04	000054F_0.9	42.6001
A04	000054F_1	44.3001
A04	000054F_1.1	45.2001
A04	000054F_1.2	45.6001
A04	000054F_1.3	46.0001
A04	000054F_1.5	46.4001
A04	000054F_1.4	46.4001
A04	000054F_1.7	47.3001
A04	000051F_1.9	47.7001
A04	000051F_1.8	48.1001
A04	000051F_1.7	48.5001
A04	000051F_1.6	48.5001
A04	000051F_1.5	49.3001
A04	000051F_1.4	50.2001
A04	000051F_1.2	51.0001
A04	000051F_1.3	51.0002
A04	000051F_1.1	51.0002
A04	000051F_1	52.5002
A04	000051F_0.7	54.9002
A04	000051F_0.9	54.9002
A04	000051F_0.8	54.9002
A04	000051F_0.6	55.5002
A04	000051F_0.5	56.6002
A04	000051F_0.4	58.3002
A04	000051F_0.3	58.7002
A04	000051F_0.2	59.6002
A04	000037F_2.8	62.2002
A04	000037F_2.7	63.0002
A04	000037F_2.6	65.6002
A04	000037F_2.5	66.9002
A04	000037F_2.3	67.3002
A04	000037F_2.4	67.3002
A04	000037F_2.2	68.2002
A04	000037F_2.1	69.4002
A04	000037F_2	70.3002
A04	000037F_1.9	72.0002
A05	000003F_4.2	0
A05	000003F_4.3	0.800001
A05	000003F_4.4	1.3
A05	000003F_4.5	1.7
A05	000003F_4.7	3
A05	000003F_4.8	3.80001
A05	000003F_4.9	3.80001
A05	000003F_5	5.10001
A05	000003F_6.7	9.60001
A05	000003F_6.8	10
A05	000003F_6.9	11.3
A05	000003F_7	12.6
A05	000003F_7.1	12.6
A05	000003F_7.2	14.3
A05	000003F_7.3	14.3
A05	000003F_7.4	15.1
A05	000003F_7.5	15.5
A05	000003F_7.6	16.4
A05	000003F_7.7	16.4
A05	000003F_7.8	17.6
A05	000003F_7.9	17.6
A05	000003F_8	18.1
A05	000003F_8.2	23
A05	000003F_8.1	23.5
A05	000003F_8.3	25.2
A05	000003F_8.4	25.2
A05	000093F_0	26.1
A05	000093F_0.1	26.6
A05	000093F_0.2	28.9
A05	000093F_0.3	30.3
A05	000093F_0.4	30.7
A05	000069F_0.4	32
A05	000069F_0.5	32
A05	000069F_0.1	34.2
A05	000069F_0.2	35
A05	000069F_0.3	35
A05	000069F_0	35.9
A05	000069F_0.6	36.3
A05	000069F_0.7	36.3
A05	000069F_0.8	36.3
A05	000123F_0.1	36.7
A05	000123F_0	38.5
A05	000132F_0	39
A05	000088F_0.4	39.4
A05	000132F_0.1	39.4
A05	000144F_0.2	39.4
A05	000088F_0.2	40.8
A05	000088F_0.3	40.8
A05	000088F_0.1	41.2
A05	000164F_0	42.6
A05	000164F_0.1	42.6001
A05	000164F_0.2	42.6001
A05	000197F_0	42.6001
A05	000197F_0.1	42.6001
A05	000129F_0	43.0001
A05	000129F_0.1	43.0001
A05	000129F_0.2	43.4001
A05	000123F_0.2	43.9001
A05	000123F_0.3	43.9001
A05	000292F_0.1	43.9001
A05	000294F_0	43.9001
A05	000294F_0.1	43.9001
A05	000144F_0.1	44.9001
A05	000144F_0	46.4001
A05	000188F_0	47.3001
A05	000188F_0.1	47.7001
A05b	000002F_6.8	0
A05b	000002F_6.9	0.400001
A05b	000002F_7	1.7
A05b	000002F_7.1	2.5
A05b	000002F_7.2	5.6
A05b	000002F_7.3	6
A05b	000002F_7.4	7.60001
A05b	000002F_7.5	8.20001
A05b	000002F_7.6	8.60001
A05b	000002F_7.7	8.60001
A05b	000002F_7.8	9.80001
A05b	000002F_7.9	11.6
A05b	000002F_8	17.1
A05b	000002F_8.1	20.2
A05b	000002F_8.2	21
A06	000020F_1.4	0
A06	000020F_1.3	0.800001
A06	000020F_1.2	2
A06	000020F_1.1	2.5
A06	000020F_0.9	5.6
A06	000020F_0.8	6
A06	000020F_0.7	6.40001
A06	000020F_0.3	7.30001
A06	000020F_0.6	7.30001
A06	000020F_0.4	7.30001
A06	000030F_0	8.60001
A06	000020F_0.1	9.00001
A06	000020F_0.2	9.00001
A06	000020F_0	9.00001
A06	000030F_0.3	11.6
A06	000030F_0.2	11.6
A06	000030F_0.1	11.6
A06	000030F_0.4	12
A06	000030F_0.5	12.4
A06	000030F_0.6	13.7
A06	000030F_0.7	14.2
A06	000030F_0.8	14.8
A06	000030F_0.9	15.4
A06	000030F_1	18.3
A06	000030F_1.2	18.8
A06	000030F_1.1	18.8
A06	000030F_1.4	19.7
A06	000030F_1.5	20.1
A06	000030F_1.6	20.5
A06	000030F_1.9	20.9
A06	000030F_1.7	20.9
A06	000030F_1.8	20.9
A06	000030F_2	21.4
A06	000030F_2.1	21.4
A06	000030F_2.3	22.6
A06	000030F_2.2	22.6
A06	000030F_2.4	23.9
A06	000030F_2.5	24.4
A06	000030F_2.6	25.4
A06	000030F_2.7	25.4
A06	000030F_3	25.4
A06	000030F_2.9	25.4
A06	000030F_3.4	26.4
A06	000030F_3.5	26.4
A06	000030F_3.1	26.4
A06	000030F_3.6	29.8
A06	000030F_3.7	29.8
A06	000019F_0	30.2
A06	000019F_0.7	30.2
A06	000019F_0.6	30.2
A06	000019F_0.1	30.2001
A06	000019F_0.3	31.2001
A06	000019F_0.2	31.2001
A06	000019F_0.5	31.2001
A06	000019F_0.4	31.2001
A06	000019F_0.8	33.5001
A06	000019F_0.9	33.5001
A06	000019F_1.2	34.4001
A06	000019F_1.1	34.4001
A06	000019F_1	34.4001
A06	000019F_1.3	35.8001
A06	000019F_1.5	36.3001
A06	000019F_1.4	36.3001
A06	000019F_1.6	36.7001
A06	000019F_1.7	37.2001
A06	000019F_3.3	37.2001
A06	000019F_2	37.2001
A06	000019F_2.2	37.2001
A06	000019F_3	37.2001
A06	000019F_2.7	37.2001
A06	000019F_1.8	37.2001
A06	000019F_2.6	37.2001
A06	000019F_3.1	37.2001
A06	000019F_3.4	37.2001
A06	000019F_1.9	37.2001
A06	000019F_2.3	37.2001
A06	000019F_2.4	37.2001
A06	000019F_2.5	37.2001
A06	000019F_2.8	37.2001
A06	000019F_2.1	37.2001
A06	000019F_3.2	37.2001
A06	000079F_0.2	37.6001
A06	000062F_0.7	37.6001
A06	000079F_0.4	37.6001
A06	000012F_2	37.6001
A06	000012F_0.2	37.7001
A06	000012F_0.9	37.7001
A06	000012F_1.8	37.7001
A06	000012F_1.7	37.7001
A06	000012F_0.7	37.7001
A06	000062F_1.1	37.7001
A06	000019F_4.3	37.8001
A06	000012F_1.1	37.8001
A06	000012F_1.4	37.8001
A06	000012F_0.8	37.8001
A06	000012F_0.1	37.8001
A06	000062F_0.1	37.8001
A06	000019F_3.5	37.8001
A06	000012F_1.6	37.9001
A06	000019F_3.6	37.9001
A06	000012F_0.4	37.9001
A06	000012F_1.2	37.9001
A06	000019F_3.9	37.9001
A06	000012F_2.1	37.9001
A06	000019F_4.2	38.0001
A06	000019F_3.8	38.0001
A06	000012F_1.9	38.0001
A06	000012F_1.3	38.0001
A06	000012F_0.6	38.0001
A06	000012F_2.2	38.4001
A06	000012F_0.3	38.4001
A06	000012F_1.5	38.4001
A06	000012F_2.5	38.4001
A06	000012F_1	38.8001
A06	000012F_2.7	40.0001
A06	000012F_2.8	40.0001
A06	000012F_3.5	40.5001
A06	000012F_3.4	40.5001
A06	000012F_3.1	40.5001
A06	000012F_3.3	40.5001
A06	000012F_3.2	40.5001
A06	000012F_3.6	40.5001
A06	000012F_3	40.5001
A06	000012F_2.9	40.5001
A06	000012F_3.8	40.9001
A06	000012F_3.9	40.9001
A06	000012F_3.7	40.9001
A06	000012F_4	42.5001
A06	000012F_4.1	43.0001
A06	000012F_4.3	43.5001
A06	000012F_4.4	43.5001
A06	000012F_4.2	43.5001
A06	000012F_4.5	44.3001
A06	000012F_4.9	44.3001
A06	000012F_4.6	44.3001
A06	000012F_4.7	44.3001
A06	000012F_4.8	44.3001
A06	000012F_5	44.7001
A06	000012F_5.3	45.2001
A06	000012F_5.2	45.2001
A06	000012F_5.1	45.2001
A06	000012F_5.4	46.7001
A06	000012F_5.6	47.2001
A06	000012F_5.7	47.7001
A06	000012F_5.8	48.1001
A06	000012F_5.5	50.0001
A06	000071F_0.1	51.4001
A06	000071F_0.2	51.8001
A06	000071F_0.3	52.3001
A06	000071F_0.4	52.3001
A06	000071F_0.5	52.3002
A06	000071F_0.6	52.3002
A06	000043F_2.7	53.2002
A06	000043F_2.6	53.2002
A06	000043F_2.2	54.6002
A06	000043F_2.3	54.6002
A06	000043F_2.5	54.6002
A06	000043F_2	54.6002
A06	000043F_2.4	54.6002
A06	000043F_2.1	54.6002
A06	000043F_1.8	55.0002
A06	000043F_1.9	55.0002
A06	000043F_1.7	55.6002
A06	000043F_1.6	57.8002
A06	000043F_1.4	58.7002
A06	000043F_1.3	59.1002
A06	000043F_1.2	59.1002
A06	000043F_1.1	60.0002
A06	000043F_0.8	60.9002
A06	000043F_1	60.9002
A06	000043F_0.9	60.9002
A06	000043F_0.7	61.8002
A06	000043F_0.5	65.7002
A06	000043F_0.4	65.7002
A06	000043F_0.6	65.7002
A06	000043F_0.3	66.5002
A06	000043F_0.2	67.8002
A06	000043F_0.1	68.2002
A06	000064F_1	69.5002
A06	000064F_0.8	71.6002
A06	000064F_0.9	72.1002
A06	000064F_0.7	73.3002
A06	000064F_0.6	74.6002
A06	000064F_0.4	75.9002
A06	000064F_0.3	76.7002
A06	000064F_0.2	77.3002
A06	000064F_0.1	78.4002
A06	000213F_0.1	78.4002
A06	000035F_2.9	78.4002
A06	000035F_2.8	78.8002
A06	000035F_2.7	78.8002
A06	000035F_2.6	79.7002
A06	000035F_2.5	81.4002
A06	000035F_2.4	83.1002
A06	000035F_2.2	84.8002
A06	000035F_2.3	84.8002
A06	000035F_2.1	85.2002
A06	000035F_2	87.4002
A06	000035F_1.8	89.1002
A06	000035F_1.9	89.1002
A06	000035F_1.7	90.4002
A06	000035F_1.6	91.3002
A06	000035F_1.5	92.2002
A06	000035F_1.3	92.6002
A06	000035F_1.2	94.5002
A06	000035F_1.1	96.3002
A06	000035F_1	97.2002
A06	000035F_0.9	97.6002
A06	000035F_0.8	99.5002
A06	000035F_0.7	99.9002
A06	000035F_0.6	100.4
A06	000035F_0.5	101.3
A06	000035F_0.4	102.6
A06	000035F_0.3	103.1
A06	000035F_0.2	103.6
A06	000035F_0.1	104.8
A06	000035F_0	104.8
A07	000031F_0.1	0
A07	000031F_0.2	1e-06
A07	000031F_0.3	0.400002
A07	000031F_0.5	1.3
A07	000031F_0.4	1.3
A07	000031F_0.6	3.1
A07	000031F_0.8	6.00001
A07	000031F_0.7	6.00001
A07	000031F_0.9	8.20001
A07	000031F_1	9.80001
A07	000031F_1.2	10.3
A07	000031F_1.3	10.3
A07	000031F_1.1	10.3
A07	000031F_1.4	12.5
A07	000031F_1.5	13.3
A07	000031F_1.6	13.3
A07	000031F_1.7	13.7
A07	000031F_1.8	15.4
A07	000031F_1.9	15.9
A07	000031F_2	17.4
A07	000031F_2.1	18.4
A07	000031F_2.2	18.8
A07	000031F_2.3	21
A07	000031F_2.5	22.3
A07	000031F_2.4	22.3
A07	000031F_2.6	24
A07	000031F_2.7	25.2
A07	000031F_2.8	26.1
A07	000031F_2.9	27.4
A07	000031F_3	28.2
A07	000031F_3.1	29
A07	000031F_3.2	29
A07	000031F_3.3	29.5
A07	000031F_3.4	29.9
A07	000031F_3.5	31.8
A07	000031F_3.6	33.2
A07	000120F_0	34.1
A07	000007F_0.9	35
A07	000007F_1	35.6
A07	000007F_1.1	37.7
A07	000007F_1.2	37.7
A07	000007F_1.3	38.7
A07	000007F_1.4	39.2
A07	000007F_1.5	40.1
A07	000007F_1.6	42
A07	000007F_1.7	42.5
A07	000007F_1.8	43.4
A07	000007F_2	43.9
A07	000007F_2.1	43.9
A07	000007F_1.9	43.9
A07	000007F_2.2	44.7
A07	000007F_2.3	44.7001
A07	000007F_2.4	45.2001
A07	000007F_2.6	45.6001
A07	000007F_2.7	46.0001
A07	000007F_2.8	46.4001
A07	000007F_2.9	46.4001
A07	000007F_3.4	46.8001
A07	000007F_3.3	46.8001
A07	000007F_3.1	46.8001
A07	000007F_3.5	46.8001
A07	000007F_3	46.8001
A07	000007F_3.2	46.8001
A07	000007F_3.7	48.5001
A07	000007F_3.8	50.2001
A07	000007F_3.9	51.1001
A07	000007F_4	52.4001
A07	000007F_4.1	52.4001
A07	000007F_4.3	52.8001
A07	000007F_4.2	52.8001
A07	000007F_4.5	53.2001
A07	000007F_4.4	53.2001
A07	000007F_4.6	54.5001
A07	000007F_4.7	55.7001
A07	000007F_4.9	56.1001
A07	000007F_4.8	56.1001
A07	000007F_5	57.0001
A07	000007F_5.1	57.5001
A07	000007F_5.2	59.1001
A07	000007F_5.3	59.5001
A07	000007F_5.4	60.4001
A07	000007F_5.5	61.0001
A07	000007F_5.6	61.6001
A07	000007F_5.7	63.3001
A07	000007F_5.8	63.3001
A07	000007F_5.9	63.8001
A07	000007F_6	64.6001
A07	000007F_6.1	65.0001
A07	000007F_6.2	65.4001
A07	000007F_6.3	65.8001
A07	000007F_6.4	67.6001
A07	000007F_6.6	68.0001
A07	000007F_6.5	68.0001
A07	000007F_6.7	68.8001
A07	000007F_7.1	69.7001
A07	000033F_0.2	70.1001
A07	000007F_6.9	70.1001
A07	000033F_0	70.1001
A07	000033F_0.1	70.1001
A07	000007F_7	70.1001
A07	000007F_6.8	70.5001
A07	000033F_0.3	70.5001
A07	000033F_0.4	70.9001
A07	000033F_0.5	71.3001
A07	000033F_0.8	73.5001
A07	000033F_1	73.5001
A07	000033F_0.9	73.5001
A07	000033F_1.2	73.9001
A07	000033F_1.3	73.9001
A07	000033F_1.1	73.9001
A07	000033F_1.5	74.8001
A07	000033F_1.6	75.6001
A07	000033F_1.4	76.4001
A07	000033F_1.7	77.3001
A07	000033F_2	78.2001
A07	000033F_1.8	78.2001
A07	000033F_1.9	79.0001
A07	000033F_2.1	82.7001
A07	000033F_2.2	83.4001
A07	000033F_2.3	84.0001
A07	000033F_2.5	84.9001
A07	000033F_2.7	86.2001
A07	000033F_2.6	86.2001
A07	000033F_2.8	88.4001
A07	000033F_2.9	88.9001
A07	000033F_3	89.3001
A07	000033F_3.1	90.2001
A07	000040F_2.7	90.2001
A07	000040F_2.5	90.6001
A07	000040F_2.2	93.2001
A07	000040F_2.3	93.2001
A07	000040F_2	94.0001
A07	000040F_2.1	94.0001
A07	000040F_1.9	94.0001
A07	000040F_1.8	94.0001
A07	000040F_1.6	95.6001
A07	000040F_1.4	96.2001
A07	000040F_1.3	96.6001
A07	000040F_1.2	96.6001
A07	000040F_1	98.0001
A07	000040F_0.9	98.0001
A07	000040F_0.8	98.4001
A07	000040F_0.7	98.9001
A07	000040F_0.5	99.3001
A07	000040F_0.4	99.8001
A07	000040F_0.3	101.7
A07	000028F_3.4	101.7
A07	000040F_0.2	101.7
A07	000040F_0.1	102.1
A07	000028F_3.3	102.1
A07	000028F_3.8	102.1
A07	000028F_3.5	102.1
A07	000028F_3.2	102.1
A07	000028F_3	102.1
A07	000028F_3.7	103.3
A07	000028F_2.9	104.6
A07	000028F_0.5	105
A07	000028F_0.8	105
A07	000028F_2.8	105
A07	000028F_1.3	105
A07	000028F_1.1	105
A07	000028F_0.7	105
A07	000028F_1.8	105
A07	000028F_0.6	105
A07	000028F_1.2	105
A07	000028F_2.6	105
A07	000028F_2.1	105
A07	000028F_2.4	105
A07	000028F_1.4	105
A07	000028F_1.9	105
A07	000028F_2.7	105
A07	000028F_2.5	105
A07	000028F_1.7	105
A07	000028F_1	105
A07	000028F_2	105
A07	000028F_2.2	105
A07	000028F_0.3	105
A07	000028F_1.5	105
A07	000028F_2.3	105
A07	000028F_0.2	105.7
A07	000076F_0.4	106.3
A07	000076F_0.2	106.3
A07	000024F_3.5	106.3
A07	000024F_3.7	106.3
A07	000076F_0.3	106.3
A07	000024F_3.2	106.3
A07	000024F_3.9	106.3
A07	000024F_3.4	106.3
A07	000024F_3.6	106.7
A07	000024F_2.8	108
A07	000024F_2.6	108
A07	000024F_2.5	108
A07	000024F_2.2	108
A07	000024F_3	108
A07	000024F_2.3	108
A07	000024F_3.1	108
A07	000024F_2.7	108
A07	000024F_2.4	108
A07	000024F_2.1	108.4
A07	000024F_1.7	108.4
A07	000024F_2	108.4
A07	000024F_1.9	108.4
A07	000024F_3.8	109.2
A07	000024F_1.6	109.7
A07	000024F_1.4	111.1
A07	000024F_1.1	112.7
A07	000024F_0.6	113.6
A07	000024F_0.8	113.6
A07	000024F_0.5	114
A07	000024F_0.4	115.4
A07	000024F_0.3	115.8
A07	000024F_0.2	115.8
A07	000068F_0.2	116.7
A07	000024F_0.1	116.7
A07	000068F_0	116.7
A07	000024F_0	116.7
A07	000068F_0.3	118.5
A07	000068F_0.4	119.4
A07	000068F_0.6	119.8
A07	000068F_0.8	120.2
A07	000068F_0.7	120.7
A08	000023F_0	0
A08	000023F_0.1	0.500001
A08	000023F_0.2	1.9
A08	000023F_0.3	2.4
A08	000023F_0.4	2.4
A08	000023F_0.5	3.40001
A08	000023F_0.6	4.30001
A08	000023F_0.7	8.00001
A08	000023F_0.8	10
A08	000023F_1	11
A08	000023F_0.9	11
A08	000023F_1.1	12.3
A08	000023F_1.2	14.7
A08	000023F_1.3	16
A08	000023F_1.4	16.9
A08	000023F_1.6	18.2
A08	000023F_1.5	18.2
A08	000023F_1.8	20
A08	000023F_1.7	20
A08	000023F_1.9	24.7
A08	000023F_2	28.3
A08	000023F_2.1	28.7
A08	000023F_2.2	30
A08	000023F_2.3	30.4
A08	000023F_2.4	31.2
A08	000023F_2.5	32.5
A08	000023F_2.7	34.2
A08	000023F_2.6	34.2
A08	000023F_2.8	35.1
A08	000023F_2.9	35.9
A08	000023F_3	36.8
A08	000023F_3.1	39.4
A08	000023F_3.2	40.6
A08	000023F_3.3	41.1
A08	000023F_3.4	41.9
A08	000023F_3.5	43.2
A08	000023F_3.7	44.5
A08	000023F_3.6	44.5
A08	000023F_3.8	44.5
A08	000023F_4	44.9
A08	000023F_3.9	45.3
A08	000023F_4.1	46.8
A08	000023F_4.2	46.8
A08	000039F_2.7	47.2
A08	000039F_2.6	48.5
A08	000039F_2.5	49
A08	000039F_2.4	49.5
A08	000039F_2.3	50.3
A08	000039F_2.2	51.2
A08	000039F_2.1	51.2
A08	000039F_2	53.3
A08	000039F_1.9	54.6001
A08	000039F_1.8	55.5001
A08	000039F_1.7	55.9001
A09b	000168F_0.1	0
A09b	000049F_2.2	1e-06
A09b	000049F_2.1	0.850002
A09b	000049F_2	1.27
A09b	000004F_1.2	1.27
A09b	000049F_1.9	1.69
A09b	000049F_1.8	2.11001
A09b	000049F_1.6	2.96001
A09b	000049F_1.7	2.96001
A09b	000049F_1.5	2.96001
A09b	000049F_1.3	3.80001
A09b	000049F_1.4	3.80001
A09b	000049F_1.2	3.80001
A09b	000049F_1.1	5.07001
A09b	000049F_1	6.21001
A09b	000049F_0.9	6.77001
A09b	000049F_0.8	7.19002
A09b	000049F_0.7	7.19002
A09	000057F_1	0
A09	000057F_0.7	0.420001
A09	000057F_0.8	0.420002
A09	000057F_0.9	0.420003
A09	000057F_0.6	0.850004
A09	000057F_0.5	1.28001
A09	000057F_0.4	1.28001
A09	000057F_0.3	2.14001
A09	000057F_0.2	2.14001
A09	000049F_0	3.00001
A09	000057F_0.1	3.00001
A09	000049F_0.1	3.42001
A09	000049F_0.2	4.72001
A09	000049F_0.3	5.15001
A09	000049F_0.6	5.57001
A09	000049F_0.5	5.57001
A09	000049F_0.4	5.57002
A09	000036F_1.3	13.48
A09	000036F_1.4	14.34
A09	000057F_1.5	15.64
A09	000057F_1.6	15.64
A09	000057F_1.4	16.5
A09	000057F_1.3	16.5
A09	000057F_1.2	16.93
A09	000057F_1.1	17.35
A09	000036F_1.1	20.51
A09	000036F_1.2	20.51
A09	000036F_0.9	23.59
A09	000036F_1	24
A09	000010F_0.2	31.7
A09	000036F_0.8	36.24
A09	000036F_0.7	37.08
A09	000036F_0.6	37.93
A09	000036F_0.5	38.34
A09	000036F_0.2	40.06
A09	000036F_0.3	40.48
A09	000036F_0.4	40.9
A09	000036F_0	41.74
A09	000036F_0.1	41.74
A09	000010F_0.3	42.59
A09	000010F_0.4	43.43
A09	000010F_0.5	44.28
A09	000010F_0.7	45.12
A09	000010F_0.8	46.4
A09	000010F_1.1	48.12
A09	000010F_1	48.12
A09	000010F_0.9	49.83
A09	000010F_1.2	49.83
A09	000010F_1.3	50.25
A09	000010F_1.6	51.1
A09	000010F_1.5	51.1001
A09	000010F_1.4	51.9401
A09	000010F_1.7	54.5601
A09	000010F_1.8	55.4101
A09	000010F_1.9	55.8301
A09	000010F_2	56.6701
A09	000010F_2.1	56.6701
A09	000010F_2.2	56.6701
A09	000010F_2.3	57.9501
A09	000010F_2.5	59.2301
A09	000010F_2.6	59.6501
A09	000010F_2.7	60.0701
A09	000010F_2.8	60.9101
A09	000010F_2.9	60.9101
A09	000010F_3	61.3301
A09	000010F_3.2	61.7501
A09	000010F_3.1	61.7501
A09	000010F_3.3	63.0201
A09	000010F_3.4	63.8601
A09	000010F_3.5	64.7001
A09	000010F_3.6	65.5401
A09	000010F_3.7	66.8201
A09	000010F_3.8	67.6601
A09	000010F_4.2	68.5001
A09	000010F_3.9	68.5001
A09	000010F_4.3	68.5001
A09	000010F_4	68.5001
A09	000010F_4.4	68.5001
A09	000010F_4.1	68.5001
A09	000010F_4.5	68.9201
A09	000010F_4.6	69.3301
A09	000010F_4.7	70.6001
A09	000010F_4.9	70.6001
A09	000010F_4.8	70.6001
A09	000010F_5	71.0201
A09	000010F_5.1	71.4401
A09	000010F_5.6	71.8501
A09	000010F_5.3	71.8501
A09	000010F_5.2	71.8501
A09	000010F_5.4	71.8501
A09	000010F_5.5	71.8501
A09	000010F_5.9	73.1301
A09	000010F_5.8	73.1301
A09	000010F_5.7	73.1301
A09	000010F_6.1	74.4001
A09	000010F_6	74.4001
A09	000010F_6.2	74.8101
A09	000010F_6.3	75.6501
A09	000048F_0.1	75.6501
A09	000048F_0	75.6501
A09	000010F_6.4	75.6501
A09	000048F_0.2	76.0701
A09	000048F_0.6	76.0701
A09	000048F_0.3	76.0701
A09	000048F_0.4	76.0701
A09	000048F_0.8	76.0701
A09	000048F_0.5	76.0701
A09	000048F_1.2	76.4901
A09	000048F_1.1	76.4901
A09	000048F_0.7	76.4901
A09	000048F_1	76.4901
A09	000048F_1.3	76.9101
A09	000048F_1.4	77.7501
A09	000048F_1.6	78.1601
A09	000048F_1.5	78.1601
A09	000048F_1.7	78.5801
A09	000048F_1.8	79.5901
A09	000048F_1.9	80.0901
A09	000048F_2.2	81.1101
A09	000048F_2	81.2401
A09	000048F_2.1	81.3801
A09	000018F_0.1	81.5201
A09	000018F_0.2	83.2301
A09	000018F_0.5	83.2301
A09	000018F_0.4	83.2301
A09	000018F_0.3	83.2301
A09	000018F_0.6	84.0701
A09	000018F_0.9	84.0701
A09	000018F_1	84.0701
A09	000018F_0.8	84.0701
A09	000018F_1.1	84.9101
A09	000018F_1.2	84.9101
A09	000018F_1.4	85.3301
A09	000018F_1.5	85.3301
A09	000018F_1.8	85.3301
A09	000018F_1.7	85.3301
A09	000018F_1.6	85.3301
A09	000018F_2	85.7401
A09	000018F_1.9	85.7401
A09	000018F_2.2	86.1601
A09	000018F_2.3	86.1601
A09	000018F_2.4	86.1601
A09	000018F_2.1	86.1601
A09	000018F_3.1	87.0001
A09	000018F_3	87.4201
A09	000018F_3.2	87.8401
A09	000018F_3.6	87.8401
A09	000018F_3.3	87.8401
A09	000018F_4.1	87.8401
A09	000018F_3.4	87.8401
A09	000018F_3.8	87.8401
A09	000018F_3.5	87.8402
A09	000018F_3.7	87.8402
A09	000018F_3.9	87.8402
A09	000018F_4	87.8402
A09	000018F_4.2	88.2502
A09	000018F_4.3	88.2502
A09	000018F_4.4	88.2502
A09	000018F_4.6	88.6702
A09	000132F_0.3	88.6702
A09	000038F_2.6	88.6702
A09	000038F_2.7	88.6702
A09	000132F_0.2	88.6702
A09	000018F_4.5	88.6702
A09	000038F_2.5	89.3002
A09	000038F_1	89.9302
A09	000004F_0	90.3402
A09	000067F_0.3	90.3402
A09	000004F_0.2	90.3402
A09	000004F_0.6	90.3402
A09	000067F_0.2	90.3402
A09	000004F_0.3	90.3402
A09	000067F_0.8	90.3402
A09	000038F_1.1	90.3402
A09	000067F_0.9	90.3402
A09	000004F_0.5	90.3402
A09	000038F_2.2	90.3402
A09	000067F_0.7	90.3402
A09	000038F_2.4	90.3402
A09	000038F_1.4	90.3402
A09	000004F_0.1	90.3402
A09	000038F_0.3	90.3402
A09	000038F_1.5	90.3402
A09	000038F_1.6	90.3402
A09	000038F_0.6	90.3402
A09	000038F_1.7	90.3402
A09	000084F_0.2	90.3402
A09	000038F_1.2	90.3402
A09	000067F_0.6	90.3402
A09	000038F_2	90.3402
A09	000067F_0.5	90.3402
A09	000038F_2.3	90.3402
A09	000038F_1.9	90.3402
A09	000038F_1.3	90.3402
A09	000038F_0.4	90.3402
A09	000038F_1.8	90.3402
A09	000038F_0	90.3402
A09	000067F_1	91.1902
A09	000004F_0.7	92.0302
A09	000004F_1	92.0302
A09	000004F_0.9	92.0302
A09	000004F_1.1	92.0302
A09	000004F_0.8	92.0302
A09	000004F_1.5	92.4402
A09	000004F_2.6	93.2802
A09	000004F_2.5	94.1302
A09	000004F_1.7	94.5402
A09	000004F_2	94.5402
A09	000004F_2.1	94.5402
A09	000004F_2.7	94.5402
A09	000004F_2.4	94.5402
A09	000004F_1.8	94.5402
A09	000004F_2.2	94.5402
A09	000004F_1.6	94.5402
A09	000004F_2.9	94.9602
A09	000004F_2.8	94.9602
A09	000004F_3	95.3802
A09	000004F_3.2	95.3802
A09	000004F_3.3	95.3802
A09	000004F_3.1	95.3802
A09	000004F_3.4	95.7902
A09	000004F_3.5	96.6302
A09	000004F_3.7	96.6302
A09	000004F_3.6	96.6302
A09	000004F_3.9	97.0502
A09	000004F_3.8	97.0502
A09	000004F_4.1	97.4702
A09	000004F_4	97.4702
A09	000004F_4.4	97.4702
A09	000004F_4.3	97.4702
A09	000004F_4.2	97.4702
A09	000004F_4.9	97.8902
A09	000004F_5.1	97.8902
A09	000004F_4.8	97.8902
A09	000004F_5	97.8902
A09	000004F_5.8	99.1602
A09	000004F_5.4	99.1602
A09	000004F_6.1	99.1602
A09	000004F_5.9	99.1602
A09	000004F_6	99.1602
A09	000004F_5.3	99.1602
A09	000004F_6.3	100
A09	000004F_6.2	100
A09	000004F_6.7	100.41
A09	000004F_6.4	100.41
A09	000004F_6.6	100.41
A09	000004F_6.8	102.57
A09	000004F_6.9	102.57
A09	000004F_7	103.41
A09	000004F_7.1	104.68
A09	000004F_7.3	105.96
A09	000004F_7.4	106.37
A09	000004F_8.3	106.79
A09	000004F_7.5	106.79
A09	000102F_0.4	106.79
A09	000004F_7.9	106.79
A09	000004F_8	106.79
A09	000004F_7.8	106.79
A09	000004F_7.6	106.79
A09	000004F_8.2	106.79
A09	000004F_8.1	106.79
A09	000102F_0.3	107.63
A09	000102F_0.1	108.9
A09	000102F_0.2	108.9
A09	000022F_3.9	109.32
A09	000022F_4.2	109.32
A09	000022F_3.7	109.74
A09	000022F_3.8	109.74
A09	000022F_3.6	110.15
A09	000022F_3.5	110.15
A09	000022F_3.3	110.57
A09	000022F_3.4	110.57
A09	000022F_3.2	110.99
A09	000022F_3	110.99
A09	000022F_2.9	110.99
A09	000022F_3.1	110.99
A09	000022F_2.8	111.4
A09	000022F_2.7	111.4
A09	000022F_2.6	112.68
A09	000022F_2.5	115.12
A09	000022F_2.4	116.56
A09	000022F_2.3	118.27
A09	000022F_2.1	119.54
A09	000022F_2.2	119.54
A09	000022F_2	120.38
A09	000022F_1.9	121.22
A09	000022F_1.7	121.43
A09	000022F_1.8	121.64
A09	000022F_1.6	122.91
A09	000022F_1.5	123.33
A09	000022F_1.4	123.33
A09	000022F_1.3	123.74
A09	000022F_1.2	125.45
A09	000022F_1.1	125.87
A09	000022F_1	125.87
A09	000022F_0.9	126.5
A09	000022F_0.8	127.13
A09	000022F_0.7	127.97
A09	000022F_0.6	128.39
A09	000022F_0.4	129.23
A09	000022F_0.5	129.23
A09	000022F_0.3	129.71
A09	000022F_0.1	132.25
A09	000026F_3.9	132.25
A09	000022F_0.2	132.25
A09	000026F_3.8	133.09
A09	000026F_3.7	134.36
A09	000026F_3.5	135.63
A09	000026F_3.4	137.79
A09	000026F_3.3	138.21
A09	000026F_3.2	139.48
A09	000026F_3.1	139.9
A09	000026F_3	140.31
A10	000001F_11.2	0
A10	000001F_11.1	0.400001
A10	000001F_11	0.900002
A10	000001F_10.9	1.7
A10	000001F_10.8	2.6
A10	000001F_10.7	3.40001
A10	000001F_10.6	3.80001
A10	000001F_10.5	3.80001
A10	000001F_10.4	5.60001
A10	000001F_10.3	7.90001
A10	000001F_10.2	7.90001
A10	000001F_10.1	7.90001
A10	000001F_10	10.3
A10	000001F_9.9	12
A10	000001F_9.8	12
A10	000001F_9.7	14.2
A10	000001F_9.6	15.1
A10	000001F_9.5	16.4
A10	000001F_9.4	18.1
A10	000001F_9.3	19
A10	000001F_9.2	20.8
A10	000001F_9.1	22.6
A10	000001F_9	22.6
A10	000001F_8.9	23.5
A10	000001F_8.8	26.6
A10	000001F_8.7	26.6
A10	000001F_8.6	27
A10	000001F_8.5	27.5
A10	000001F_8.4	28.3
A10	000001F_8.3	30.1
A10	000001F_8.2	32.9
A10	000001F_8.1	35.2
A10	000001F_8	35.2
A10	000001F_7.9	36.9
A10	000001F_7.8	37.8
A10	000001F_7.7	39.1
A10	000001F_7.6	39.9
A10	000001F_7.4	41.2
A10	000001F_7.3	42.9
A10	000001F_7.2	44.2
A10	000001F_7.1	44.2
A10	000001F_7	45
A10	000001F_6.9	45.4
A10	000001F_6.8	46.3
A10	000001F_6.7	47.5
A10	000001F_6.6	49.2
A10	000001F_6.5	49.2
A10	000001F_6.4	49.7
A10	000001F_6.3	50.5
A10	000001F_6.2	51.3
A10	000001F_6.1	52.6001
A10	000001F_5.9	54.3001
A10	000001F_6	54.7001
A10	000001F_5.8	55.2001
A10	000001F_5.7	55.2001
A10	000001F_5.6	56.0001
A10	000001F_5.5	56.8001
A10	000001F_5.4	58.1001
A10	000001F_5.3	58.5001
A10	000001F_5.2	59.4001
A10	000001F_5.1	59.4001
A10	000001F_5	59.4001
A10	000001F_4.9	59.8001
A10	000001F_4.8	59.8001
A10	000001F_4.7	60.6001
A10	000001F_4.6	61.5001
A10	000001F_4.5	61.5001
A10	000001F_4.4	61.5001
A10	000001F_4.3	62.3001
A10	000001F_4.1	62.3001
A10	000001F_4	63.1001
A10	000001F_3.9	63.1001
A10	000001F_3.7	64.4001
A10	000001F_3.6	64.4001
A10	000001F_3.5	64.4001
A10	000001F_3.4	64.4001
A10	000001F_3.2	67.0001
A10	000001F_3.1	67.0001
A10	000001F_2.9	68.3001
A10	000001F_2.8	68.7001
A10	000001F_2.7	69.1001
A10	000001F_2.6	70.4001
A10	000001F_2.5	70.4001
A10	000001F_2.4	70.4001
A10	000001F_2.3	70.4001
A10	000001F_2.2	71.2001
A10	000001F_2.1	71.7001
A10	000001F_2	72.1001
A10	000003F_2.3	72.5001
A10	000001F_1.9	72.5001
A10	000001F_1.8	72.5001
A10	000001F_1.7	73.5001
A10	000001F_1.6	75.5001
A10	000001F_1.5	76.3001
A10	000001F_1.3	76.7001
A10	000001F_1.2	78.0001
A10	000001F_1.1	78.4001
A10	000001F_1	78.9001
A10	000001F_0.8	80.1001
A10	000001F_0.7	80.1001
A10	000001F_0.6	80.5001
A10	000001F_0.5	80.5001
A10	000001F_0.4	80.5001
A10	000041F_0	81.4001
A10	000001F_0.3	81.4001
A10	000001F_0.2	81.4001
A10	000001F_0.1	81.4001
A10	000041F_0.1	81.8001
A10	000041F_0.6	82.6001
A10	000041F_1	83.1001
A10	000041F_0.9	83.1001
A10	000041F_0.7	83.1001
A10	000041F_1.1	84.1001
A10	000065F_0	85.2001
A10	000065F_1	85.6001
A10	000065F_0.9	85.6001
A10	000065F_0.7	85.6001
A10	000065F_0.6	85.6001
A10	000065F_0.5	85.6001
A10	000065F_0.3	85.6001
A10	000065F_0.1	85.6001
A10	000061F_1.2	85.6001
A10	000061F_0.9	85.6001
A10	000061F_0.6	85.6001
A10	000041F_2.5	85.6001
A10	000041F_2.4	85.6001
A10	000041F_2.3	85.6001
A10	000041F_2.1	85.6001
A10	000041F_2	85.6001
A10	000041F_1.7	85.6001
A10	000041F_1.6	85.6001
A10	000041F_1.5	85.6001
A10	000077F_0.6	86.0001
A10	000077F_0.5	86.0001
A10	000077F_0.4	86.0001
A10	000061F_0.3	86.0001
A10	000061F_0	86.0001
A10	000077F_0.3	86.4001
A10	000077F_0.2	86.4001
A10	000077F_0.1	86.4001
A10	000077F_0	86.4001
A10	000045F_0.2	86.8001
A10	000045F_0.3	87.2001
A10	000045F_0.5	88.5001
A10	000045F_0.4	88.5001
A10	000045F_0.7	89.8001
A10	000045F_0.6	90.2001
A10	000045F_0.8	90.6001
A10	000045F_0.9	92.3001
A10	000045F_1.1	94.9001
A10	000045F_1	94.9001
A10	000045F_1.2	96.7002
A10	000045F_1.3	99.3002
A10	000045F_1.4	99.7002
A10	000045F_1.5	101.4
A10	000045F_1.6	101.8
A10	000045F_1.7	105.8
A10	000045F_1.9	106.3
A10	000045F_1.8	106.3
A10	000045F_2	107.5
A10	000045F_2.1	107.9
A10	000045F_2.3	108.8
A10	000045F_2.2	108.8
A10	000045F_2.5	109.6
A10	000045F_2.4	109.6

## Sheet: Supplemental Table S1B
Supplemental Table S1. (B) Single Nucleotide Polymorphism (SNP) marker inheritance in 121 lines from the R500 x IMB211 Recombinant Inbred Line population (Markelz et al., 2017) used to construct the high-density genetic map onto which the Pilon based contigs were anchored into a chromosome scale assembly of the B. rapa R500 genome. A indicates R500 and B indicates IMB211.
LINE	000027F_0.6	000027F_0.7	000027F_0.5	000027F_0.4	000027F_0.3	000027F_0.2	000027F_0.1	000630F_0	000006F_0.1	000006F_0.2	000006F_0.3	000006F_0.4	000006F_0.5	000006F_0.6	000006F_0.7	000006F_0.8	000006F_0.9	000006F_1	000006F_1.1	000006F_1.2	000006F_1.3	000006F_1.6	000006F_1.4	000006F_1.5	000006F_1.7	000006F_1.8	000006F_1.9	000006F_2	000006F_2.1	000006F_2.2	000006F_2.3	000006F_2.4	000006F_2.5	000006F_2.6	000006F_2.7	000006F_2.8	000006F_2.9	000006F_3	000006F_3.5	000006F_3.3	000006F_3.4	000006F_3.1	000006F_3.6	000006F_3.7	000006F_3.8	000006F_3.9	000006F_4	000006F_4.1	000006F_4.2
1	A	A	A	A	A	A	A	A	A	A	A	A	A	A	A	A	A	A	A	A	A	A	A	A	A	A	A	A	A	A	A	A	A	A	A	A	A	A	A	A	A	A	A	A	A	A	A	A	A
2	A	A	A	A	A	A	A	A	A	A	A	A	A	A	A	A	A	A	A	A	A	A	A	A	A	A	A	A	A	A	A	A	A	A	A	A	A	A	A	A	A	A	A	A	A	A	A	A	A
7	A	A	A	A	A	A	A	A	A	A	A	A	A	A	A	A	A	A	A	A	A	A	A	A	A	A	A	A	A	A	A	A	A	B	B	B	B	B	B	B	B	B	B	B	B	B	B	B	B
9	A	A	A	A	A	A	A	A	A	A	A	A	A	A	A	A	A	A	A	A	A	A	A	A	A	A	A	A	A	A	A	A	A	A	B	B	B	B	B	B	B	B	B	B	B	B	B	B	B
12	A	A	A	A	-	A	A	A	A	A	A	A	A	-	A	A	-	-	A	-	A	A	A	A	A	A	A	A	A	A	A	A	A	A	A	A	A	A	A	A	A	A	B	B	B	B	B	B	-
15	B	B	B	B	B	B	-	B	B	A	A	A	A	A	A	A	A	A	A	A	A	A	A	A	A	A	A	A	A	A	A	A	A	A	A	A	A	A	A	A	A	A	A	A	A	A	A	A	A
16	A	A	A	A	A	A	A	A	A	A	A	A	A	A	A	A	A	A	A	A	A	A	A	A	A	A	A	A	A	A	A	A	A	A	A	A	A	A	A	A	A	A	A	A	A	A	A	A	A
21	B	B	A	A	A	A	A	A	A	A	A	A	A	A	A	A	A	A	A	A	A	A	A	A	A	A	A	A	A	A	A	A	A	A	A	A	A	A	A	A	A	A	A	A	A	A	A	A	A
23	B	B	B	B	B	B	B	B	B	B	B	B	B	B	B	B	B	B	A	A	A	A	A	A	A	A	A	A	A	A	A	A	A	A	A	A	A	A	A	A	A	A	A	A	A	A	A	A	A
25	B	B	B	B	B	B	B	B	B	B	B	B	B	B	B	B	B	B	B	B	B	B	B	B	B	B	B	B	B	B	B	B	B	B	B	B	B	B	B	B	B	B	B	B	B	B	B	B	B
30	B	B	B	B	B	B	B	B	B	B	B	B	B	B	B	B	B	B	B	B	B	B	B	B	B	B	B	B	B	B	B	B	B	B	B	B	B	B	B	B	B	B	B	B	B	B	B	B	B
31	B	B	B	B	B	B	B	B	B	B	B	B	B	B	B	B	B	B	B	B	B	B	B	B	B	B	B	B	B	B	B	B	B	B	B	B	B	B	B	B	B	B	B	B	B	B	B	B	B
39	B	B	B	B	B	B	B	B	B	B	B	B	B	-	B	B	B	B	B	B	B	B	-	B	B	B	B	B	B	B	B	B	B	B	B	B	B	B	B	-	B	-	B	B	B	B	B	B	B
41	A	A	A	A	A	A	A	A	A	B	B	B	B	B	B	B	B	B	B	B	B	B	B	B	B	B	B	B	B	B	B	B	B	B	B	B	B	B	B	B	B	B	B	B	B	B	B	B	B
42	A	A	A	A	A	A	A	A	A	A	A	A	A	A	A	A	A	A	A	A	A	A	A	A	A	-	A	A	-	B	B	B	B	B	B	B	B	B	B	B	B	B	B	B	B	B	B	B	B
46	B	B	B	B	B	B	B	B	B	B	B	B	B	B	B	B	B	B	B	B	B	B	B	B	B	B	B	B	B	B	B	B	B	B	B	B	B	B	B	B	B	B	B	-	B	A	B	B	B
53	B	B	B	B	B	B	B	B	B	B	B	B	B	B	B	B	B	B	B	B	B	B	B	B	B	B	A	A	A	A	A	A	A	A	A	A	A	A	A	A	A	A	A	A	A	A	A	A	A
60	B	B	B	B	B	B	B	B	B	B	B	B	B	B	B	B	B	B	B	B	B	B	B	B	B	B	B	B	B	B	B	B	B	B	B	B	B	B	B	B	B	B	B	B	B	B	B	B	B
63	B	B	B	B	B	B	B	B	B	B	B	B	B	-	B	B	B	B	B	B	B	B	B	B	B	B	B	B	B	B	B	B	B	B	B	B	B	B	B	B	B	B	B	B	B	B	B	B	B
65	B	B	B	B	B	B	B	B	B	B	B	B	B	B	B	B	B	B	B	B	B	B	B	B	B	B	B	B	B	B	B	B	B	B	B	B	B	B	B	B	B	B	B	B	B	B	B	B	B
66	B	B	B	B	B	B	B	B	B	B	B	B	B	B	B	B	B	B	B	B	B	B	B	B	B	B	B	B	B	B	B	B	B	B	B	B	B	B	B	B	B	B	B	B	B	B	B	B	B
69	B	B	B	B	B	B	B	B	B	B	B	B	B	B	B	B	B	B	B	B	B	B	B	B	B	B	B	B	B	B	B	B	B	B	B	B	B	B	B	B	B	B	B	B	B	B	B	B	B
70	B	B	B	B	B	B	B	B	B	B	-	B	B	B	B	B	B	B	B	B	B	B	B	B	B	B	B	B	B	B	B	B	B	B	B	B	B	B	B	B	B	B	B	B	B	B	B	B	B
73	A	A	A	A	A	A	A	A	A	A	A	A	A	A	A	A	A	A	A	A	A	A	A	A	A	A	A	A	A	A	A	A	A	A	A	A	A	A	A	A	A	A	A	A	A	A	A	A	A
80	A	A	A	A	A	A	A	A	A	A	A	A	A	A	A	A	A	A	A	A	A	A	A	A	A	A	A	A	A	A	A	A	A	A	A	A	A	A	A	A	A	A	A	A	A	A	A	A	A
89	-	-	A	-	-	-	-	-	-	-	-	-	-	-	-	-	-	-	-	-	-	-	-	-	-	B	A	-	-	-	-	-	-	-	-	-	B	-	-	-	-	-	-	-	-	-	-	-	-
93	A	A	A	A	A	A	A	A	A	A	A	A	A	A	A	A	A	A	A	A	A	A	A	A	A	A	A	A	A	A	A	A	A	A	A	A	-	A	A	A	-	A	A	A	A	A	A	A	A
103	A	A	A	A	A	A	A	A	A	A	A	A	A	A	A	A	A	A	A	A	A	A	A	A	A	A	A	A	A	A	A	A	A	A	A	A	A	A	A	A	A	A	A	A	A	A	A	A	A
104	A	A	A	A	A	A	A	A	A	A	A	A	A	A	A	A	A	A	A	A	A	A	A	A	A	A	A	A	A	-	A	A	A	A	A	A	-	A	A	A	A	A	A	-	A	A	A	A	A
113	B	B	B	B	B	B	B	B	B	B	B	B	B	B	B	B	B	B	B	B	B	B	B	B	B	B	B	B	B	B	B	B	B	B	B	B	B	B	B	B	B	B	B	B	B	B	B	B	B
115	B	B	B	-	B	-	-	B	B	B	B	B	B	B	B	-	B	B	B	B	B	B	B	B	B	B	B	B	B	B	B	B	B	B	-	-	B	B	-	B	-	B	-	A	B	B	-	B	B
123	B	B	B	B	B	B	B	B	B	B	B	B	B	B	B	B	B	B	B	B	B	B	B	B	B	B	B	B	B	B	B	B	B	B	B	B	B	B	B	B	B	-	B	B	B	-	B	B	B
124	B	B	B	B	B	B	B	B	B	B	B	B	B	B	B	B	B	B	B	B	B	B	B	B	B	B	B	B	B	B	B	B	B	B	B	B	B	B	B	B	B	B	B	B	B	B	B	B	B
131	A	A	A	A	A	A	A	A	A	A	A	A	A	A	A	A	-	A	A	A	A	A	A	A	A	A	A	A	A	A	A	A	A	A	A	A	A	A	A	A	A	A	A	A	A	A	A	A	A
136	A	-	A	A	A	A	A	A	A	A	A	A	A	A	A	A	A	A	A	A	A	A	A	-	A	A	A	A	A	A	A	A	-	A	A	A	A	A	A	A	A	A	A	A	B	B	B	B	B
143	A	A	A	A	A	A	A	A	A	A	A	A	A	A	A	A	A	A	A	A	A	A	A	A	A	A	A	A	A	A	A	A	A	A	A	A	A	A	B	B	B	B	B	B	B	A	A	A	A
146	A	A	A	A	A	A	A	A	A	A	A	A	A	A	A	A	A	A	A	A	A	A	A	A	A	A	A	A	B	B	B	B	B	B	B	B	B	B	B	B	B	A	B	B	B	B	B	B	B
147	A	A	A	A	A	A	A	A	A	A	A	A	A	A	A	A	A	A	A	A	A	A	A	A	A	A	A	A	A	A	A	A	A	A	A	A	A	A	A	A	A	A	A	A	A	A	A	A	A
150	A	-	A	A	A	A	A	A	A	A	A	A	A	A	A	A	A	A	A	A	A	A	A	A	A	-	A	A	A	A	A	A	A	A	A	A	A	A	A	A	A	A	A	A	A	A	A	A	A
154	A	A	A	A	A	A	B	B	B	B	B	B	B	B	B	B	B	B	B	B	B	B	B	B	B	B	A	A	A	A	B	B	B	B	B	B	B	B	B	B	B	B	B	B	B	B	B	B	B
155	A	-	A	A	A	A	A	A	A	A	A	A	A	A	A	A	A	A	A	A	A	A	-	A	A	A	A	A	A	A	A	A	A	A	A	A	A	A	A	A	A	A	A	A	A	A	A	A	A
164	A	A	A	A	A	A	A	A	A	A	A	A	A	A	A	A	A	A	A	A	A	A	A	A	A	A	A	A	-	A	A	A	A	A	A	A	A	A	A	A	A	A	A	A	A	-	A	A	A
166	A	A	A	A	A	A	A	A	A	A	A	A	A	A	A	A	A	A	A	A	A	A	A	A	A	-	A	A	A	A	A	A	A	A	A	A	A	A	A	A	A	A	A	A	A	A	A	A	A
171	B	B	B	B	B	B	B	B	B	B	B	B	B	B	B	B	B	B	B	B	B	B	B	B	B	B	-	B	B	B	B	B	B	B	B	B	B	B	B	B	B	B	B	B	B	B	B	B	B
174	B	B	B	B	B	B	B	B	B	B	-	B	B	B	B	B	B	B	B	B	B	B	B	B	B	B	B	B	B	B	B	B	B	B	B	B	B	B	B	B	B	-	B	B	B	B	B	B	B
175	A	A	A	A	A	A	B	B	B	B	B	B	B	B	B	B	B	B	B	B	B	B	B	B	B	B	B	B	B	B	B	B	B	B	A	A	A	A	A	A	A	A	A	A	A	A	A	A	A
176	B	B	B	B	B	B	B	B	B	B	B	B	B	B	B	B	B	B	B	B	B	B	B	B	B	B	B	B	B	B	B	B	B	B	B	B	B	B	B	B	B	B	B	B	B	B	B	B	B
182	B	B	B	B	A	A	A	A	A	A	A	A	A	A	A	A	A	A	A	A	A	A	A	A	A	A	A	A	A	A	A	A	A	A	A	A	A	A	A	A	A	A	A	A	A	A	A	A	A
183	A	A	A	A	A	A	A	A	A	A	A	A	A	A	A	A	A	A	A	A	A	A	A	A	A	A	A	A	A	A	B	A	A	A	A	A	A	A	A	A	A	A	A	A	A	A	A	A	A
184	B	B	B	B	B	B	B	B	B	B	B	B	B	A	A	A	A	A	A	A	B	B	B	B	B	B	B	B	B	B	-	B	B	B	B	B	B	B	B	-	B	B	B	B	B	B	B	B	-
187	B	B	B	B	B	B	B	B	B	B	A	A	A	A	A	A	A	A	A	A	A	A	A	A	A	A	A	A	A	A	A	A	A	A	A	A	A	A	A	A	A	A	A	A	A	A	A	A	A
190	A	A	A	A	A	A	A	A	A	A	A	A	A	A	A	A	A	A	A	A	A	A	A	A	A	-	A	A	B	B	B	B	A	A	A	A	A	A	A	A	A	A	A	A	A	A	A	A	A
193	B	B	B	B	B	B	B	B	B	B	B	B	B	B	B	B	B	B	B	B	B	B	B	B	B	B	B	B	A	A	A	A	A	A	A	A	A	A	A	A	A	A	A	A	-	A	A	A	A
198	B	B	B	B	B	B	B	B	B	B	B	B	B	B	B	B	B	B	B	B	B	B	B	B	B	B	B	B	B	B	A	A	A	A	A	A	A	A	A	A	A	A	A	A	A	A	A	A	A
199	A	A	A	A	A	A	A	A	A	A	A	A	A	A	A	A	A	A	A	A	A	A	A	A	A	A	A	A	A	A	A	A	A	A	A	A	A	A	A	A	A	A	A	A	A	A	A	A	A
201	B	B	B	B	B	B	B	B	B	B	B	B	B	B	B	B	B	B	B	B	B	B	B	B	B	B	B	B	B	B	B	B	B	B	B	B	B	B	B	B	B	B	B	B	B	B	B	B	B
204	B	B	B	B	B	B	B	B	B	B	B	B	B	B	B	A	A	A	A	A	A	A	A	A	A	A	A	A	A	A	A	A	A	A	A	A	A	A	A	A	A	A	A	A	A	A	A	A	A
205	A	A	A	A	A	A	A	A	A	A	A	A	A	A	A	A	A	A	A	A	A	A	A	A	A	A	A	A	A	A	A	A	A	A	A	A	A	A	A	A	A	A	A	A	A	A	A	A	A
206	A	A	A	A	A	A	A	A	A	A	A	A	A	A	A	A	A	A	A	A	A	A	A	A	A	A	A	A	-	A	A	A	A	A	A	A	A	A	A	A	A	A	A	A	A	-	A	A	A
207	A	A	A	A	A	A	B	B	B	B	B	B	B	B	B	B	B	B	B	B	B	B	B	B	B	B	-	B	B	B	A	A	A	A	A	A	A	A	A	A	A	A	A	A	A	A	A	A	A
208	A	A	A	A	A	A	A	A	A	A	A	A	B	B	B	B	B	B	B	B	B	B	B	B	B	B	B	B	B	B	B	B	B	B	B	B	B	B	B	B	B	B	B	B	B	B	B	B	B
211	B	B	B	B	B	B	B	B	B	B	B	B	B	B	B	B	B	B	B	B	B	B	B	B	B	B	B	B	B	B	B	B	B	B	B	B	B	B	B	B	B	B	B	B	B	B	A	A	A
213	B	B	B	B	B	B	B	B	B	B	B	B	B	B	B	B	B	B	-	B	B	A	A	A	A	A	A	A	A	A	A	A	A	A	A	A	A	A	A	A	A	A	A	A	A	A	A	A	A
215	A	A	A	A	A	A	A	A	A	A	A	A	A	A	A	A	A	A	A	A	A	A	A	A	A	A	A	A	A	A	A	A	A	A	A	A	A	A	A	A	A	A	A	A	A	A	A	A	B
222	B	B	B	B	B	B	B	B	B	B	B	B	B	B	B	B	B	B	B	B	B	B	B	B	B	B	B	B	B	B	B	B	B	B	B	B	B	B	B	B	B	B	B	B	B	B	B	B	B
223	B	B	B	B	A	A	A	A	A	A	A	A	A	A	A	A	A	A	A	A	A	A	A	A	A	A	A	A	A	A	A	A	A	A	A	A	A	A	A	A	A	A	B	B	B	B	B	B	B
225	A	A	A	A	A	A	A	A	A	A	A	A	A	A	A	A	A	A	A	A	A	A	A	A	A	A	A	A	A	A	A	A	A	A	A	A	A	A	A	A	A	A	A	A	A	A	A	A	A
228	A	A	A	A	B	B	B	B	B	B	B	B	B	B	B	B	B	B	B	B	B	B	B	B	B	B	B	B	B	B	B	B	B	B	B	B	B	B	B	B	B	B	B	B	B	B	B	B	B
229	A	A	A	A	A	A	A	A	A	A	A	A	A	A	A	A	A	A	A	A	A	A	A	A	A	-	A	A	A	A	A	A	A	A	A	A	A	A	A	A	A	A	A	A	A	-	A	A	A
232	B	B	B	B	B	B	B	B	B	B	B	B	B	B	B	B	B	B	B	B	B	B	B	B	B	B	B	B	B	B	B	B	B	B	B	B	B	B	B	B	B	B	B	B	B	B	B	B	B
234	A	A	A	A	A	A	A	A	A	A	A	A	A	A	A	A	A	A	A	A	A	A	A	A	A	A	A	A	A	A	A	A	A	A	A	A	A	A	A	A	A	A	A	A	A	A	A	A	A
235	A	A	A	A	A	A	A	A	A	A	A	A	A	A	A	A	A	A	A	A	A	A	A	A	A	A	A	A	A	A	A	A	A	A	A	A	-	A	A	A	A	A	A	A	A	A	A	A	A
240	B	B	B	B	B	B	B	B	B	B	B	B	B	B	B	B	B	B	B	B	B	B	B	B	B	B	-	B	B	B	B	B	B	B	B	B	B	B	B	B	B	B	B	B	B	B	B	B	B
242	B	B	B	B	B	B	B	B	B	B	B	B	B	B	B	B	B	B	B	B	B	B	B	B	B	B	B	B	B	B	B	B	B	B	B	B	B	B	B	B	B	B	B	B	B	B	B	B	B
243	A	A	A	A	A	A	A	A	A	B	B	B	B	B	B	B	B	B	B	B	B	B	B	B	B	B	-	B	B	B	B	B	B	B	B	B	B	B	B	B	B	B	B	B	B	B	B	B	B
248	A	A	A	A	A	A	A	A	A	A	A	A	A	A	A	A	A	A	A	A	A	A	A	A	A	A	A	A	A	A	A	A	A	A	A	A	A	A	A	A	A	A	A	A	A	A	A	A	A
250	B	B	B	B	B	B	B	B	B	A	A	A	A	A	A	A	A	A	A	A	A	A	A	A	A	-	A	A	A	A	A	A	A	A	A	A	A	A	A	A	A	A	A	A	A	A	A	A	A
251	-	A	A	A	-	A	A	A	A	B	B	A	A	A	A	A	A	-	A	A	A	A	A	A	A	A	A	A	B	B	B	B	B	B	B	B	-	B	B	B	B	B	B	-	B	B	B	B	B
253	B	B	B	A	A	A	A	A	A	A	A	A	A	A	A	A	-	A	A	A	A	A	A	A	A	A	A	A	A	A	A	A	-	A	A	A	A	A	A	A	A	A	A	A	A	A	A	A	A
255	B	B	B	B	B	B	B	B	B	B	B	B	B	B	B	B	B	B	B	B	B	B	B	B	B	B	B	B	B	B	B	B	B	B	B	B	B	B	B	B	B	B	B	B	B	B	B	B	B
256	B	B	B	B	B	B	B	B	B	B	B	B	B	B	B	B	B	B	B	B	B	B	B	B	B	B	B	B	A	A	A	A	A	A	A	A	A	A	A	A	A	A	A	A	A	-	A	A	A
259	B	B	B	B	B	B	B	B	B	B	B	B	B	B	B	B	B	B	B	B	B	B	B	B	B	B	B	B	A	A	A	A	A	A	A	A	A	A	A	A	A	A	A	A	A	A	A	A	A
264	A	A	A	A	A	A	A	A	A	A	A	A	A	A	A	B	B	B	B	B	B	B	B	B	B	B	B	B	B	B	A	A	A	A	A	A	A	A	A	A	A	A	A	A	A	A	A	A	B
265	B	B	B	B	B	B	B	B	B	B	B	B	B	B	B	B	B	B	B	B	B	B	B	B	B	B	B	B	B	B	B	B	B	B	B	B	B	B	B	B	B	B	B	-	B	B	B	B	B
267	B	B	B	B	B	B	B	B	B	B	B	B	B	B	B	B	B	B	B	B	B	B	B	B	B	B	B	B	B	B	B	B	B	B	B	B	B	B	B	B	B	B	B	B	B	B	B	B	B
268	A	A	A	A	A	A	A	A	A	A	A	A	A	A	A	A	A	A	A	A	A	A	A	A	A	A	A	A	A	A	A	A	A	A	A	A	A	A	A	A	A	A	A	A	A	A	A	A	A
270	A	A	A	A	A	A	A	A	A	A	A	A	A	A	A	A	A	A	A	A	A	A	A	A	A	A	A	A	A	A	A	A	A	A	A	A	A	A	A	A	A	A	A	A	A	A	A	A	A
277	B	B	B	B	B	B	B	B	B	B	B	B	B	B	B	B	B	B	B	B	B	B	B	B	B	B	-	B	B	B	B	B	B	B	B	B	B	B	B	B	B	B	B	-	B	B	B	B	B
281	A	A	A	A	A	A	A	A	A	A	A	A	A	A	A	A	A	A	A	A	A	A	A	A	A	A	A	A	A	A	A	A	A	A	A	A	A	A	A	A	A	A	A	A	A	A	A	A	A
282	B	B	B	B	B	B	B	B	B	B	-	B	B	B	B	B	B	B	B	B	B	B	B	B	B	B	B	B	A	A	A	A	A	A	A	A	A	A	A	A	A	A	A	A	A	A	A	A	A
284	B	B	B	B	B	B	B	B	B	B	B	B	B	B	B	B	B	B	B	B	B	B	B	B	B	B	B	B	A	A	A	A	A	A	A	A	A	A	A	A	A	A	A	A	A	A	A	A	A
285	B	B	B	B	B	B	B	B	B	B	A	A	A	A	A	A	A	A	A	A	A	A	A	A	A	A	A	A	A	A	A	A	A	A	A	B	B	B	B	B	B	B	B	B	B	B	B	B	B
289	B	B	B	B	B	B	B	B	B	B	B	B	B	B	B	B	B	B	B	B	B	B	B	B	B	B	-	B	A	A	A	A	A	A	A	A	A	A	-	A	A	A	A	A	A	A	A	A	A
290	A	A	A	A	A	A	A	A	A	A	A	A	A	A	A	A	A	A	A	A	A	A	A	A	A	A	A	A	A	A	A	A	A	A	A	A	A	A	A	A	A	A	A	A	A	A	A	A	A
294	A	A	A	A	A	A	A	A	A	A	A	A	A	A	A	A	A	A	A	A	A	A	A	A	A	A	A	A	A	A	A	A	A	A	A	A	A	A	A	A	A	A	A	A	A	A	A	A	A
300	B	B	B	B	B	B	B	B	B	B	B	B	B	B	B	B	B	B	B	B	B	B	B	B	B	B	B	B	B	B	B	B	B	B	B	B	B	B	B	B	B	B	B	B	B	B	B	B	B
301	A	A	A	A	A	A	A	A	A	A	A	A	A	A	A	A	A	A	A	A	A	A	A	A	A	A	A	A	A	A	A	A	A	A	A	A	A	A	A	A	A	A	A	A	A	A	A	A	A
303	A	A	A	A	A	A	A	A	A	A	A	A	A	A	A	A	A	A	A	A	A	A	A	A	A	A	A	A	A	A	A	A	A	A	A	A	A	A	A	A	A	A	A	A	A	A	A	A	A
308	A	A	A	A	A	A	A	A	A	A	A	A	A	A	A	A	A	A	A	A	A	A	A	A	A	A	A	A	A	A	A	A	A	A	A	A	A	B	B	B	B	B	B	B	B	B	B	B	B
311	B	B	B	B	B	B	B	B	B	B	B	B	B	B	B	B	B	B	B	B	B	B	B	B	B	B	B	B	B	B	B	B	B	B	B	B	B	B	B	B	B	B	B	B	B	B	B	B	B
318	B	B	B	B	B	B	B	B	B	B	B	B	B	B	B	A	A	A	A	A	A	A	A	A	A	A	A	A	A	A	A	A	A	A	A	A	A	A	A	A	A	A	A	A	A	A	A	A	A
325	A	A	A	A	A	A	A	A	A	A	A	A	A	A	A	A	A	-	A	A	A	A	A	A	A	A	A	A	A	A	A	A	A	A	A	A	A	A	A	A	A	A	A	A	A	A	A	A	A
329	B	B	B	B	B	B	B	B	B	B	B	B	B	B	B	B	B	B	B	B	B	B	B	B	B	B	B	B	B	B	B	B	B	B	B	B	B	B	A	A	A	A	A	A	A	A	A	A	A
332	A	A	A	A	A	A	A	A	A	A	A	A	A	A	A	A	A	A	A	A	A	A	A	A	A	A	A	A	A	A	A	A	A	A	A	A	A	A	A	A	A	A	A	A	A	A	A	A	A
337	B	B	B	B	B	B	B	B	B	B	B	B	A	A	A	A	A	A	A	A	A	A	A	A	A	A	A	A	A	A	A	B	B	B	B	B	B	B	B	B	B	B	B	B	B	B	B	B	B
339	A	A	A	A	A	A	A	A	A	A	A	A	A	A	A	A	A	A	A	A	A	A	A	A	A	B	B	B	-	-	-	-	B	B	B	B	B	B	B	B	B	B	B	B	B	B	B	B	B
340	A	A	A	A	A	A	A	A	A	A	A	A	A	A	A	A	A	A	A	A	A	A	A	A	A	A	A	A	A	A	A	A	A	A	A	A	A	A	A	A	A	A	A	A	A	A	A	A	A
341	B	B	B	B	B	B	B	B	B	B	B	B	B	B	B	B	B	B	B	B	B	B	B	B	B	B	B	B	B	B	B	B	B	B	B	B	B	B	B	B	B	B	B	B	B	B	B	B	B
344	B	B	B	A	A	A	A	A	B	B	B	B	B	B	B	B	B	B	B	B	B	B	B	B	B	B	-	B	B	B	B	B	-	A	A	A	A	A	A	A	A	A	A	A	-	-	A	A	A
346	B	B	B	B	B	B	B	B	B	B	B	B	B	B	B	B	B	B	B	B	B	B	B	B	B	B	B	B	B	B	B	B	B	B	B	B	B	B	B	B	B	B	B	B	B	B	B	B	B
347	B	B	B	B	B	B	B	B	B	B	B	B	B	B	B	B	B	B	B	B	B	B	B	B	B	B	B	B	B	B	B	B	B	B	B	B	B	B	B	B	B	B	B	B	B	B	B	B	B
353	A	A	A	A	A	A	A	A	A	A	A	A	A	A	A	A	A	A	A	A	A	A	A	A	A	A	A	A	A	A	A	A	A	A	A	A	A	A	A	A	A	A	A	A	A	A	A	A	A
354	B	B	B	B	B	B	B	B	B	B	B	B	B	B	B	B	B	A	A	B	B	B	B	B	B	B	A	A	A	A	A	A	A	A	A	A	A	A	A	A	A	A	A	A	A	A	A	A	A
355	B	B	B	B	B	B	B	B	B	B	B	B	B	B	B	B	B	B	B	B	B	B	B	B	B	B	B	B	B	B	B	B	B	B	B	B	B	B	B	B	B	B	B	B	B	B	B	B	B
357	A	A	A	A	A	A	A	A	A	A	A	A	A	A	A	A	A	A	A	A	A	A	A	A	A	A	A	A	A	A	A	A	A	A	A	A	A	A	A	A	A	A	A	A	A	A	A	A	A
359	B	B	B	B	B	B	B	B	B	B	B	B	B	B	B	B	B	B	B	B	B	B	B	B	B	B	B	B	B	B	B	B	B	B	B	B	B	B	B	B	B	B	B	B	A	B	B	B	B
360	A	A	A	A	A	A	A	A	A	A	A	A	A	A	A	A	A	A	A	A	A	A	A	A	A	A	A	A	A	A	A	A	A	A	A	A	A	A	A	A	A	A	A	A	A	A	A	A	A
363	A	A	A	A	A	A	A	A	A	A	A	A	A	A	A	A	A	A	A	A	A	A	A	A	A	A	A	A	A	A	A	A	A	A	A	A	A	A	A	A	A	A	A	A	A	A	A	A	A
373	B	B	B	B	B	B	B	B	B	B	B	B	B	B	B	B	B	B	B	B	B	B	B	B	B	B	B	B	B	B	B	B	B	B	B	B	B	B	B	B	B	B	B	B	B	B	B	B	B
376	B	B	B	B	B	B	B	B	B	B	B	B	B	B	B	B	B	B	B	B	B	B	B	B	B	B	B	B	B	B	B	B	B	B	B	B	B	B	B	B	B	B	B	B	B	B	B	B	B
380	A	A	A	A	A	A	A	A	A	A	A	A	A	A	A	A	A	A	A	A	A	A	A	A	A	A	A	A	A	A	A	A	A	A	A	A	A	A	A	A	A	A	A	A	A	A	A	A	A
[truncated: 1,898 more columns]
