# Supplementary material for: Genetic and genomic resources to study natural variation in Brassica rapa
Source: Plant Direct. 2020 Dec 22;4(12):e00285. doi: 10.1002/pld3.285 (PMC7755128; doi:10.1002/pld3.285)
Supplement: Supplementary file 5 — Table S2 [file PLD3-4-e00285-s005.xlsx]

## Sheet: Supplemental Table S2
Supplemental Table S2. List of predicted protein-coding genes in B. rapa R500 V1.2. Start and end positions for each predicted coding sequence are indicated. Strand indicates the mRNA-like strand of the DNA. Block refers to the syntenic block in the A. thaliana genome (Parkin et al., 2005; Schranz et al., 2006; Zhang et al., 2018).
Chromosome	START	END	STRAND	Syntenic Block	B. rapa_GENE_ID	A. thaliana GENE_ID	Short description of protein
A01	1305	6877	+	U	BraA01g01010R	AT4G29220	phosphofructokinase 1
A01	3159	7253	-	U	BraA01g01020R	AT4G29210	gamma-glutamyl transpeptidase 4
A01	16285	17370	+	U	BraA01g01030R	AT4G29190	Zinc finger C-x8-C-x5-C-x3-H type family protein
A01	26397	28607	-	U	BraA01g01040R	AT4G34400	AP2/B3-like transcriptional factor family protein
A01	29338	31121	-	U	BraA01g01050R	AT4G29160	SNF7 family protein
A01	35006	35383	-	U	BraA01g01060R	NS
A01	46773	48081	-	U	BraA01g01070R	AT4G24990	Ubiquitin family protein
A01	49398	51024	-	U	BraA01g01080R	AT4G25010	Nodulin MtN3 family protein
A01	57290	58281	+	U	BraA01g01090R	AT4G25040	Uncharacterised protein family (UPF0497)
A01	59028	59732	+	U	BraA01g01100R	AT4G25050	acyl carrier protein 4
A01	60106	64899	+	U	BraA01g01110R	AT4G25140	oleosin 1
A01	68880	72217	+	U	BraA01g01120R	AT4G25230	RPM1 interacting protein 2
A01	73353	74667	+	U	BraA01g01130R	AT4G25300	2-oxoglutarate (2OG) and Fe(II)-dependent oxygenase superfamily protein
A01	77870	78181	+	U	BraA01g01140R	AT4G25300	2-oxoglutarate (2OG) and Fe(II)-dependent oxygenase superfamily protein
A01	80634	81622	+	U	BraA01g01150R	AT4G25300	2-oxoglutarate (2OG) and Fe(II)-dependent oxygenase superfamily protein
A01	97720	97914	-	U	BraA01g01160R	NS
A01	106589	108205	-	U	BraA01g01170R	AT4G29140	MATE efflux family protein
A01	134284	138656	-	U	BraA01g01180R	AT4G29100	basic helix-loop-helix (bHLH) DNA-binding superfamily protein
A01	164157	164722	+	U	BraA01g01190R	NS
A01	171687	173345	+	U	BraA01g01200R	NS
A01	185882	187705	+	U	BraA01g01210R	AT4G29080	phytochrome-associated protein 2
A01	186529	196269	-	U	BraA01g01220R	AT4G29060	elongation factor Ts family protein
A01	197710	199145	+	U	BraA01g01230R	AT4G29050	Concanavalin A-like lectin protein kinase family protein
A01	199385	201887	-	U	BraA01g01240R	AT4G29040	regulatory particle AAA-ATPase 2A
A01	202475	203029	-	U	BraA01g01250R	AT4G29037
A01	204793	205351	-	U	BraA01g01260R	AT4G29037
A01	206067	208383	-	U	BraA01g01270R	NS
A01	214562	215017	-	U	BraA01g01280R	AT4G29035	Plant self-incompatibility protein S1 family
A01	217340	217696	-	U	BraA01g01290R	AT4G29030	Putative membrane lipoprotein
A01	219387	219734	-	U	BraA01g01300R	AT4G29020	glycine-rich protein
A01	221498	226164	+	U	BraA01g01310R	AT4G29010	Enoyl-CoA hydratase/isomerase family
A01	225384	234248	-	U	BraA01g01320R	AT4G28980	CDK-activating kinase 1AT
A01	234952	236410	-	U	BraA01g01330R	AT4G28950	RHO-related protein from plants 9
A01	237020	243232	-	U	BraA01g01340R	AT3G23890	topoisomerase II
A01	244344	246865	-	U	BraA01g01350R	AT4G28940	Phosphorylase superfamily protein
A01	251928	254245	+	U	BraA01g01360R	AT4G28910	novel interactor of JAZ
A01	255992	257245	+	U	BraA01g01370R	AT4G28890	RING/U-box superfamily protein
A01	259141	261985	-	U	BraA01g01380R	AT4G28860	casein kinase I-like 4
A01	262433	264133	-	U	BraA01g01390R	AT4G28850	xyloglucan endotransglucosylase/hydrolase 26
A01	270361	272324	-	U	BraA01g01400R	AT4G28840
A01	282067	284033	-	U	BraA01g01410R	AT4G28830	S-adenosyl-L-methionine-dependent methyltransferases superfamily protein
A01	283768	286021	+	U	BraA01g01420R	AT4G28811	basic helix-loop-helix (bHLH) DNA-binding superfamily protein
A01	285313	285957	-	U	BraA01g01430R	AT4G28811	basic helix-loop-helix (bHLH) DNA-binding superfamily protein
A01	285986	305972	-	U	BraA01g01440R	AT4G28811	basic helix-loop-helix (bHLH) DNA-binding superfamily protein
A01	312276	312931	-	U	BraA01g01450R	AT4G28780	GDSL-like Lipase/Acylhydrolase superfamily protein
A01	315584	319906	+	U	BraA01g01460R	AT4G28760	Protein of unknown function (DUF3741)
A01	315651	321539	-	U	BraA01g01470R	AT4G28760	Protein of unknown function (DUF3741)
A01	333263	334328	+	U	BraA01g01480R	AT4G28750	Photosystem I reaction centre subunit IV / PsaE protein
A01	333286	335900	-	U	BraA01g01490R	AT4G28750	Photosystem I reaction centre subunit IV / PsaE protein
A01	340893	342856	-	U	BraA01g01500R	AT4G28720	Flavin-binding monooxygenase family protein
A01	351286	352104	+	U	BraA01g01510R	AT5G59060
A01	356905	358092	-	U	BraA01g01520R	AT1G28020	Tetratricopeptide repeat (TPR)-like superfamily protein
A01	358383	367651	-	U	BraA01g01530R	AT4G28710	Myosin family protein with Dil domain
A01	369156	372193	-	U	BraA01g01540R	AT4G28706	pfkB-like carbohydrate kinase family protein
A01	375652	376373	-	U	BraA01g01550R	AT4G28703	RmlC-like cupins superfamily protein
A01	380306	381811	-	U	BraA01g01560R	AT4G28700	ammonium transporter 1;4
A01	382330	383773	-	U	BraA01g01570R	NS
A01	384196	388925	-	U	BraA01g01580R	AT4G28680	L-tyrosine decarboxylase
A01	392572	395160	-	U	BraA01g01590R	AT4G28670	Protein kinase family protein with domain of unknown function (DUF26)
A01	395225	396335	-	U	BraA01g01600R	AT4G28660	photosystem II reaction center PSB28 protein
A01	398072	403447	-	U	BraA01g01610R	AT4G28650	Leucine-rich repeat transmembrane protein kinase family protein
A01	398110	401985	+	U	BraA01g01620R	AT4G28650	Leucine-rich repeat transmembrane protein kinase family protein
A01	405399	408945	+	U	BraA01g01630R	AT4G28630	ABC transporter of the mitochondrion 1
A01	409280	414481	+	U	BraA01g01640R	AT4G28600	no pollen germination related 2
A01	411261	415276	-	U	BraA01g01650R	AT4G28600	no pollen germination related 2
A01	420079	421821	+	U	BraA01g01660R	AT4G28560	ROP-interactive CRIB motif-containing protein 7
A01	422678	426007	-	U	BraA01g01670R	AT4G28540	casein kinase I-like 6
A01	450766	454663	+	U	BraA01g01680R	AT4G28530	NAC domain containing protein 74
A01	457765	460121	-	U	BraA01g01690R	AT4G28520	cruciferin 3
A01	460903	464134	+	U	BraA01g01700R	AT4G28500	NAC domain containing protein 73
A01	461988	465823	-	U	BraA01g01710R	AT4G28500	NAC domain containing protein 73
A01	468322	471958	-	U	BraA01g01720R	AT4G28490	Leucine-rich receptor-like protein kinase family protein
A01	476327	479165	-	U	BraA01g01730R	AT4G28480	DNAJ heat shock family protein
A01	476483	477199	+	U	BraA01g01740R	AT4G28485	DUF679 domain membrane protein 7
A01	478815	484916	+	U	BraA01g01750R	AT4G28470	26S proteasome regulatory subunit S2 1B
A01	485373	485594	-	U	BraA01g01760R	AT4G28460
A01	489381	493204	-	U	BraA01g01770R	AT4G28430	Reticulon family protein
A01	493535	500182	-	U	BraA01g01780R	AT4G28420	Tyrosine transaminase family protein
A01	497544	498142	+	U	BraA01g01790R	AT5G36160	Tyrosine transaminase family protein
A01	559185	559515	-	U	BraA01g01800R	NS
A01	560669	562780	+	U	BraA01g01810R	AT4G28400	Protein phosphatase 2C family protein
A01	560669	563137	-	U	BraA01g01820R	AT4G28400	Protein phosphatase 2C family protein
A01	566411	567325	-	U	BraA01g01830R	AT4G17490	ethylene responsive element binding factor 6
A01	571290	576905	+	U	BraA01g01840R	AT4G17500	ethylene responsive element binding factor 1
A01	578064	580000	-	U	BraA01g01850R	AT4G17510	ubiquitin C-terminal hydrolase 3
A01	580298	582387	+	U	BraA01g01860R	AT4G17520	Hyaluronan / mRNA binding family
A01	580863	584478	-	U	BraA01g01870R	AT4G17520	Hyaluronan / mRNA binding family
A01	585375	587307	+	U	BraA01g01880R	AT4G17540
A01	587241	588992	-	U	BraA01g01890R	AT4G17550	Major facilitator superfamily protein
A01	593890	595011	-	U	BraA01g01900R	AT4G17565	F-box family protein with a domain of unknown function (DUF295)
A01	596380	597153	-	U	BraA01g01910R	NS
A01	601646	605202	-	U	BraA01g01920R	AT4G17570	GATA transcription factor 26
A01	608621	612661	-	U	BraA01g01930R	AT2G07170	ARM repeat superfamily protein
A01	612951	622057	-	U	BraA01g01940R	AT4G17610	tRNA/rRNA methyltransferase (SpoU) family protein
A01	630674	633631	+	U	BraA01g01950R	AT4G17615	calcineurin B-like protein 1
A01	634468	637725	+	U	BraA01g01960R	AT4G17620	glycine-rich protein
A01	637781	639834	+	U	BraA01g01970R	AT4G17640	casein kinase II beta chain 2
A01	639933	641422	+	U	BraA01g01980R	AT4G17650	Polyketide cyclase / dehydrase and lipid transport protein
A01	642794	644172	-	U	BraA01g01990R	AT4G17670	Protein of unknown function (DUF581)
A01	650644	657243	+	U	BraA01g02000R	NS
A01	663324	665075	+	U	BraA01g02010R	NS
A01	669764	670807	+	U	BraA01g02020R	AT4G17690	Peroxidase superfamily protein
A01	671726	674846	-	U	BraA01g02030R	AT4G17695	Homeodomain-like superfamily protein
A01	684141	684768	-	U	BraA01g02040R	AT4G17718	Defensin-like (DEFL) family protein
A01	685611	687485	-	U	BraA01g02050R	AT4G17720	RNA-binding (RRM/RBD/RNP motifs) family protein
A01	688145	689964	+	U	BraA01g02060R	AT4G17730	syntaxin of plants 23
A01	689572	691898	-	U	BraA01g02070R	AT4G17750	heat shock factor 1
A01	694488	696584	-	U	BraA01g02080R	AT4G13992	Cysteine/Histidine-rich C1 domain family protein
A01	697487	698347	+	U	BraA01g02090R	NS
A01	698794	700747	-	U	BraA01g02100R	AT4G17785	myb domain protein 39
A01	706209	709770	+	U	BraA01g02110R	NS
A01	712854	714498	+	U	BraA01g02120R	AT4G17790	SNARE associated Golgi protein family
A01	718917	719801	-	U	BraA01g02130R	AT4G17800	Predicted AT-hook DNA-binding family protein
A01	740365	742870	+	U	BraA01g02140R	AT4G17810	C2H2 and C2HC zinc fingers superfamily protein
A01	745676	748614	+	U	BraA01g02150R	AT4G17830	Peptidase M20/M25/M40 family protein
A01	747768	749827	-	U	BraA01g02160R	AT4G17840
A01	753836	754276	+	U	BraA01g02170R	NS
A01	754404	754788	+	U	BraA01g02180R	NS
A01	758797	762099	+	U	BraA01g02190R	AT4G17850
A01	762474	763177	+	U	BraA01g02200R	NS
A01	764781	765341	+	U	BraA01g02210R	AT4G17870	Polyketide cyclase/dehydrase and lipid transport superfamily protein
A01	771762	774253	+	U	BraA01g02220R	NS
A01	781174	783787	-	U	BraA01g02230R	AT4G17880	Basic helix-loop-helix (bHLH) DNA-binding family protein
A01	788036	790533	+	U	BraA01g02240R	AT4G17890	ARF-GAP domain 8
A01	794843	797104	+	U	BraA01g02250R	AT4G17900	PLATZ transcription factor family protein
A01	800131	801051	-	U	BraA01g02260R	AT4G17905	RING/U-box superfamily protein
A01	803271	805378	-	U	BraA01g02270R	AT4G17920	RING/U-box superfamily protein
A01	807479	809254	+	U	BraA01g02280R	AT4G17950	AT hook motif DNA-binding family protein
A01	808089	810653	-	U	BraA01g02290R	AT4G17950	AT hook motif DNA-binding family protein
A01	812874	814382	+	U	BraA01g02300R	AT4G17960
A01	818215	820268	-	U	BraA01g02310R	AT4G17980	NAC domain containing protein 71
A01	826537	829764	-	U	BraA01g02320R	AT5G46570	BR-signaling kinase 2
A01	834833	838098	-	U	BraA01g02330R	AT4G18010	myo-inositol polyphosphate 5-phosphatase 2
A01	854719	858773	-	U	BraA01g02340R	AT4G18020	CheY-like two-component responsive regulator family protein
A01	866289	870633	-	U	BraA01g02350R	AT4G18030	S-adenosyl-L-methionine-dependent methyltransferases superfamily protein
A01	871118	873658	-	U	BraA01g02360R	AT4G18040	eukaryotic translation initiation factor 4E
A01	874436	878706	+	U	BraA01g02370R	AT4G18130	phytochrome E
A01	877754	881630	-	U	BraA01g02380R	AT4G18130	phytochrome E
A01	884205	888350	+	U	BraA01g02390R	AT4G18150	Kinase-related protein of unknown function (DUF1296)
A01	890623	892513	+	U	BraA01g02400R	AT4G18160	Ca2+ activated outward rectifying K+ channel 6
A01	892885	893231	+	U	BraA01g02410R	AT4G18823	Defensin-like (DEFL) family protein
A01	902971	904613	+	U	BraA01g02420R	AT4G18170	WRKY DNA-binding protein 28
A01	908986	909639	+	U	BraA01g02430R	AT4G18180	Pectin lyase-like superfamily protein
A01	911632	915005	+	U	BraA01g02440R	AT4G18210	purine permease 10
A01	912819	916762	-	U	BraA01g02450R	AT4G18210	purine permease 10
A01	917771	919211	-	U	BraA01g02460R	NS
A01	920490	924848	+	U	BraA01g02470R	AT1G45100	RNA-binding (RRM/RBD/RNP motifs) family protein
A01	925163	928184	-	U	BraA01g02480R	AT4G18250	receptor serine/threonine kinase, putative
A01	948062	951744	+	U	BraA01g02490R	AT4G18290	potassium channel in Arabidopsis thaliana 2
A01	952117	952632	+	U	BraA01g02500R	AT4G18335
A01	958453	960459	-	U	BraA01g02510R	AT4G18340	Glycosyl hydrolase superfamily protein
A01	982168	984373	-	U	BraA01g02520R	NS
A01	985243	986986	+	U	BraA01g02530R	AT4G18350	nine-cis-epoxycarotenoid dioxygenase 2
A01	988775	990985	-	U	BraA01g02540R	AT4G18360	Aldolase-type TIM barrel family protein
A01	992150	994522	+	U	BraA01g02550R	AT4G18370	DEGP protease 5
A01	993368	994573	-	U	BraA01g02560R	AT4G18370	DEGP protease 5
A01	995345	998008	+	U	BraA01g02570R	AT4G18375	RNA-binding KH domain-containing protein
A01	1000393	1001976	+	U	BraA01g02580R	AT4G18380	F-box family protein
A01	1007100	1008170	-	U	BraA01g02590R	AT4G18390	TEOSINTE BRANCHED 1, cycloidea and PCF transcription factor 2
A01	1014087	1014424	+	U	BraA01g02600R	AT4G18395
A01	1014620	1016458	-	U	BraA01g02610R	AT4G18400
A01	1016752	1016997	-	U	BraA01g02620R	AT4G18422
A01	1021462	1021656	-	U	BraA01g02630R	AT4G18425	Protein of unknown function (DUF679)
A01	1021683	1022132	-	U	BraA01g02640R	AT4G18425	Protein of unknown function (DUF679)
A01	1024749	1025970	-	U	BraA01g02650R	AT4G18430	RAB GTPase homolog A1E
A01	1027256	1031024	-	U	BraA01g02660R	AT4G18440	L-Aspartase-like family protein
A01	1042565	1045410	+	U	BraA01g02670R	AT4G18470	negative regulator of systemic acquired resistance (SNI1)
A01	1049524	1051008	-	U	BraA01g02680R	AT4G18460	D-Tyr-tRNA(Tyr) deacylase family protein
A01	1051205	1057141	+	U	BraA01g02690R	AT4G18465	RNA helicase family protein
A01	1055650	1057677	-	U	BraA01g02700R	AT4G18465	RNA helicase family protein
A01	1060021	1066298	-	U	BraA01g02710R	NS
A01	1068209	1073050	+	U	BraA01g02720R	AT4G18820	AAA-type ATPase family protein
A01	1073512	1074411	-	U	BraA01g02730R	AT4G18770	myb domain protein 98
A01	1075565	1080744	+	U	BraA01g02740R	AT4G18490
A01	1081379	1081699	+	U	BraA01g02750R	AT4G18501
A01	1083141	1083768	+	U	BraA01g02760R	AT4G18501
A01	1090213	1090449	+	U	BraA01g02770R	AT4G18510	CLAVATA3/ESR-related 2
A01	1100279	1104867	+	U	BraA01g02780R	AT4G18530	Protein of unknown function (DUF707)
A01	1100453	1100954	-	U	BraA01g02790R	AT4G18520	Pentatricopeptide repeat (PPR) superfamily protein
A01	1101054	1101619	-	U	BraA01g02800R	NS
A01	1105908	1107822	-	U	BraA01g02810R	AT4G18540
A01	1111836	1114949	-	U	BraA01g02820R	AT4G18550	alpha/beta-Hydrolases superfamily protein
A01	1120911	1122139	+	U	BraA01g02830R	NS
A01	1127355	1128135	+	U	BraA01g02840R	NS
A01	1130702	1134282	+	U	BraA01g02850R	AT4G18570	Tetratricopeptide repeat (TPR)-like superfamily protein
A01	1133360	1135340	-	U	BraA01g02860R	AT4G18570	Tetratricopeptide repeat (TPR)-like superfamily protein
A01	1135447	1138257	+	U	BraA01g02870R	AT4G18593	dual specificity protein phosphatase-related
A01	1138281	1147345	-	U	BraA01g02880R	AT4G18600	SCAR family protein
A01	1138561	1139079	+	U	BraA01g02890R	AT4G18596	Pollen Ole e 1 allergen and extensin family protein
A01	1151108	1152247	+	U	BraA01g02900R	AT4G18610	Protein of unknown function (DUF640)
A01	1166942	1167442	+	U	BraA01g02910R	AT4G18620	PYR1-like 13
A01	1171145	1173576	+	U	BraA01g02920R	AT4G18630	Protein of unknown function (DUF688)
A01	1174091	1178171	+	U	BraA01g02930R	AT4G18640	Leucine-rich repeat protein kinase family protein
A01	1180608	1181698	-	U	BraA01g02940R	AT4G18650	transcription factor-related
A01	1190024	1191846	+	U	BraA01g02950R	AT5G45830	delay of germination 1
A01	1193237	1196106	+	U	BraA01g02960R	AT4G18670	Leucine-rich repeat (LRR) family protein
A01	1193588	1196222	-	U	BraA01g02970R	AT4G18670	Leucine-rich repeat (LRR) family protein
A01	1197765	1198622	+	U	BraA01g02980R	NS
A01	1201330	1202812	-	U	BraA01g02990R	AT4G18700	CBL-interacting protein kinase 12
A01	1208087	1211144	+	U	BraA01g03000R	AT4G18710	Protein kinase superfamily protein
A01	1211412	1212972	+	U	BraA01g03010R	AT4G18730	ribosomal protein L16B
A01	1211986	1218571	-	U	BraA01g03020R	AT4G18750	Pentatricopeptide repeat (PPR) superfamily protein
A01	1213192	1218519	+	U	BraA01g03030R	AT4G18750	Pentatricopeptide repeat (PPR) superfamily protein
A01	1221423	1223247	+	U	BraA01g03040R	AT4G18770	myb domain protein 98
A01	1224320	1225743	-	U	BraA01g03050R	NS
A01	1229901	1239795	-	U	BraA01g03060R	AT4G18800	RAB GTPase homolog A1D
A01	1252550	1256853	-	U	BraA01g03070R	AT4G18810	NAD(P)-binding Rossmann-fold superfamily protein
A01	1261089	1265961	+	U	BraA01g03080R	AT4G18820	AAA-type ATPase family protein
A01	1267397	1270981	-	U	BraA01g03090R	AT4G18840	Pentatricopeptide repeat (PPR-like) superfamily protein
A01	1268244	1269224	+	U	BraA01g03100R	AT4G18830	ovate family protein 5
A01	1271910	1274654	-	U	BraA01g03110R	AT4G18880	heat shock transcription factor A4A
A01	1280684	1283921	+	U	BraA01g03120R	AT4G18890	BES1/BZR1 homolog 3
A01	1285700	1289610	+	U	BraA01g03130R	AT4G18905	Transducin/WD40 repeat-like superfamily protein
A01	1294398	1296915	+	U	BraA01g03140R	AT4G18910	NOD26-like intrinsic protein 1;2
A01	1297273	1299116	+	U	BraA01g03150R	AT4G18920	Protein of unknown function (DUF1264)
A01	1299446	1301197	+	U	BraA01g03160R	AT4G18930	RNA ligase/cyclic nucleotide phosphodiesterase family protein
A01	1302769	1306162	+	U	BraA01g03170R	AT4G18950	Integrin-linked protein kinase family
A01	1310726	1315523	+	U	BraA01g03180R	AT4G18960	K-box region and MADS-box transcription factor family protein
A01	1316458	1319326	-	U	BraA01g03190R	AT4G18975	Pentatricopeptide repeat (PPR) superfamily protein
A01	1325637	1327872	-	U	BraA01g03200R	AT4G18990	xyloglucan endotransglucosylase/hydrolase 29
A01	1328543	1333353	-	U	BraA01g03210R	AT4G19010	AMP-dependent synthetase and ligase family protein
A01	1333736	1334649	-	U	BraA01g03220R	NS
A01	1336385	1342518	+	U	BraA01g03230R	AT4G19020	chromomethylase 2
A01	1344145	1345311	-	U	BraA01g03240R	NS
A01	1345400	1351360	-	U	BraA01g03250R	AT4G19040	ENHANCED DISEASE RESISTANCE 2
A01	1351629	1352535	-	U	BraA01g03260R	NS
A01	1353302	1354582	-	U	BraA01g03270R	AT3G11940	ribosomal protein 5A
A01	1355743	1359943	-	U	BraA01g03280R	AT4G19050	NB-ARC domain-containing disease resistance protein
A01	1361021	1362154	-	U	BraA01g03290R	AT4G19060	P-loop containing nucleoside triphosphate hydrolases superfamily protein
A01	1364967	1368916	-	U	BraA01g03300R	AT4G19120	S-adenosyl-L-methionine-dependent methyltransferases superfamily protein
A01	1372147	1375150	+	U	BraA01g03310R	AT4G19150	Ankyrin repeat family protein
A01	1373349	1377220	-	U	BraA01g03320R	AT4G19150	Ankyrin repeat family protein
A01	1378858	1381609	+	U	BraA01g03330R	AT4G19160
A01	1383703	1385490	+	U	BraA01g03340R	AT4G19170	nine-cis-epoxycarotenoid dioxygenase 4
A01	1394736	1397709	-	U	BraA01g03350R	AT4G19180	GDA1/CD39 nucleoside phosphatase family protein
A01	1398188	1401312	-	U	BraA01g03360R	AT4G19190	zinc knuckle (CCHC-type) family protein
A01	1401216	1404051	+	U	BraA01g03370R	AT4G19190	zinc knuckle (CCHC-type) family protein
A01	1405274	1406973	+	U	BraA01g03380R	AT4G19200	proline-rich family protein
A01	1406310	1410052	-	U	BraA01g03390R	AT1G03280	Transcription factor TFIIE, alpha subunit
A01	1410830	1412054	+	U	BraA01g03400R	AT4G20330	Transcription initiation factor TFIIE, beta subunit
A01	1412898	1416741	+	U	BraA01g03410R	AT4G19210	RNAse l inhibitor protein 2
A01	1436082	1438715	+	U	BraA01g03420R	AT4G19230	cytochrome P450, family 707, subfamily A, polypeptide 1
A01	1442118	1443959	-	U	BraA01g03430R	AT4G19350	embryo defective 3006
A01	1454902	1456128	+	U	BraA01g03440R	AT4G19330	Galactose oxidase/kelch repeat superfamily protein
A01	1470784	1472829	+	U	BraA01g03450R	NS
A01	1475954	1477180	+	U	BraA01g03460R	AT4G19330	Galactose oxidase/kelch repeat superfamily protein
A01	1480086	1481104	+	U	BraA01g03470R	AT4G19330	Galactose oxidase/kelch repeat superfamily protein
A01	1482735	1484414	-	U	BraA01g03480R	AT4G19370	Protein of unknown function (DUF1218)
A01	1484600	1489607	-	U	BraA01g03490R	AT4G19380	Long-chain fatty alcohol dehydrogenase family protein
A01	1496834	1498593	-	U	BraA01g03500R	AT4G19390	Uncharacterised protein family (UPF0114)
A01	1503566	1511556	-	U	BraA01g03510R	AT4G19410	Pectinacetylesterase family protein
A01	1514033	1517353	-	U	BraA01g03520R	AT4G19420	Pectinacetylesterase family protein
A01	1530049	1530651	-	U	BraA01g03530R	AT4G19430
A01	1533402	1534690	-	U	BraA01g03540R	AT4G19440	Tetratricopeptide repeat (TPR)-like superfamily protein
A01	1545185	1549455	+	U	BraA01g03550R	AT4G19450	Major facilitator superfamily protein
A01	1549844	1551325	-	U	BraA01g03560R	AT4G19460	UDP-Glycosyltransferase superfamily protein
A01	1564458	1570575	+	U	BraA01g03570R	NS
A01	1570695	1578062	+	U	BraA01g03580R	AT4G19490	VPS54
A01	1578284	1580386	+	U	BraA01g03590R	AT4G19540	INDH1(iron-sulfur protein required for NADH dehydrogenase)
A01	1586445	1588926	+	U	BraA01g03600R	AT4G19500	nucleoside-triphosphatases;transmembrane receptors;nucleotide binding;ATP binding
A01	1591426	1607180	+	U	BraA01g03610R	AT4G19510	Disease resistance protein (TIR-NBS-LRR class)
A01	1609490	1614176	+	U	BraA01g03620R	AT4G19510	Disease resistance protein (TIR-NBS-LRR class)
A01	1614852	1616442	+	U	BraA01g03630R	AT4G19540	INDH1(iron-sulfur protein required for NADH dehydrogenase)
A01	1621341	1623046	+	U	BraA01g03640R	AT4G19500	nucleoside-triphosphatases;transmembrane receptors;nucleotide binding;ATP binding
A01	1623362	1624921	+	U	BraA01g03650R	AT4G19500	nucleoside-triphosphatases;transmembrane receptors;nucleotide binding;ATP binding
A01	1627754	1632440	+	U	BraA01g03660R	AT4G19510	Disease resistance protein (TIR-NBS-LRR class)
A01	1632814	1652811	+	U	BraA01g03670R	AT4G19600	Cyclin family protein
A01	1653224	1657412	+	U	BraA01g03680R	AT4G19610	nucleotide binding;nucleic acid binding;RNA binding
A01	1658189	1659060	-	U	BraA01g03690R	NS
A01	1663272	1664547	+	U	BraA01g03700R	AT4G19640	Ras-related small GTP-binding family protein
A01	1666808	1667580	+	U	BraA01g03710R	AT4G19630	winged-helix DNA-binding transcription factor family protein
A01	1667979	1668640	+	U	BraA01g03720R	AT4G19630	winged-helix DNA-binding transcription factor family protein
A01	1669791	1670511	+	U	BraA01g03730R	NS
A01	1679706	1680607	+	U	BraA01g03740R	NS
A01	1683513	1686585	-	U	BraA01g03750R	AT4G19640	Ras-related small GTP-binding family protein
A01	1687751	1690264	-	U	BraA01g03760R	AT4G19645	TRAM, LAG1 and CLN8 (TLC) lipid-sensing domain containing protein
A01	1691605	1692489	-	U	BraA01g03770R	NS
A01	1693917	1695638	+	U	BraA01g03780R	AT4G19650	Mitochondrial transcription termination factor family protein
A01	1696235	1699055	-	U	BraA01g03790R	AT3G18100	myb domain protein 4r1
A01	1699893	1700517	+	U	BraA01g03800R	NS
A01	1700687	1703391	-	U	BraA01g03810R	AT4G19660	NPR1-like protein 4
A01	1704122	1706574	-	U	BraA01g03820R	AT4G19670	RING/U-box superfamily protein
A01	1709322	1720960	+	U	BraA01g03830R	AT4G19690	iron-regulated transporter 1
A01	1723247	1725627	+	U	BraA01g03840R	AT4G19690	iron-regulated transporter 1
A01	1730748	1731239	+	U	BraA01g03850R	AT4G19690	iron-regulated transporter 1
A01	1731318	1736237	+	U	BraA01g03860R	AT4G19690	iron-regulated transporter 1
A01	1744756	1746353	-	U	BraA01g03870R	NS
A01	1749990	1751357	-	U	BraA01g03880R	AT4G19700	SBP (S-ribonuclease binding protein) family protein
A01	1766053	1771244	+	U	BraA01g03890R	AT4G19710	aspartate kinase-homoserine dehydrogenase ii
A01	1772377	1775529	-	U	BraA01g03900R	AT4G19810	Glycosyl hydrolase family protein with chitinase insertion domain
A01	1787692	1789753	+	U	BraA01g03910R	AT4G19840	phloem protein 2-A1
A01	1790395	1792410	+	U	BraA01g03920R	AT4G19850	lectin-related
A01	1793456	1796251	-	U	BraA01g03930R	AT4G19860	alpha/beta-Hydrolases superfamily protein
A01	1797439	1807187	-	U	BraA01g03940R	AT1G80070	Pre-mRNA-processing-splicing factor
A01	1808541	1810643	-	U	BraA01g03950R	AT4G19890	Pentatricopeptide repeat (PPR-like) superfamily protein
A01	1811978	1812356	-	U	BraA01g03960R	NS
A01	1815433	1819397	+	U	BraA01g03970R	AT4G19960	K+ uptake permease 9
A01	1820710	1823377	+	U	BraA01g03980R	AT4G19970
A01	1826761	1827141	-	U	BraA01g03990R	AT4G19980
A01	1831421	1833127	-	U	BraA01g04000R	AT4G19985	Acyl-CoA N-acyltransferases (NAT) superfamily protein
A01	1833264	1833733	+	U	BraA01g04010R	NS
A01	1848772	1849392	+	U	BraA01g04020R	AT4G20000	VQ motif-containing protein
A01	1855347	1855692	-	U	BraA01g04030R	NS
A01	1855707	1856667	-	U	BraA01g04040R	NS
A01	1856917	1859104	-	U	BraA01g04050R	AT4G20020
A01	1859273	1862708	+	U	BraA01g04060R	AT4G20040	Pectin lyase-like superfamily protein
A01	1861711	1863327	-	U	BraA01g04070R	AT4G20040	Pectin lyase-like superfamily protein
A01	1865238	1868004	-	U	BraA01g04080R	AT4G20050	Pectin lyase-like superfamily protein
A01	1868007	1868962	-	U	BraA01g04090R	NS
A01	1873272	1880219	-	U	BraA01g04100R	AT4G20060	ARM repeat superfamily protein
A01	1880916	1882856	-	U	BraA01g04110R	AT4G20090	Pentatricopeptide repeat (PPR) superfamily protein
A01	1884660	1886158	+	U	BraA01g04120R	NS
A01	1891032	1894664	+	U	BraA01g04130R	AT4G20110	VACUOLAR SORTING RECEPTOR 7
A01	1897588	1902100	+	U	BraA01g04140R	AT4G20140	Leucine-rich repeat transmembrane protein kinase
A01	1902510	1903882	-	U	BraA01g04150R	AT4G20150
A01	1906553	1906832	+	U	BraA01g04160R	AT4G20140	Leucine-rich repeat transmembrane protein kinase
A01	1908351	1912564	+	U	BraA01g04170R	AT4G20160
A01	1914358	1916841	+	U	BraA01g04180R	AT4G20170	Domain of unknown function (DUF23)
A01	1918931	1920106	-	U	BraA01g04190R	AT4G20190
A01	1922990	1927399	-	U	BraA01g04200R	AT4G20235	cytochrome P450, family 71, subfamily A, polypeptide 28
A01	1929423	1931598	-	U	BraA01g04210R	AT4G20200	Terpenoid cyclases/Protein prenyltransferases superfamily protein
A01	1931611	1932144	-	U	BraA01g04220R	AT4G20200	Terpenoid cyclases/Protein prenyltransferases superfamily protein
A01	1946708	1949571	+	U	BraA01g04230R	AT4G20260	plasma-membrane associated cation-binding protein 1
A01	1950895	1952721	+	U	BraA01g04240R	NS
A01	1961221	1964829	+	U	BraA01g04250R	AT4G20270	Leucine-rich receptor-like protein kinase family protein
A01	1966009	1967513	+	U	BraA01g04260R	AT4G20280	TBP-associated factor 11
A01	1968280	1973708	+	U	BraA01g04270R	AT4G20300	Protein of unknown function (DUF1639)
A01	1973947	1976087	-	U	BraA01g04280R	NS
A01	1975451	1979641	+	U	BraA01g04290R	AT4G20310	Peptidase M50 family protein
A01	1976135	1976521	-	U	BraA01g04300R	NS
A01	1982176	1985381	-	U	BraA01g04310R	NS
A01	2004763	2009510	+	U	BraA01g04320R	AT4G20320	CTP synthase family protein
A01	2009857	2016031	+	U	BraA01g04330R	AT4G20360	RAB GTPase homolog E1B
A01	2017088	2019282	+	U	BraA01g04340R	NS
A01	2019178	2022136	-	U	BraA01g04350R	AT5G44560	SNF7 family protein
A01	2023633	2025594	+	U	BraA01g04360R	AT4G20380	LSD1 zinc finger family protein
A01	2026208	2033276	+	U	BraA01g04370R	AT4G20400	JUMONJI 14
A01	2030953	2034233	-	U	BraA01g04380R	AT4G20400	JUMONJI 14
A01	2034465	2038939	-	U	BraA01g04390R	AT4G20430	Subtilase family protein
A01	2034696	2035016	+	U	BraA01g04400R	AT4G20420	Tapetum specific protein TAP35/TAP44
A01	2040803	2041600	-	U	BraA01g04410R	AT4G20440	small nuclear ribonucleoprotein associated protein B
A01	2042238	2045210	-	U	BraA01g04420R	AT4G20460	NAD(P)-binding Rossmann-fold superfamily protein
A01	2048386	2054824	+	U	BraA01g04430R	AT4G20770	Pentatricopeptide repeat (PPR) superfamily protein
A01	2052471	2054780	-	U	BraA01g04440R	AT4G20770	Pentatricopeptide repeat (PPR) superfamily protein
A01	2056405	2056971	-	U	BraA01g04450R	AT4G20780	calmodulin like 42
A01	2064626	2065241	+	U	BraA01g04460R	AT4G29300	low-molecular-weight cysteine-rich 27
A01	2067860	2070053	+	U	BraA01g04470R	AT1G48175	Cytidine/deoxycytidylate deaminase family protein
A01	2070557	2072280	-	U	BraA01g04480R	AT4G20790	Leucine-rich repeat protein kinase family protein
A01	2074510	2083885	+	U	BraA01g04490R	AT4G20800	FAD-binding Berberine family protein
A01	2079149	2080689	-	U	BraA01g04500R	AT1G30700	FAD-binding Berberine family protein
A01	2083889	2085496	+	U	BraA01g04510R	AT4G20820	FAD-binding Berberine family protein
A01	2089775	2092373	+	U	BraA01g04520R	AT4G20830	FAD-binding Berberine family protein
A01	2092841	2103469	-	U	BraA01g04530R	AT4G20850	tripeptidyl peptidase ii
A01	2107451	2108464	+	U	BraA01g04540R	AT4G20860	FAD-binding Berberine family protein
A01	2112823	2115086	-	U	BraA01g04550R	AT4G20870	fatty acid hydroxylase 2
A01	2119102	2120314	-	U	BraA01g04560R	AT4G20880	ethylene-responsive nuclear protein / ethylene-regulated nuclear protein (ERT2)
A01	2123012	2124664	+	U	BraA01g04570R	AT4G20890	tubulin beta-9 chain
A01	2124000	2131395	-	U	BraA01g04580R	AT4G20910	double-stranded RNA binding protein-related / DsRBD protein-related
A01	2132972	2136522	-	U	BraA01g04590R	AT4G20920	double-stranded RNA-binding domain (DsRBD)-containing protein
A01	2138093	2142310	+	U	BraA01g04600R	AT4G20940	Leucine-rich receptor-like protein kinase family protein
A01	2145671	2147047	+	U	BraA01g04610R	AT4G20970	basic helix-loop-helix (bHLH) DNA-binding superfamily protein
A01	2151080	2153510	+	U	BraA01g04620R	AT4G20990	alpha carbonic anhydrase 4
A01	2158946	2160262	+	U	BraA01g04630R	AT3G26010	Galactose oxidase/kelch repeat superfamily protein
A01	2161425	2162650	+	U	BraA01g04640R	AT4G21020	Late embryogenesis abundant protein (LEA) family protein
A01	2164939	2165679	+	U	BraA01g04650R	AT4G21050	Dof-type zinc finger domain-containing protein
A01	2166482	2168601	-	U	BraA01g04660R	AT4G21050	Dof-type zinc finger domain-containing protein
A01	2166785	2169981	+	U	BraA01g04670R	AT4G21050	Dof-type zinc finger domain-containing protein
A01	2170776	2189634	+	U	BraA01g04680R	AT4G21060	Galactosyltransferase family protein
A01	2189647	2189895	+	U	BraA01g04690R	AT4G21060	Galactosyltransferase family protein
A01	2190152	2190770	+	U	BraA01g04700R	AT4G21060	Galactosyltransferase family protein
A01	2191358	2197305	+	U	BraA01g04710R	AT4G21060	Galactosyltransferase family protein
A01	2197573	2202479	+	U	BraA01g04720R	AT4G21070	breast cancer susceptibility1
A01	2202084	2204063	-	U	BraA01g04730R	AT4G21090	MITOCHONDRIAL FERREDOXIN 2
A01	2204961	2206147	+	U	BraA01g04740R	AT4G21105	cytochrome-c oxidases;electron carriers
A01	2206569	2208507	-	U	BraA01g04750R	AT4G20860	FAD-binding Berberine family protein
A01	2211644	2212831	+	U	BraA01g04760R	AT4G21110	G10 family protein
A01	2213700	2214425	-	U	BraA01g04770R	AT4G21140
A01	2218326	2223487	+	U	BraA01g04780R	AT4G21150	ribophorin II (RPN2) family protein
A01	2223617	2235091	+	U	BraA01g04790R	AT4G21180	DnaJ / Sec63 Brl domains-containing protein
A01	2229253	2230968	-	U	BraA01g04800R	AT4G21170	Tetratricopeptide repeat (TPR)-like superfamily protein
A01	2233460	2236278	-	U	BraA01g04810R	AT4G21180	DnaJ / Sec63 Brl domains-containing protein
A01	2246928	2251450	+	U	BraA01g04820R	AT4G21200	gibberellin 2-oxidase 8
A01	2252652	2254166	+	U	BraA01g04830R	NS
A01	2255359	2257322	+	U	BraA01g04840R	AT4G21210	PPDK regulatory protein
A01	2258129	2261664	-	U	BraA01g04850R	AT4G21215
A01	2264275	2264589	+	U	BraA01g04860R	NS
A01	2270204	2271913	-	U	BraA01g04870R	AT4G21230	cysteine-rich RLK (RECEPTOR-like protein kinase) 27
A01	2271926	2272327	-	U	BraA01g04880R	AT4G21230	cysteine-rich RLK (RECEPTOR-like protein kinase) 27
A01	2273610	2275508	+	U	BraA01g04890R	AT4G21250	Sulfite exporter TauE/SafE family protein
A01	2278425	2279579	+	U	BraA01g04900R	AT4G21280	photosystem II subunit QA
A01	2279669	2283585	-	U	BraA01g04910R	AT4G21300	Tetratricopeptide repeat (TPR)-like superfamily protein
A01	2279831	2283582	+	U	BraA01g04920R	AT4G21300	Tetratricopeptide repeat (TPR)-like superfamily protein
A01	2284047	2285216	+	U	BraA01g04930R	AT1G32980	Subtilisin-like serine endopeptidase family protein
A01	2285229	2286748	+	U	BraA01g04940R	AT4G21330	basic helix-loop-helix (bHLH) DNA-binding superfamily protein
A01	2289520	2291328	+	U	BraA01g04950R	AT4G21340	basic helix-loop-helix (bHLH) DNA-binding superfamily protein
A01	2293013	2294134	-	U	BraA01g04960R	AT4G21350	plant U-box 8
A01	2296933	2297484	-	U	BraA01g04970R	NS
A01	2301930	2314307	-	U	BraA01g04980R	AT4G21390	S-locus lectin protein kinase family protein
A01	2314566	2321001	-	U	BraA01g04990R	AT4G21430	Zinc finger, RING-type;Transcription factor jumonji/aspartyl beta-hydroxylase
A01	2332289	2333871	-	U	BraA01g05000R	AT4G21440	MYB-like 102
A01	2337667	2338881	-	U	BraA01g05010R	NS
A01	2343309	2344519	+	U	BraA01g05020R	AT4G21445
A01	2345381	2347563	+	U	BraA01g05030R	AT4G21450	PapD-like superfamily protein
A01	2347692	2350535	+	U	BraA01g05040R	AT4G21480	sugar transporter protein 12
A01	2348749	2353022	-	U	BraA01g05050R	AT4G21480	sugar transporter protein 12
A01	2355795	2356532	-	U	BraA01g05060R	AT4G21500
A01	2364427	2365787	-	U	BraA01g05070R	AT4G21510	F-box family protein
A01	2365981	2369417	-	U	BraA01g05080R	AT4G21530	Transducin/WD40 repeat-like superfamily protein
A01	2368753	2374649	+	U	BraA01g05090R	AT4G21530	Transducin/WD40 repeat-like superfamily protein
A01	2375455	2382505	+	U	BraA01g05100R	AT4G21550	VP1/ABI3-like 3
A01	2380747	2383637	-	U	BraA01g05110R	AT4G21560	vacuolar protein sorting-associated protein 28 homolog 1
A01	2383848	2385183	-	U	BraA01g05120R	AT4G21570	Protein of unknown function (DUF300)
A01	2388768	2389973	+	U	BraA01g05130R	AT1G30930	F-box family protein
A01	2390607	2395314	-	U	BraA01g05140R	AT4G21580	oxidoreductase, zinc-binding dehydrogenase family protein
A01	2391787	2398558	+	U	BraA01g05150R	AT4G21580	oxidoreductase, zinc-binding dehydrogenase family protein
A01	2400584	2402813	+	U	BraA01g05160R	AT4G21600	endonuclease 5
A01	2403257	2404381	+	U	BraA01g05170R	AT1G11270	F-box and associated interaction domains-containing protein
A01	2405469	2408919	-	U	BraA01g05180R	AT4G21640	Subtilase family protein
A01	2410015	2414606	-	U	BraA01g05190R	AT4G21660	proline-rich spliceosome-associated (PSP) family protein
A01	2416879	2421552	+	U	BraA01g05200R	AT4G21670	C-terminal domain phosphatase-like 1
A01	2422061	2424272	-	U	BraA01g05210R	AT4G21680	NITRATE TRANSPORTER 1.8
A01	2439492	2441678	+	U	BraA01g05220R	AT4G21700	Protein of unknown function (DUF2921)
A01	2451925	2452908	-	U	BraA01g05230R	AT1G48400	F-box/RNI-like/FBD-like domains-containing protein
A01	2454500	2461048	-	U	BraA01g05240R	AT4G21710	DNA-directed RNA polymerase family protein
A01	2460648	2463025	+	U	BraA01g05250R	AT4G21710	DNA-directed RNA polymerase family protein
A01	2463477	2463902	+	U	BraA01g05260R	AT4G21740
A01	2479261	2479534	+	U	BraA01g05270R	NS
A01	2479537	2481069	+	U	BraA01g05280R	NS
A01	2482462	2484148	+	U	BraA01g05290R	AT4G21745	PAK-box/P21-Rho-binding family protein
A01	2487733	2488926	-	U	BraA01g05300R	NS
A01	2492390	2497996	+	U	BraA01g05310R	AT4G21750	Homeobox-leucine zipper family protein / lipid-binding START domain-containing protein
A01	2498165	2501891	+	U	BraA01g05320R	AT4G21750	Homeobox-leucine zipper family protein / lipid-binding START domain-containing protein
A01	2502275	2505563	+	U	BraA01g05330R	AT4G21760	beta-glucosidase 47
A01	2505366	2508094	-	U	BraA01g05340R	AT4G21770	Pseudouridine synthase family protein
A01	2514487	2515700	+	U	BraA01g05350R	AT4G21780
A01	2516273	2531544	+	U	BraA01g05360R	AT4G21800	P-loop containing nucleoside triphosphate hydrolases superfamily protein
A01	2520668	2521226	-	U	BraA01g05370R	NS
A01	2530637	2533067	-	U	BraA01g05380R	AT4G21800	P-loop containing nucleoside triphosphate hydrolases superfamily protein
A01	2534031	2540984	+	U	BraA01g05390R	AT4G21820	binding;calmodulin binding
A01	2541664	2543400	-	U	BraA01g05400R	AT4G21860	methionine sulfoxide reductase B 2
A01	2544014	2554069	-	U	BraA01g05410R	AT4G21870	HSP20-like chaperones superfamily protein
A01	2551097	2552491	+	U	BraA01g05420R	AT4G21870	HSP20-like chaperones superfamily protein
A01	2555272	2560178	+	U	BraA01g05430R	AT4G21880	Pentatricopeptide repeat (PPR) superfamily protein
A01	2560204	2562009	-	U	BraA01g05440R	AT4G21890
A01	2560301	2560985	+	U	BraA01g05450R	NS
A01	2561281	2561562	+	U	BraA01g05460R	AT4G21890
A01	2562460	2574569	-	U	BraA01g05470R	AT4G21895	DNA binding
A01	2566520	2567464	+	U	BraA01g05480R	AT4G21895	DNA binding
A01	2577695	2581304	-	U	BraA01g05490R	AT4G21900	proteinaceous RNase P 3
A01	2582046	2582399	+	U	BraA01g05500R	AT4G21902
A01	2584696	2588230	-	U	BraA01g05510R	AT4G21910	MATE efflux family protein
A01	2596373	2597088	+	U	BraA01g05520R	NS
A01	2603791	2607520	+	U	BraA01g05530R	AT4G21940	calcium-dependent protein kinase 15
A01	2614880	2617197	-	U	BraA01g05540R	AT4G21960	Peroxidase superfamily protein
A01	2627358	2628660	+	U	BraA01g05550R	AT4G21970	Protein of unknown function, DUF584
A01	2629188	2631761	+	U	BraA01g05560R	AT4G21990	APS reductase 3
A01	2629932	2632272	-	U	BraA01g05570R	AT4G21990	APS reductase 3
A01	2632715	2633963	-	U	BraA01g05580R	AT4G22000
A01	2642556	2646412	+	U	BraA01g05590R	AT4G22010	SKU5 similar 4
A01	2653569	2655194	+	U	BraA01g05600R	NS
A01	2658457	2664629	-	U	BraA01g05610R	AT4G22070	WRKY DNA-binding protein 31
A01	2669567	2672797	-	U	BraA01g05620R	AT4G22080	root hair specific 14
A01	2675553	2676022	-	U	BraA01g05630R	AT4G22105	SCR-like 26
A01	2678052	2683042	+	U	BraA01g05640R	NS
A01	2683143	2685835	-	U	BraA01g05650R	AT4G22110	GroES-like zinc-binding dehydrogenase family protein
A01	2688091	2692094	-	U	BraA01g05660R	AT4G22120	ERD (early-responsive to dehydration stress) family protein
A01	2694534	2695121	+	U	BraA01g05670R	NS
A01	2702807	2707498	+	U	BraA01g05680R	AT4G22130	STRUBBELIG-receptor family 8
A01	2706051	2709696	-	U	BraA01g05690R	AT4G22130	STRUBBELIG-receptor family 8
A01	2712097	2713626	-	U	BraA01g05700R	AT4G22150	plant UBX domain-containing protein 3
A01	2713931	2715501	+	U	BraA01g05710R	AT4G22160
A01	2715830	2717731	-	U	BraA01g05720R	NS
A01	2717730	2718802	+	U	BraA01g05730R	AT4G22170	F-box family protein with a domain of unknown function (DUF295)
A01	2719492	2720681	+	U	BraA01g05740R	AT4G22170	F-box family protein with a domain of unknown function (DUF295)
A01	2721720	2724587	+	U	BraA01g05750R	AT4G23280	cysteine-rich RLK (RECEPTOR-like protein kinase) 20
A01	2725780	2726961	+	U	BraA01g05760R	AT4G22170	F-box family protein with a domain of unknown function (DUF295)
A01	2728171	2729172	-	U	BraA01g05770R	AT4G22190
A01	2734784	2738936	-	U	BraA01g05780R	AT4G22200	potassium transport 2/3
A01	2740787	2741304	+	U	BraA01g05790R	NS
A01	2744667	2747045	+	U	BraA01g05800R	NS
A01	2750768	2751570	+	U	BraA01g05810R	NS
A01	2761492	2762696	-	U	BraA01g05820R	AT4G22220	SufE/NifU family protein
A01	2764102	2765435	-	U	BraA01g05830R	AT4G22240	Plastid-lipid associated protein PAP / fibrillin family protein
A01	2766372	2767655	-	U	BraA01g05840R	AT4G22250	RING/U-box superfamily protein
A01	2768101	2770531	-	U	BraA01g05850R	AT4G22260	Alternative oxidase family protein
A01	2773143	2782577	+	U	BraA01g05860R	AT4G22270	Protein of unknown function (DUF3537)
A01	2782838	2785113	-	U	BraA01g05870R	AT4G22290	Ubiquitin-specific protease family C19-related protein
A01	2788458	2789851	+	U	BraA01g05880R	AT4G22310	Uncharacterised protein family (UPF0041)
A01	2791267	2794574	+	U	BraA01g05890R	AT4G22320
A01	2792257	2794615	-	U	BraA01g05900R	AT4G22320
A01	2797773	2802557	-	U	BraA01g05910R	AT4G22340	cytidinediphosphate diacylglycerol synthase 2
A01	2797815	2800444	+	U	BraA01g05920R	AT4G22340	cytidinediphosphate diacylglycerol synthase 2
A01	2803246	2806769	-	U	BraA01g05930R	AT4G22350	Ubiquitin C-terminal hydrolases superfamily protein
A01	2806951	2810566	+	U	BraA01g05940R	AT4G22360	SWIB complex BAF60b domain-containing protein
A01	2808791	2810570	-	U	BraA01g05950R	AT4G22370
A01	2810721	2811616	-	U	BraA01g05960R	AT4G12600	Ribosomal protein L7Ae/L30e/S12e/Gadd45 family protein
A01	2811312	2813615	+	U	BraA01g05970R	AT4G12590	Protein of unknown function DUF106, transmembrane
A01	2818790	2821907	-	U	BraA01g05980R	AT1G53360	F-box associated ubiquitination effector family protein
A01	2826857	2833628	-	U	BraA01g05990R	AT4G22460	Bifunctional inhibitor/lipid-transfer protein/seed storage 2S albumin superfamily protein
A01	2828511	2829302	+	U	BraA01g06000R	AT4G22485	Bifunctional inhibitor/lipid-transfer protein/seed storage 2S albumin superfamily protein
A01	2832360	2833527	+	U	BraA01g06010R	AT4G22485	Bifunctional inhibitor/lipid-transfer protein/seed storage 2S albumin superfamily protein
A01	2841433	2841777	+	U	BraA01g06020R	AT4G22520	Bifunctional inhibitor/lipid-transfer protein/seed storage 2S albumin superfamily protein
A01	2847313	2848489	-	U	BraA01g06030R	AT4G22530	S-adenosyl-L-methionine-dependent methyltransferases superfamily protein
A01	2848638	2853724	-	U	BraA01g06040R	AT4G22540	OSBP(oxysterol binding protein)-related protein 2A
A01	2871739	2872301	-	U	BraA01g06050R	NS
A01	2872343	2873200	-	U	BraA01g06060R	AT4G22550	Phosphatidic acid phosphatase (PAP2) family protein
A01	2874205	2875403	+	U	BraA01g06070R	NS
A01	2875816	2877132	-	U	BraA01g06080R	AT4G22580	Exostosin family protein
A01	2878125	2881276	-	U	BraA01g06090R	AT4G22590	Haloacid dehalogenase-like hydrolase (HAD) superfamily protein
A01	2891889	2892713	-	U	BraA01g06100R	AT4G22600
A01	2903457	2903939	+	U	BraA01g06110R	AT4G22620	SAUR-like auxin-responsive protein family
A01	2911560	2912537	+	U	BraA01g06120R	AT4G22640	Bifunctional inhibitor/lipid-transfer protein/seed storage 2S albumin superfamily protein
A01	2916729	2919274	+	U	BraA01g06130R	AT4G22670	HSP70-interacting protein 1
A01	2920312	2922443	-	U	BraA01g06140R	AT4G22680	myb domain protein 85
A01	2929697	2930443	+	U	BraA01g06150R	AT4G22690	cytochrome P450, family 706, subfamily A, polypeptide 1
A01	2930625	2931256	+	U	BraA01g06160R	AT4G22690	cytochrome P450, family 706, subfamily A, polypeptide 1
A01	2932370	2934435	+	U	BraA01g06170R	AT4G22720	Actin-like ATPase superfamily protein
A01	2936661	2939665	+	U	BraA01g06180R	AT4G22730	Leucine-rich repeat protein kinase family protein
A01	2940094	2942218	+	U	BraA01g06190R	AT5G46000	Mannose-binding lectin superfamily protein
A01	2943533	2945691	+	U	BraA01g06200R	AT5G46000	Mannose-binding lectin superfamily protein
A01	2948287	2949025	-	U	BraA01g06210R	AT4G22740	glycine-rich protein
A01	2949066	2965985	-	U	BraA01g06220R	AT4G22740	glycine-rich protein
A01	2966026	2968600	-	U	BraA01g06230R	AT4G22740	glycine-rich protein
A01	2970788	2975273	-	U	BraA01g06240R	AT4G22755
A01	2975800	2976572	-	U	BraA01g06250R	AT2G29390	sterol 4-alpha-methyl-oxidase 2-2
A01	2976582	2978317	-	U	BraA01g06260R	AT2G29390	sterol 4-alpha-methyl-oxidase 2-2
A01	2982421	2984280	-	U	BraA01g06270R	AT4G22756	sterol C4-methyl oxidase 1-2
A01	2988138	2989729	+	U	BraA01g06280R	AT4G22758
A01	2990108	2993775	-	U	BraA01g06290R	AT4G22760	Tetratricopeptide repeat (TPR)-like superfamily protein
A01	2990316	2992067	+	U	BraA01g06300R	AT4G22760	Tetratricopeptide repeat (TPR)-like superfamily protein
A01	3000671	3003587	-	U	BraA01g06310R	AT4G22780	ACT domain repeat 7
A01	3014749	3015877	+	U	BraA01g06320R	NS
A01	3020501	3022015	-	U	BraA01g06330R	AT4G22790	MATE efflux family protein
A01	3035767	3036744	+	U	BraA01g06340R	AT4G22810	Predicted AT-hook DNA-binding family protein
A01	3039081	3040454	-	U	BraA01g06350R	AT4G22830
A01	3041280	3043128	+	U	BraA01g06360R	AT4G22850	SNARE associated Golgi protein family
A01	3043782	3048613	+	U	BraA01g06370R	AT4G22880	leucoanthocyanidin dioxygenase
A01	3047027	3049714	-	U	BraA01g06380R	AT4G22880	leucoanthocyanidin dioxygenase
A01	3050430	3054217	+	U	BraA01g06390R	AT4G22890	PGR5-LIKE A
A01	3055262	3058150	+	U	BraA01g06400R	AT4G22910	FIZZY-related 2
A01	3058439	3060044	-	U	BraA01g06410R	AT4G22920	non-yellowing 1
A01	3060234	3062982	-	U	BraA01g06420R	AT4G04510	cysteine-rich RLK (RECEPTOR-like protein kinase) 38
A01	3064195	3067984	+	U	BraA01g06430R	AT4G23190	cysteine-rich RLK (RECEPTOR-like protein kinase) 11
A01	3068072	3069359	+	U	BraA01g06440R	AT4G23190	cysteine-rich RLK (RECEPTOR-like protein kinase) 11
A01	3069370	3070010	+	U	BraA01g06450R	AT4G23190	cysteine-rich RLK (RECEPTOR-like protein kinase) 11
A01	3073323	3083391	-	U	BraA01g06460R	AT4G23190	cysteine-rich RLK (RECEPTOR-like protein kinase) 11
A01	3075672	3085075	+	U	BraA01g06470R	AT4G23190	cysteine-rich RLK (RECEPTOR-like protein kinase) 11
A01	3085625	3088755	+	U	BraA01g06480R	AT4G22940	Protein kinase superfamily protein
A01	3087452	3091540	-	U	BraA01g06490R	AT4G22940	Protein kinase superfamily protein
A01	3091880	3095801	-	U	BraA01g06500R	AT4G22950	AGAMOUS-like 19
A01	3097441	3098496	-	U	BraA01g06510R	AT1G70040	Protein of unknown function (DUF1163)
A01	3099758	3102084	+	U	BraA01g06520R	NS
A01	3102187	3112777	-	U	BraA01g06530R	AT4G22970	homolog of separase
A01	3113767	3131773	-	U	BraA01g06540R	AT3G22050	Domain of unknown function (DUF26)
A01	3134577	3136868	-	U	BraA01g06550R	AT4G22980
A01	3138551	3142709	-	U	BraA01g06560R	AT4G22990	Major Facilitator Superfamily with SPX (SYG1/Pho81/XPR1) domain-containing protein
A01	3145819	3150278	-	U	BraA01g06570R	AT4G23010	UDP-galactose transporter 2
A01	3154287	3156967	-	U	BraA01g06580R	AT4G23020
A01	3162240	3163772	+	U	BraA01g06590R	AT4G23030	MATE efflux family protein
A01	3178839	3182137	+	U	BraA01g06600R	AT4G23060	IQ-domain 22
A01	3182209	3183615	-	U	BraA01g06610R	AT4G23070	RHOMBOID-like protein 7
A01	3189631	3190951	+	U	BraA01g06620R	AT4G11650	osmotin 34
A01	3193966	3195148	-	U	BraA01g06630R	NS
A01	3200131	3203603	-	U	BraA01g06640R	AT4G23100	glutamate-cysteine ligase
A01	3207967	3215447	-	U	BraA01g06650R	AT4G23180	cysteine-rich RLK (RECEPTOR-like protein kinase) 10
A01	3216727	3220593	+	U	BraA01g06660R	AT4G23180	cysteine-rich RLK (RECEPTOR-like protein kinase) 10
A01	3217783	3224103	-	U	BraA01g06670R	AT4G23180	cysteine-rich RLK (RECEPTOR-like protein kinase) 10
A01	3225402	3237356	+	U	BraA01g06680R	AT4G23310	cysteine-rich RLK (RECEPTOR-like protein kinase) 23
A01	3236074	3246068	-	U	BraA01g06690R	AT4G23310	cysteine-rich RLK (RECEPTOR-like protein kinase) 23
A01	3247295	3247913	+	U	BraA01g06700R	AT4G23320	cysteine-rich RLK (RECEPTOR-like protein kinase) 24
A01	3248124	3250767	-	U	BraA01g06710R	AT4G23320	cysteine-rich RLK (RECEPTOR-like protein kinase) 24
A01	3253106	3255725	-	U	BraA01g06720R	AT4G23320	cysteine-rich RLK (RECEPTOR-like protein kinase) 24
A01	3256789	3259928	-	U	BraA01g06730R	AT4G23320	cysteine-rich RLK (RECEPTOR-like protein kinase) 24
A01	3262846	3265416	-	U	BraA01g06740R	NS
A01	3266107	3266394	-	U	BraA01g06750R	NS
A01	3269792	3270575	-	U	BraA01g06760R	NS
A01	3275804	3277207	+	U	BraA01g06770R	AT4G23280	cysteine-rich RLK (RECEPTOR-like protein kinase) 20
A01	3280535	3305418	+	U	BraA01g06780R	AT4G23310	cysteine-rich RLK (RECEPTOR-like protein kinase) 23
A01	3302846	3304197	-	U	BraA01g06790R	AT4G23310	cysteine-rich RLK (RECEPTOR-like protein kinase) 23
A01	3305551	3308415	+	U	BraA01g06800R	AT4G23310	cysteine-rich RLK (RECEPTOR-like protein kinase) 23
A01	3309877	3310712	-	U	BraA01g06810R	AT4G23240	cysteine-rich RLK (RECEPTOR-like protein kinase) 16
A01	3311915	3314389	+	U	BraA01g06820R	NS
A01	3327527	3333102	+	U	BraA01g06830R	AT4G23190	cysteine-rich RLK (RECEPTOR-like protein kinase) 11
A01	3333046	3337695	-	U	BraA01g06840R	NS
A01	3337699	3340936	-	U	BraA01g06850R	NS
A01	3343655	3344856	+	U	BraA01g06860R	AT4G23240	cysteine-rich RLK (RECEPTOR-like protein kinase) 16
A01	3345515	3360807	+	U	BraA01g06870R	AT4G23280	cysteine-rich RLK (RECEPTOR-like protein kinase) 20
A01	3362938	3364157	+	U	BraA01g06880R	NS
A01	3366695	3366946	+	U	BraA01g06890R	NS
A01	3373512	3376185	+	U	BraA01g06900R	AT4G23310	cysteine-rich RLK (RECEPTOR-like protein kinase) 23
A01	3377548	3379929	-	U	BraA01g06910R	AT4G23320	cysteine-rich RLK (RECEPTOR-like protein kinase) 24
A01	3391595	3392008	-	U	BraA01g06920R	NS
A01	3398579	3401288	-	U	BraA01g06930R	AT4G23320	cysteine-rich RLK (RECEPTOR-like protein kinase) 24
A01	3407909	3409388	+	U	BraA01g06940R	AT4G23330
A01	3410096	3420092	-	U	BraA01g06950R	AT4G23370
A01	3421525	3424058	+	U	BraA01g06960R	AT4G23410	tetraspanin5
A01	3425737	3428279	+	U	BraA01g06970R	AT4G23430	NAD(P)-binding Rossmann-fold superfamily protein
A01	3433384	3437657	+	U	BraA01g06980R	AT4G23440	Disease resistance protein (TIR-NBS class)
A01	3434483	3439700	-	U	BraA01g06990R	AT4G23440	Disease resistance protein (TIR-NBS class)
A01	3446900	3449315	+	U	BraA01g07000R	AT1G11580	methylesterase PCR A
A01	3450628	3453627	+	U	BraA01g07010R	AT3G27999	Plant invertase/pectin methylesterase inhibitor superfamily protein
A01	3453326	3454866	-	U	BraA01g07020R	NS
A01	3462100	3463505	+	U	BraA01g07030R	NS
A01	3465663	3469172	+	U	BraA01g07040R	AT3G27999	Plant invertase/pectin methylesterase inhibitor superfamily protein
A01	3469225	3469486	+	U	BraA01g07050R	NS
A01	3471565	3474641	+	U	BraA01g07060R	AT4G23490	Protein of unknown function (DUF604)
A01	3472698	3476422	-	U	BraA01g07070R	AT4G23490	Protein of unknown function (DUF604)
A01	3480524	3483281	-	U	BraA01g07080R	AT4G23496	SPIRAL1-like5
A01	3498428	3501583	+	U	BraA01g07090R	AT4G23500	Pectin lyase-like superfamily protein
A01	3501647	3504117	-	U	BraA01g07100R	AT4G23510	Disease resistance protein (TIR-NBS-LRR class) family
A01	3504264	3504725	-	U	BraA01g07110R	AT4G23510	Disease resistance protein (TIR-NBS-LRR class) family
A01	3505933	3506867	+	U	BraA01g07120R	NS
A01	3506964	3508025	-	U	BraA01g07130R	AT2G14290	F-box family protein with a domain of unknown function (DUF295)
A01	3506977	3512629	+	U	BraA01g07140R	AT2G14290	F-box family protein with a domain of unknown function (DUF295)
A01	3509630	3511229	-	U	BraA01g07150R	AT2G14290	F-box family protein with a domain of unknown function (DUF295)
A01	3511633	3512653	-	U	BraA01g07160R	AT2G14290	F-box family protein with a domain of unknown function (DUF295)
A01	3513957	3517017	-	U	BraA01g07170R	AT4G23510	Disease resistance protein (TIR-NBS-LRR class) family
A01	3520086	3520570	-	U	BraA01g07180R	NS
A01	3524121	3525684	-	U	BraA01g07190R	NS
A01	3527349	3530637	-	U	BraA01g07200R	AT4G23510	Disease resistance protein (TIR-NBS-LRR class) family
A01	3535916	3538133	-	U	BraA01g07210R	AT4G23520	Cysteine proteinases superfamily protein
A01	3543334	3550240	-	U	BraA01g07220R	AT4G23540	ARM repeat superfamily protein
A01	3543608	3544777	+	U	BraA01g07230R	AT4G23530	Protein of unknown function (DUF793)
A01	3563703	3565279	+	U	BraA01g07240R	AT4G23550	WRKY family transcription factor
A01	3566622	3569273	-	U	BraA01g07250R	AT4G23560	glycosyl hydrolase 9B15
A01	3573875	3575733	+	U	BraA01g07260R	AT4G23570	phosphatase-related
A01	3578042	3581133	+	U	BraA01g07270R	NS
A01	3590356	3591784	+	U	BraA01g07280R	AT4G23570	phosphatase-related
A01	3598370	3600329	+	U	BraA01g07290R	AT4G23590	Tyrosine transaminase family protein
A01	3602785	3606579	-	U	BraA01g07300R	AT4G23590	Tyrosine transaminase family protein
A01	3609952	3612334	+	U	BraA01g07310R	AT4G23600	Tyrosine transaminase family protein
A01	3616659	3617043	-	U	BraA01g07320R	NS
A01	3617130	3617312	-	U	BraA01g07330R	NS
A01	3617674	3620298	-	U	BraA01g07340R	AT4G23620	Ribosomal protein L25/Gln-tRNA synthetase, anti-codon-binding domain
A01	3617947	3618657	+	U	BraA01g07350R	AT4G23610	Late embryogenesis abundant (LEA) hydroxyproline-rich glycoprotein family
A01	3620680	3623471	+	U	BraA01g07360R	AT4G23630	VIRB2-interacting protein 1
A01	3623944	3627336	-	U	BraA01g07370R	AT4G23640	Potassium transporter family protein
A01	3628395	3631172	-	U	BraA01g07380R	AT4G23650	calcium-dependent protein kinase 6
A01	3631306	3634371	-	U	BraA01g07390R	AT4G23660	polyprenyltransferase 1
A01	3637669	3639588	-	U	BraA01g07400R	NS
A01	3641650	3643325	-	U	BraA01g07410R	AT4G23680	Polyketide cyclase/dehydrase and lipid transport superfamily protein
A01	3655240	3655800	-	U	BraA01g07420R	AT4G23690	Disease resistance-responsive (dirigent-like protein) family protein
A01	3670098	3673966	-	U	BraA01g07430R	AT4G23700	cation/H+ exchanger 17
A01	3686379	3688051	+	U	BraA01g07440R	NS
A01	3692227	3695036	+	U	BraA01g07450R	NS
A01	3710389	3711696	+	U	BraA01g07460R	AT4G23710	vacuolar ATP synthase subunit G2
A01	3725131	3728828	-	U	BraA01g07470R	NS
A01	3729684	3729999	-	U	BraA01g07480R	NS
A01	3730012	3731151	-	U	BraA01g07490R	NS
A01	3735195	3738087	+	U	BraA01g07500R	AT4G23730	Galactose mutarotase-like superfamily protein
A01	3739001	3742271	+	U	BraA01g07510R	AT4G23740	Leucine-rich repeat protein kinase family protein
A01	3753836	3754783	+	U	BraA01g07520R	AT4G23750	cytokinin response factor 2
A01	3761589	3763197	-	U	BraA01g07530R	AT4G23800	HMG (high mobility group) box protein
A01	3761643	3765217	+	U	BraA01g07540R	AT4G23800	HMG (high mobility group) box protein
A01	3763595	3765245	-	U	BraA01g07550R	AT4G23800	HMG (high mobility group) box protein
A01	3772144	3775426	-	U	BraA01g07560R	AT4G23820	Pectin lyase-like superfamily protein
A01	3776142	3780674	-	U	BraA01g07570R	AT4G23850	AMP-dependent synthetase and ligase family protein
A01	3782128	3784532	+	U	BraA01g07580R	AT4G23860	PHD finger protein-related
A01	3786859	3787212	+	U	BraA01g07590R	AT4G23870
A01	3789201	3789724	-	U	BraA01g07600R	AT4G23880
A01	3801588	3802110	-	U	BraA01g07610R	AT4G23880
A01	3804249	3806371	+	U	BraA01g07620R	AT4G23890
A01	3805474	3806295	-	U	BraA01g07630R	AT4G23890
A01	3806832	3807449	+	U	BraA01g07640R	NS
A01	3813056	3814799	+	U	BraA01g07650R	AT4G23900	Nucleoside diphosphate kinase family protein
A01	3817170	3820027	+	U	BraA01g07660R	AT4G23910
A01	3822092	3833919	+	U	BraA01g07670R	AT4G23940	FtsH extracellular protease family
A01	3825239	3825961	-	U	BraA01g07680R	AT4G23930	Late embryogenesis abundant (LEA) hydroxyproline-rich glycoprotein family
A01	3849679	3853787	+	U	BraA01g07690R	AT4G23980	auxin response factor 9
A01	3854578	3861566	+	U	BraA01g07700R	AT4G24010	cellulose synthase like G1
A01	3860166	3863449	-	U	BraA01g07710R	AT4G24010	cellulose synthase like G1
A01	3884259	3888229	+	U	BraA01g07720R	AT4G24020	NIN like protein 7
A01	3888950	3889183	-	U	BraA01g07730R	AT4G24026
A01	3888965	3889855	+	U	BraA01g07740R	AT4G24026
A01	3890430	3893917	+	U	BraA01g07750R	AT4G24040	trehalase 1
A01	3899774	3902386	+	U	BraA01g07760R	AT4G24050	NAD(P)-binding Rossmann-fold superfamily protein
A01	3909383	3911363	+	U	BraA01g07770R	AT4G24060	Dof-type zinc finger DNA-binding family protein
A01	3923417	3924738	-	U	BraA01g07780R	AT4G24080	aldolase like
A01	3926082	3927551	+	U	BraA01g07790R	AT4G24080	aldolase like
A01	3931847	3939040	+	U	BraA01g07800R	AT4G24100	Protein kinase superfamily protein
A01	3939220	3939963	-	U	BraA01g07810R	AT4G24110
A01	3944878	3947687	+	U	BraA01g07820R	AT4G24120	YELLOW STRIPE like 1
A01	3953888	3954849	+	U	BraA01g07830R	AT4G24130	Protein of unknown function, DUF538
A01	3959930	3963951	-	U	BraA01g07840R	AT4G24140	alpha/beta-Hydrolases superfamily protein
A01	3968549	3969606	-	U	BraA01g07850R	NS
A01	3971294	3973633	+	U	BraA01g07860R	AT4G24150	growth-regulating factor 8
A01	3978988	3981381	+	U	BraA01g07870R	AT4G24160	alpha/beta-Hydrolases superfamily protein
A01	3982325	3986591	+	U	BraA01g07880R	AT4G24170	ATP binding microtubule motor family protein
A01	3986609	3986830	+	U	BraA01g07890R	AT4G24170	ATP binding microtubule motor family protein
A01	3991852	3993020	+	U	BraA01g07900R	NS
A01	3995375	3997133	+	U	BraA01g07910R	AT4G24175
A01	3997594	3999100	-	U	BraA01g07920R	AT4G24180	THAUMATIN-LIKE PROTEIN 1
A01	3999497	4003563	-	U	BraA01g07930R	AT4G24190	Chaperone protein htpG family protein
A01	4004579	4005163	-	U	BraA01g07940R	AT4G24204	RING/U-box superfamily protein
A01	4006580	4007020	+	U	BraA01g07950R	AT4G24210	F-box family protein
A01	4007691	4009404	+	U	BraA01g07960R	AT4G24220	NAD(P)-binding Rossmann-fold superfamily protein
A01	4007691	4012056	-	U	BraA01g07970R	AT4G24220	NAD(P)-binding Rossmann-fold superfamily protein
A01	4012681	4015158	+	U	BraA01g07980R	AT4G24250	Seven transmembrane MLO family protein
A01	4012824	4017521	-	U	BraA01g07990R	AT4G24250	Seven transmembrane MLO family protein
A01	4017806	4022420	-	U	BraA01g08000R	AT4G24260	glycosyl hydrolase 9A3
A01	4022693	4023157	-	U	BraA01g08010R	AT4G24265
A01	4023791	4024313	-	U	BraA01g08020R	AT4G24270	EMBRYO DEFECTIVE 140
A01	4024989	4026275	+	U	BraA01g08030R	NS
A01	4027106	4032370	-	U	BraA01g08040R	AT4G24270	EMBRYO DEFECTIVE 140
A01	4032826	4034851	-	U	BraA01g08050R	AT4G24275
A01	4032991	4033320	+	U	BraA01g08060R	AT4G24275
A01	4040280	4051592	+	U	BraA01g08070R	AT4G24280	chloroplast heat shock protein 70-1
A01	4052886	4056377	+	U	BraA01g08080R	AT4G24290	MAC/Perforin domain-containing protein
A01	4056945	4057595	+	U	BraA01g08090R	AT4G24310	Protein of unknown function (DUF679)
A01	4058077	4059228	-	U	BraA01g08100R	AT4G24320	Ubiquitin carboxyl-terminal hydrolase family protein
A01	4059616	4062217	-	U	BraA01g08110R	AT4G24330	Protein of unknown function (DUF1682)
A01	4064239	4071391	+	U	BraA01g08120R	AT4G24340	Phosphorylase superfamily protein
A01	4070478	4071330	-	U	BraA01g08130R	AT4G24370
A01	4071692	4075798	+	U	BraA01g08140R	AT4G24390	RNI-like superfamily protein
A01	4071692	4075798	-	U	BraA01g08150R	AT4G24390	RNI-like superfamily protein
A01	4080760	4084325	+	U	BraA01g08160R	AT4G24400	CBL-interacting protein kinase 8
A01	4100641	4104307	+	U	BraA01g08170R	AT4G24430	Rhamnogalacturonate lyase family protein
A01	4106508	4108306	+	U	BraA01g08180R	AT4G24440	transcription initiation factor IIA gamma chain / TFIIA-gamma (TFIIA-S)
A01	4108391	4115966	+	U	BraA01g08190R	AT4G24450	phosphoglucan, water dikinase
A01	4121927	4125128	+	U	BraA01g08200R	AT4G24460	CRT (chloroquine-resistance transporter)-like transporter 2
A01	4127585	4130127	+	U	BraA01g08210R	AT4G24470	GATA-type zinc finger protein with TIFY domain
A01	4132963	4138350	+	U	BraA01g08220R	AT4G24480	Protein kinase superfamily protein
A01	4136649	4141529	-	U	BraA01g08230R	AT4G24480	Protein kinase superfamily protein
A01	4141753	4152813	+	U	BraA01g08240R	AT4G24520	P450 reductase 1
A01	4152480	4156799	-	U	BraA01g08250R	AT4G24520	P450 reductase 1
A01	4157402	4165345	-	U	BraA01g08260R	AT4G24530	O-fucosyltransferase family protein
A01	4169962	4174519	+	U	BraA01g08270R	AT4G24560	ubiquitin-specific protease 16
A01	4172932	4178429	-	U	BraA01g08280R	AT4G24560	ubiquitin-specific protease 16
A01	4179424	4180250	+	U	BraA01g08290R	AT4G24570	dicarboxylate carrier 2
A01	4185594	4192636	-	U	BraA01g08300R	AT4G24580	Rho GTPase activation protein (RhoGAP) with PH domain
A01	4202544	4204645	+	U	BraA01g08310R	AT4G24610
A01	4204234	4211574	-	U	BraA01g08320R	AT4G24610
A01	4211993	4215626	-	U	BraA01g08330R	AT4G24620	phosphoglucose isomerase 1
A01	4221005	4223889	+	U	BraA01g08340R	AT4G24630	DHHC-type zinc finger family protein
A01	4226699	4228079	+	U	BraA01g08350R	AT4G24640	Plant invertase/pectin methylesterase inhibitor superfamily protein
A01	4230576	4231253	-	U	BraA01g08360R	AT4G24660	homeobox protein 22
A01	4235958	4239758	-	U	BraA01g08370R	AT4G24670	tryptophan aminotransferase related 2
A01	4240360	4246955	+	U	BraA01g08380R	AT4G24680	modifier of snc1
A01	4248015	4252125	+	U	BraA01g08390R	AT4G24690	ubiquitin-associated (UBA)/TS-N domain-containing protein / octicosapeptide/Phox/Bemp1 (PB1) domain-containing protein
A01	4251664	4260922	-	U	BraA01g08400R	AT4G24710	P-loop containing nucleoside triphosphate hydrolases superfamily protein
A01	4261754	4263056	-	U	BraA01g08410R	AT4G24715
A01	4263782	4264723	-	U	BraA01g08420R	AT4G24730	Calcineurin-like metallo-phosphoesterase superfamily protein
A01	4266098	4271944	-	U	BraA01g08430R	AT4G24740	FUS3-complementing gene 2
A01	4276829	4279265	-	U	BraA01g08440R	AT4G24760	alpha/beta-Hydrolases superfamily protein
A01	4283075	4286677	-	U	BraA01g08450R	AT4G24770	31-kDa RNA binding protein
A01	4288491	4290572	-	U	BraA01g08460R	AT4G24780	Pectin lyase-like superfamily protein
A01	4294467	4298023	+	U	BraA01g08470R	AT4G24790	AAA-type ATPase family protein
A01	4299041	4302258	+	U	BraA01g08480R	AT4G24800	MA3 domain-containing protein
A01	4302383	4303114	+	U	BraA01g08490R	AT4G24805	S-adenosyl-L-methionine-dependent methyltransferases superfamily protein
A01	4303714	4306206	-	U	BraA01g08500R	AT4G24820	26S proteasome, regulatory subunit Rpn7;Proteasome component (PCI) domain
A01	4306384	4313721	-	U	BraA01g08510R	AT4G24840
A01	4314247	4314852	-	U	BraA01g08520R	NS
A01	4316331	4316849	+	U	BraA01g08530R	AT5G25140	cytochrome P450, family 71, subfamily B, polypeptide 13
A01	4316928	4319764	+	U	BraA01g08540R	AT5G25140	cytochrome P450, family 71, subfamily B, polypeptide 13
A01	4320429	4323734	-	U	BraA01g08550R	AT4G24890	purple acid phosphatase 24
A01	4325348	4328630	+	U	BraA01g08560R	AT4G24910	Protein of unknown function (DUF579)
A01	4327685	4328614	-	U	BraA01g08570R	AT4G24910	Protein of unknown function (DUF579)
A01	4329348	4330467	-	U	BraA01g08580R	AT4G24920	secE/sec61-gamma protein transport protein
A01	4333142	4334297	-	U	BraA01g08590R	AT5G28820
A01	4335221	4336427	-	U	BraA01g08600R	AT4G24930	thylakoid lumenal 17.9 kDa protein, chloroplast
A01	4337643	4340205	+	U	BraA01g08610R	AT4G24940	SUMO-activating enzyme 1A
A01	4340321	4343037	+	U	BraA01g08620R	AT3G62870	Ribosomal protein L7Ae/L30e/S12e/Gadd45 family protein
A01	4343357	4344701	+	U	BraA01g08630R	AT4G24960	HVA22 homologue D
A01	4348191	4353785	+	U	BraA01g08640R	AT4G24970	Histidine kinase-, DNA gyrase B-, and HSP90-like ATPase family protein
A01	4355386	4357245	+	U	BraA01g08650R	AT4G24972	tapetum determinant 1
A01	4358509	4359901	-	U	BraA01g08660R	AT4G24990	Ubiquitin family protein
A01	4362246	4364206	-	U	BraA01g08670R	AT4G25010	Nodulin MtN3 family protein
A01	4368000	4368691	-	U	BraA01g08680R	AT5G50810	translocase inner membrane subunit 8
A01	4371589	4373447	+	U	BraA01g08690R	AT4G25030
A01	4385016	4386049	+	U	BraA01g08700R	AT4G25040	Uncharacterised protein family (UPF0497)
A01	4386700	4388092	+	U	BraA01g08710R	AT4G25050	acyl carrier protein 4
A01	4388606	4394916	+	U	BraA01g08720R	AT4G25080	magnesium-protoporphyrin IX methyltransferase
A01	4392664	4405388	-	U	BraA01g08730R	AT4G25110	metacaspase 2
A01	4405638	4406918	+	U	BraA01g08740R	AT4G25140	oleosin 1
A01	4407061	4412228	-	U	BraA01g08750R	AT4G25160	U-box domain-containing protein kinase family protein
A01	4426173	4429520	+	U	BraA01g08760R	AT4G25170	Uncharacterised conserved protein (UCP012943)
A01	4432742	4434603	-	U	BraA01g08770R	AT5G66320	GATA transcription factor 5
A01	4436595	4439132	-	U	BraA01g08780R	AT4G25180	RNA polymerase III RPC4
A01	4439679	4441610	-	U	BraA01g08790R	AT4G25190	Family of unknown function (DUF566)
A01	4442365	4443432	+	U	BraA01g08800R	NS
A01	4446795	4447178	+	U	BraA01g08810R	AT4G25200	mitochondrion-localized small heat shock protein 23.6
A01	4449105	4450145	+	U	BraA01g08820R	AT4G00130	DNA-binding storekeeper protein-related transcriptional regulator
A01	4452348	4453552	-	U	BraA01g08830R	NS
A01	4456975	4459520	+	U	BraA01g08840R	AT4G25220	root hair specific 15
A01	4459838	4464190	+	U	BraA01g08850R	AT4G25230	RPM1 interacting protein 2
A01	4466308	4469324	+	U	BraA01g08860R	AT4G25240	SKU5 similar 1
A01	4476526	4479092	+	U	BraA01g08870R	AT4G25250	Plant invertase/pectin methylesterase inhibitor superfamily protein
A01	4481397	4481864	+	U	BraA01g08880R	NS
A01	4483444	4488627	-	U	BraA01g08890R	AT4G25270	Tetratricopeptide repeat (TPR)-like superfamily protein
A01	4494336	4494766	+	U	BraA01g08900R	AT4G25300	2-oxoglutarate (2OG) and Fe(II)-dependent oxygenase superfamily protein
A01	4499368	4500265	+	U	BraA01g08910R	AT4G25300	2-oxoglutarate (2OG) and Fe(II)-dependent oxygenase superfamily protein
A01	4503387	4505031	+	U	BraA01g08920R	AT4G25300	2-oxoglutarate (2OG) and Fe(II)-dependent oxygenase superfamily protein
A01	4505122	4506860	-	U	BraA01g08930R	AT4G25315	Expressed protein
A01	4507488	4509756	+	U	BraA01g08940R	AT4G25320	AT hook motif DNA-binding family protein
A01	4510107	4513145	-	U	BraA01g08950R	AT4G25340	FK506 BINDING PROTEIN 53
A01	4514204	4519412	+	U	BraA01g08960R	AT4G25360	TRICHOME BIREFRINGENCE-LIKE 18
A01	4516064	4517982	-	U	BraA01g08970R	AT4G25360	TRICHOME BIREFRINGENCE-LIKE 18
A01	4526584	4528413	+	U	BraA01g08980R	AT4G25410	basic helix-loop-helix (bHLH) DNA-binding superfamily protein
A01	4536726	4538665	-	U	BraA01g08990R	AT4G25420	2-oxoglutarate (2OG) and Fe(II)-dependent oxygenase superfamily protein
A01	4554084	4557018	-	U	BraA01g09000R	AT5G51870	AGAMOUS-like 71
A01	4564994	4565589	+	U	BraA01g09010R	NS
A01	4576706	4577753	-	U	BraA01g09020R	AT5G28290	NIMA-related kinase 3
A01	4580292	4580633	-	U	BraA01g09030R	AT4G25433	peptidoglycan-binding LysM domain-containing protein
A01	4585253	4588946	-	U	BraA01g09040R	AT4G25434	nudix hydrolase homolog 10
A01	4590545	4593098	-	U	BraA01g09050R	AT4G25440	zinc finger WD40 repeat protein 1
A01	4594193	4597161	+	U	BraA01g09060R	AT4G25500	arginine/serine-rich splicing factor 35
A01	4606388	4607075	+	U	BraA01g09070R	AT3G03826
A01	4608188	4610511	-	U	BraA01g09080R	AT5G39420	CDC2C
A01	4611442	4613645	+	U	BraA01g09090R	AT4G25520	SEUSS-like 1
A01	4617516	4625464	+	U	BraA01g09100R	AT4G25530	FLOWERING WAGENINGEN
A01	4628758	4631704	+	U	BraA01g09110R	AT4G25550	Cleavage/polyadenylation specificity factor, 25kDa subunit
A01	4633103	4634674	+	U	BraA01g09120R	AT4G25560	myb domain protein 18
A01	4635630	4638647	-	U	BraA01g09130R	AT4G25570	Cytochrome b561/ferric reductase transmembrane protein family
A01	4640362	4641876	-	U	BraA01g09140R	AT4G25590	actin depolymerizing factor 7
A01	4642290	4646130	+	U	BraA01g09150R	AT4G25600	Oxoglutarate/iron-dependent oxygenase
A01	4646807	4652339	+	U	BraA01g09160R	AT4G25610	C2H2-like zinc finger protein
A01	4649087	4652325	-	U	BraA01g09170R	AT4G25610	C2H2-like zinc finger protein
A01	4659065	4661536	+	U	BraA01g09180R	AT4G25630	fibrillarin 2
A01	4661982	4664063	-	U	BraA01g09190R	AT4G25640	detoxifying efflux carrier 35
A01	4665410	4668277	-	U	BraA01g09200R	AT4G25640	detoxifying efflux carrier 35
A01	4665881	4666598	+	U	BraA01g09210R	AT4G25640	detoxifying efflux carrier 35
A01	4668918	4671455	-	U	BraA01g09220R	AT4G25650	ACD1-like
A01	4671681	4674514	+	U	BraA01g09230R	AT4G25660	PPPDE putative thiol peptidase family protein
A01	4673694	4674518	-	U	BraA01g09240R	AT4G25660	PPPDE putative thiol peptidase family protein
A01	4675714	4678513	+	U	BraA01g09250R	AT4G25660	PPPDE putative thiol peptidase family protein
A01	4677588	4679147	-	U	BraA01g09260R	AT4G25670
A01	4683473	4685735	-	U	BraA01g09270R	AT4G25700	beta-hydroxylase 1
A01	4686519	4689025	-	U	BraA01g09280R	AT4G25720	glutaminyl cyclase
A01	4689675	4691104	-	U	BraA01g09290R	AT4G25740	RNA binding Plectin/S10 domain-containing protein
A01	4693253	4695829	-	U	BraA01g09300R	NS
A01	4696858	4698695	-	U	BraA01g09310R	AT4G25750	ABC-2 type transporter family protein
A01	4705097	4705504	+	U	BraA01g09320R	AT4G25760	glutamine dumper 2
A01	4706176	4709021	-	U	BraA01g09330R	AT4G25770	alpha/beta-Hydrolases superfamily protein
A01	4710325	4712094	+	U	BraA01g09340R	AT5G24170	Got1/Sft2-like vescicle transport protein family
A01	4717648	4718256	+	U	BraA01g09350R	AT4G25780	CAP (Cysteine-rich secretory proteins, Antigen 5, and Pathogenesis-related 1 protein) superfamily protein
A01	4719395	4720873	-	U	BraA01g09360R	AT4G25790	CAP (Cysteine-rich secretory proteins, Antigen 5, and Pathogenesis-related 1 protein) superfamily protein
A01	4722412	4725574	+	U	BraA01g09370R	AT4G25800	Calmodulin-binding protein
A01	4726295	4734466	+	U	BraA01g09380R	AT4G25810	xyloglucan endotransglycosylase 6
A01	4743540	4744881	+	U	BraA01g09390R	AT4G25830	Uncharacterised protein family (UPF0497)
A01	4747264	4748787	+	U	BraA01g09400R	AT4G25835	P-loop containing nucleoside triphosphate hydrolases superfamily protein
A01	4752949	4763546	+	U	BraA01g09410R	AT4G25850	OSBP(oxysterol binding protein)-related protein 4B
A01	4759707	4765913	-	U	BraA01g09420R	AT4G25870	Core-2/I-branching beta-1,6-N-acetylglucosaminyltransferase family protein
A01	4767800	4771849	+	U	BraA01g09430R	AT4G25880	pumilio 6
A01	4770616	4780145	-	U	BraA01g09440R	AT4G38120	ARM repeat superfamily protein
A01	4771868	4772804	+	U	BraA01g09450R	AT4G38120	ARM repeat superfamily protein
A01	4781099	4781590	+	U	BraA01g09460R	NS
A01	4784634	4787147	+	U	BraA01g09470R	AT4G25900	Galactose mutarotase-like superfamily protein
A01	4787883	4789988	+	U	BraA01g09480R	AT4G25900	Galactose mutarotase-like superfamily protein
A01	4791221	4791463	+	U	BraA01g09490R	AT3G56070	rotamase cyclophilin 2
A01	4797071	4798300	+	U	BraA01g09500R	AT4G25910	NFU domain protein 3
A01	4798379	4801624	-	U	BraA01g09510R	AT4G25940	ENTH/ANTH/VHS superfamily protein
A01	4805213	4805987	-	U	BraA01g09520R	AT4G25950	vacuolar ATP synthase G3
A01	4807433	4813589	+	U	BraA01g09530R	AT4G25960	P-glycoprotein 2
A01	4814189	4819244	+	U	BraA01g09540R	AT4G25970	phosphatidylserine decarboxylase 3
A01	4819335	4821408	+	U	BraA01g09550R	AT4G25980	Peroxidase superfamily protein
A01	4821614	4824129	-	U	BraA01g09560R	AT4G25990	CCT motif family protein
A01	4825941	4826887	-	U	BraA01g09570R	NS
A01	4834855	4837005	+	U	BraA01g09580R	AT4G26000	RNA-binding KH domain-containing protein
A01	4845669	4853317	+	U	BraA01g09590R	NS
A01	4868018	4875683	+	U	BraA01g09600R	NS
A01	4876104	4877817	+	U	BraA01g09610R	AT4G26010	Peroxidase superfamily protein
A01	4902573	4905789	+	U	BraA01g09620R	AT4G26050	plant intracellular ras group-related LRR 8
A01	4906030	4908461	-	U	BraA01g09630R	AT4G26080	Protein phosphatase 2C family protein
A01	4906353	4906847	+	U	BraA01g09640R	AT4G26080	Protein phosphatase 2C family protein
A01	4912213	4913721	+	U	BraA01g09650R	AT4G26090	NB-ARC domain-containing disease resistance protein
A01	4913786	4914931	+	U	BraA01g09660R	NS
A01	4915107	4920218	-	U	BraA01g09670R	AT5G57020	myristoyl-CoA:protein N-myristoyltransferase
A01	4920357	4923107	+	U	BraA01g09680R	AT1G64280	regulatory protein (NPR1)
A01	4931892	4932683	+	U	BraA01g09690R	NS
A01	4938921	4941596	+	U	BraA01g09700R	AT4G26110	nucleosome assembly protein1;1
A01	4944371	4946959	+	U	BraA01g09710R	AT4G26120	Ankyrin repeat family protein / BTB/POZ domain-containing protein
A01	4950318	4951178	-	U	BraA01g09720R	AT4G26130
A01	4954431	4963776	-	U	BraA01g09730R	AT4G26140	beta-galactosidase 12
A01	4965928	4968118	+	U	BraA01g09740R	AT4G26150	cytokinin-responsive gata factor 1
A01	4968619	4969984	+	U	BraA01g09750R	AT4G26160	atypical CYS HIS rich thioredoxin 1
A01	4970185	4972389	-	U	BraA01g09760R	AT3G51530	F-box/RNI-like/FBD-like domains-containing protein
A01	4974107	4975535	+	U	BraA01g09770R	AT4G26170
A01	4974354	4977550	-	U	BraA01g09780R	AT4G26180	Mitochondrial substrate carrier family protein
A01	4996481	4998086	+	U	BraA01g09790R	AT4G26200	1-amino-cyclopropane-1-carboxylate synthase 7
A01	5001799	5002026	-	U	BraA01g09800R	NS
A01	5002039	5003558	-	U	BraA01g09810R	NS
A01	5004505	5006660	+	U	BraA01g09820R	NS
A01	5015064	5016051	-	U	BraA01g09830R	AT4G26230	Ribosomal protein L31e family protein
A01	5016459	5017449	-	U	BraA01g09840R	AT3G62000	S-adenosyl-L-methionine-dependent methyltransferases superfamily protein
A01	5019421	5022890	-	U	BraA01g09850R	AT4G26220	S-adenosyl-L-methionine-dependent methyltransferases superfamily protein
A01	5026136	5027417	-	U	BraA01g09860R	NS
A01	5027859	5031187	-	U	BraA01g09870R	AT4G26270	phosphofructokinase 3
A01	5032610	5033599	-	U	BraA01g09880R	AT4G26280	P-loop containing nucleoside triphosphate hydrolases superfamily protein
A01	5036511	5037740	+	U	BraA01g09890R	AT4G26300	Arginyl-tRNA synthetase, class Ic
A01	5036511	5042177	-	U	BraA01g09900R	AT4G26300	Arginyl-tRNA synthetase, class Ic
A01	5043542	5044654	-	U	BraA01g09910R	AT4G26320	arabinogalactan protein 13
A01	5046588	5046905	-	U	BraA01g09920R	AT5G56520
A01	5052258	5054860	+	U	BraA01g09930R	AT4G26340	F-box/RNI-like/FBD-like domains-containing protein
A01	5055061	5057577	-	U	BraA01g09940R	AT4G26370	antitermination NusB domain-containing protein
A01	5058015	5060059	-	U	BraA01g09950R	AT4G26400	RING/U-box superfamily protein
A01	5059829	5062375	+	U	BraA01g09960R	AT4G26410	Uncharacterised conserved protein UCP022280
A01	5063413	5065384	-	U	BraA01g09970R	AT4G26420	S-adenosyl-L-methionine-dependent methyltransferases superfamily protein
A01	5069272	5069513	-	U	BraA01g09980R	NS
A01	5070916	5073348	+	U	BraA01g09990R	AT4G26430	COP9 signalosome subunit 6B
A01	5073355	5075441	-	U	BraA01g10000R	AT4G26440	WRKY DNA-binding protein 34
A01	5079492	5081671	+	U	BraA01g10010R	AT5G16700	Glycosyl hydrolase superfamily protein
A01	5083812	5085480	-	U	BraA01g10020R	NS
A01	5088220	5091193	+	U	BraA01g10030R	AT4G26450
A01	5091446	5093749	+	U	BraA01g10040R	AT4G26455	WPP domain interacting protein 1
A01	5108926	5111300	-	U	BraA01g10050R	AT2G16430	purple acid phosphatase 10
A01	5112250	5114489	+	U	BraA01g10060R	AT4G26470	Calcium-binding EF-hand family protein
A01	5113902	5117342	-	U	BraA01g10070R	AT4G26480	RNA-binding KH domain-containing protein
A01	5120719	5121555	-	U	BraA01g10080R	AT5G56080	nicotianamine synthase 2
A01	5124326	5125060	-	U	BraA01g10090R	AT4G26485	Domain of unknown function (DUF2431)
A01	5126534	5127334	+	U	BraA01g10100R	AT4G26490	Late embryogenesis abundant (LEA) hydroxyproline-rich glycoprotein family
A01	5126572	5129581	-	U	BraA01g10110R	AT4G26490	Late embryogenesis abundant (LEA) hydroxyproline-rich glycoprotein family
A01	5127980	5136226	+	U	BraA01g10120R	AT4G26510	uridine kinase-like 4
A01	5137958	5143167	-	U	BraA01g10130R	AT4G26540	Leucine-rich repeat receptor-like protein kinase family protein
A01	5163939	5166002	-	U	BraA01g10140R	AT4G26550	Got1/Sft2-like vescicle transport protein family
A01	5170427	5171413	-	U	BraA01g10150R	AT4G17615	calcineurin B-like protein 1
A01	5173734	5174072	-	U	BraA01g10160R	AT4G17615	calcineurin B-like protein 1
A01	5174493	5178750	-	U	BraA01g10170R	AT4G26580	RING/U-box superfamily protein
A01	5180423	5183788	-	U	BraA01g10180R	AT4G26590	oligopeptide transporter 5
A01	5186062	5190008	+	U	BraA01g10190R	AT4G26600	S-adenosyl-L-methionine-dependent methyltransferases superfamily protein
A01	5191665	5195124	+	U	BraA01g10200R	AT4G26610	D6 protein kinase like 1
A01	5191791	5197157	-	U	BraA01g10210R	AT4G26610	D6 protein kinase like 1
A01	5197925	5203120	-	U	BraA01g10220R	AT4G26630	DEK domain-containing chromatin associated protein
A01	5206146	5209308	-	U	BraA01g10230R	AT4G26640	WRKY family transcription factor family protein
A01	5229363	5232222	+	U	BraA01g10240R	AT4G26650	RNA-binding (RRM/RBD/RNP motifs) family protein
A01	5234428	5235129	+	U	BraA01g10250R	NS
A01	5244307	5245695	+	U	BraA01g10260R	AT4G26670	Mitochondrial import inner membrane translocase subunit Tim17/Tim22/Tim23 family protein
A01	5245806	5246775	-	U	BraA01g10270R	AT3G11591
A01	5246746	5248779	+	U	BraA01g10280R	AT4G26680	Tetratricopeptide repeat (TPR)-like superfamily protein
A01	5248193	5254613	-	U	BraA01g10290R	AT5G26710	Glutamyl/glutaminyl-tRNA synthetase, class Ic
A01	5254458	5258006	+	U	BraA01g10300R	AT5G26710	Glutamyl/glutaminyl-tRNA synthetase, class Ic
A01	5258126	5261505	-	U	BraA01g10310R	AT4G26690	PLC-like phosphodiesterase family protein
A01	5266397	5270688	+	U	BraA01g10320R	AT4G26700	fimbrin 1
A01	5270804	5275128	+	U	BraA01g10330R	AT5G55300	DNA topoisomerase I alpha
A01	5279456	5281656	+	U	BraA01g10340R	AT4G26720	protein phosphatase X 1
A01	5283691	5285657	-	U	BraA01g10350R	AT4G26740	seed gene 1
A01	5285754	5288855	-	U	BraA01g10360R	AT4G26750	hydroxyproline-rich glycoprotein family protein
A01	5288922	5292088	-	U	BraA01g10370R	AT4G26760	microtubule-associated protein 65-2
A01	5292695	5294662	+	U	BraA01g10380R	AT4G26770	Phosphatidate cytidylyltransferase family protein
A01	5294577	5296736	-	U	BraA01g10390R	AT4G26780	Co-chaperone GrpE family protein
A01	5298356	5300712	+	U	BraA01g10400R	AT4G26790	GDSL-like Lipase/Acylhydrolase superfamily protein
A01	5305235	5307736	+	U	BraA01g10410R	NS
A01	5307888	5311378	-	U	BraA01g10420R	AT4G26800	Pentatricopeptide repeat (PPR) superfamily protein
A01	5308253	5309761	+	U	BraA01g10430R	AT4G26800	Pentatricopeptide repeat (PPR) superfamily protein
A01	5311515	5313101	+	U	BraA01g10440R	AT4G26840	small ubiquitin-like modifier 1
A01	5316685	5319373	-	U	BraA01g10450R	AT4G26850	mannose-1-phosphate guanylyltransferase (GDP)s;GDP-galactose:mannose-1-phosphate guanylyltransferases;GDP-galactose:glucose-1-phosphate guanylyltransferases;GDP-galactose:myoinositol-1-phosphate guanylyltransferases;glucose-1-phosphate guanylyltransferase
A01	5321293	5324217	-	U	BraA01g10460R	AT4G26860	Predicted pyridoxal phosphate-dependent enzyme, YBL036C type
A01	5325096	5325545	-	U	BraA01g10470R	AT4G26880	Stigma-specific Stig1 family protein
A01	5326903	5328472	+	U	BraA01g10480R	NS
A01	5331618	5333088	+	U	BraA01g10490R	AT4G26890	mitogen-activated protein kinase kinase kinase 16
A01	5336317	5340098	+	U	BraA01g10500R	AT4G26900	HIS HF
A01	5345761	5350594	-	U	BraA01g10510R	AT5G62370	Tetratricopeptide repeat (TPR)-like superfamily protein
A01	5350778	5353448	+	U	BraA01g10520R	AT4G26990
A01	5352668	5356232	-	U	BraA01g10530R	AT4G26990
A01	5356483	5359444	-	U	BraA01g10540R	AT4G27000	RNA-binding (RRM/RBD/RNP motifs) family protein
A01	5359626	5369809	+	U	BraA01g10550R	AT4G27010
A01	5369012	5372130	-	U	BraA01g10560R	AT4G27010
A01	5372204	5374873	-	U	BraA01g10570R	AT4G27030	fatty acid desaturase A
A01	5372345	5373693	+	U	BraA01g10580R	AT4G27030	fatty acid desaturase A
A01	5375195	5379031	-	U	BraA01g10590R	AT4G27060	ARM repeat superfamily protein
A01	5379981	5381191	-	U	BraA01g10600R	AT4G27090	Ribosomal protein L14
A01	5381335	5384794	+	U	BraA01g10610R	AT4G27100	Ypt/Rab-GAP domain of gyp1p superfamily protein
A01	5385135	5389346	-	U	BraA01g10620R	AT4G27110	COBRA-like protein 11 precursor
A01	5391179	5393904	-	U	BraA01g10630R	AT4G27120
A01	5393947	5395677	-	U	BraA01g10640R	AT4G27130	Translation initiation factor SUI1 family protein
A01	5396014	5396339	-	U	BraA01g10650R	AT4G27160	seed storage albumin 3
A01	5396272	5396814	+	U	BraA01g10660R	AT4G27150	seed storage albumin 2
A01	5396396	5396877	-	U	BraA01g10670R	AT4G27150	seed storage albumin 2
A01	5403163	5411217	+	U	BraA01g10680R	AT4G27150	seed storage albumin 2
A01	5430457	5430804	+	U	BraA01g10690R	AT4G27170	seed storage albumin 4
A01	5435085	5436549	-	U	BraA01g10700R	AT4G27170	seed storage albumin 4
A01	5439686	5440222	+	U	BraA01g10710R	AT4G27170	seed storage albumin 4
A01	5441589	5445667	-	U	BraA01g10720R	AT4G27180	kinesin 2
A01	5459306	5461904	+	U	BraA01g10730R	NS
A01	5463360	5467702	-	U	BraA01g10740R	AT4G27190	NB-ARC domain-containing disease resistance protein
A01	5463429	5466362	+	U	BraA01g10750R	AT4G27190	NB-ARC domain-containing disease resistance protein
A01	5469756	5472047	+	U	BraA01g10760R	AT4G27240	zinc finger (C2H2 type) family protein
A01	5474376	5477657	-	U	BraA01g10770R	AT4G27250	NAD(P)-binding Rossmann-fold superfamily protein
A01	5514567	5517345	+	U	BraA01g10780R	AT4G27260	Auxin-responsive GH3 family protein
A01	5524415	5526055	-	U	BraA01g10790R	AT4G27270	Quinone reductase family protein
A01	5527163	5527546	-	U	BraA01g10800R	AT4G27280	Calcium-binding EF-hand family protein
A01	5530663	5533805	+	U	BraA01g10810R	AT4G27290	S-locus lectin protein kinase family protein
A01	5535013	5538954	-	U	BraA01g10820R	AT4G27300	S-locus lectin protein kinase family protein
A01	5548148	5549992	+	U	BraA01g10830R	AT4G27310	B-box type zinc finger family protein
A01	5551118	5553531	-	U	BraA01g10840R	AT4G27320	Adenine nucleotide alpha hydrolases-like superfamily protein
A01	5554365	5555914	-	U	BraA01g10850R	AT4G27330	sporocyteless (SPL)
A01	5559698	5562901	-	U	BraA01g10860R	AT4G27340	Met-10+ like family protein
A01	5563284	5565234	-	U	BraA01g10870R	AT4G27350	Protein of unknown function (DUF1223)
A01	5569471	5570358	+	U	BraA01g10880R	AT4G27360	Dynein light chain type 1 family protein
A01	5570980	5576378	-	U	BraA01g10890R	AT4G27370	P-loop containing nucleoside triphosphate hydrolases superfamily protein
A01	5576818	5577710	+	U	BraA01g10900R	AT4G27380
A01	5578044	5579741	-	U	BraA01g10910R	AT4G27410	NAC (No Apical Meristem) domain transcriptional regulator superfamily protein
A01	5583223	5586174	-	U	BraA01g10920R	AT4G27420	ABC-2 type transporter family protein
A01	5595394	5597578	-	U	BraA01g10930R	NS
A01	5598313	5599859	-	U	BraA01g10940R	NS
A01	5600079	5600824	+	U	BraA01g10950R	AT4G27430	COP1-interacting protein 7
A01	5605802	5607028	+	U	BraA01g10960R	NS
A01	5608035	5612707	+	U	BraA01g10970R	AT4G27430	COP1-interacting protein 7
A01	5614255	5615908	+	U	BraA01g10980R	AT4G27435	Protein of unknown function (DUF1218)
A01	5616310	5618247	+	U	BraA01g10990R	AT4G27440	protochlorophyllide oxidoreductase B
A01	5616369	5620096	-	U	BraA01g11000R	AT4G27440	protochlorophyllide oxidoreductase B
A01	5625658	5627123	+	U	BraA01g11010R	NS
A01	5637402	5641476	+	U	BraA01g11020R	AT4G27460	Cystathionine beta-synthase (CBS) family protein
A01	5644104	5647192	-	U	BraA01g11030R	AT4G27480	Core-2/I-branching beta-1,6-N-acetylglucosaminyltransferase family protein
A01	5650460	5652471	+	U	BraA01g11040R	AT4G27490	3'-5'-exoribonuclease family protein
A01	5653004	5657748	+	U	BraA01g11050R	AT4G27500	proton pump interactor 1
A01	5655376	5669445	-	U	BraA01g11060R	AT4G27500	proton pump interactor 1
A01	5671877	5673658	-	U	BraA01g11070R	AT4G27540	prenylated RAB acceptor 1.H
A01	5675647	5676084	-	U	BraA01g11080R	AT4G27580
A01	5676411	5679161	-	U	BraA01g11090R	AT4G27585	SPFH/Band 7/PHB domain-containing membrane-associated protein family
A01	5682712	5683461	-	U	BraA01g11100R	AT3G19140	RING/U-box superfamily protein
A01	5690817	5691955	+	U	BraA01g11110R	AT4G27590	Heavy metal transport/detoxification superfamily protein
A01	5695183	5697527	-	U	BraA01g11120R	AT4G27600	pfkB-like carbohydrate kinase family protein
A01	5697810	5700312	-	U	BraA01g11130R	AT4G27610
A01	5704013	5706170	-	U	BraA01g11140R	AT4G26110	nucleosome assembly protein1;1
A01	5708052	5717157	+	U	BraA01g11150R	AT1G77405	Pentatricopeptide repeat (PPR) superfamily protein
A01	5712459	5713827	-	U	BraA01g11160R	AT1G77405	Pentatricopeptide repeat (PPR) superfamily protein
A01	5716022	5720036	-	U	BraA01g11170R	AT1G77405	Pentatricopeptide repeat (PPR) superfamily protein
A01	5720343	5724778	-	U	BraA01g11180R	AT4G27630	GPCR-type G protein 2
A01	5725003	5730514	-	U	BraA01g11190R	AT4G27640	ARM repeat superfamily protein
A01	5731132	5735132	-	U	BraA01g11200R	AT4G27650	Eukaryotic release factor 1 (eRF1) family protein
A01	5736362	5737906	+	U	BraA01g11210R	NS
A01	5753778	5756084	-	U	BraA01g11220R	NS
A01	5767131	5769477	+	U	BraA01g11230R	AT1G54520
A01	5769539	5770225	-	U	BraA01g11240R	NS
A01	5770577	5771744	+	U	BraA01g11250R	AT3G04780	Protein of unknown function (DUF1000)
A01	5776578	5776766	+	U	BraA01g11260R	AT4G27657
A01	5788038	5788226	+	U	BraA01g11270R	AT4G27657
A01	5788287	5789438	-	U	BraA01g11280R	AT4G27660
A01	5792605	5794733	+	U	BraA01g11290R	NS
A01	5803179	5805257	-	U	BraA01g11300R	NS
A01	5805784	5812554	+	U	BraA01g11310R	AT5G54160	O-methyltransferase 1
A01	5816825	5817384	+	U	BraA01g11320R	NS
A01	5828263	5829274	-	U	BraA01g11330R	AT4G27670	heat shock protein 21
A01	5829526	5835492	+	U	BraA01g11340R	AT4G27680	P-loop containing nucleoside triphosphate hydrolases superfamily protein
A01	5834099	5835492	-	U	BraA01g11350R	AT4G27700	Rhodanese/Cell cycle control phosphatase superfamily protein
A01	5836808	5839694	+	U	BraA01g11360R	AT4G27720	Major facilitator superfamily protein
A01	5837917	5850947	-	U	BraA01g11370R	AT4G27730	oligopeptide transporter 1
A01	5845111	5849060	+	U	BraA01g11380R	AT4G27730	oligopeptide transporter 1
A01	5854546	5859499	+	U	BraA01g11390R	AT4G27750	binding
A01	5863325	5867632	+	U	BraA01g11400R	AT4G27790	Calcium-binding EF hand family protein
A01	5868668	5869409	+	U	BraA01g11410R	NS
A01	5873892	5875060	-	U	BraA01g11420R	AT4G27810
A01	5882341	5885415	+	U	BraA01g11430R	NS
A01	5885783	5888279	+	U	BraA01g11440R	AT4G27860	vacuolar iron transporter (VIT) family protein
A01	5890536	5894662	+	U	BraA01g11450R	AT4G27870	Vacuolar iron transporter (VIT) family protein
A01	5894831	5896598	+	U	BraA01g11460R	AT4G27880	Protein with RING/U-box and TRAF-like domains
A01	5897266	5898450	+	U	BraA01g11470R	AT4G27890	HSP20-like chaperones superfamily protein
A01	5902611	5904141	+	U	BraA01g11480R	AT4G27920	PYR1-like 10
A01	5910952	5913748	+	U	BraA01g11490R	AT4G27940	manganese tracking factor for mitochondrial SOD2
A01	5914154	5915556	-	U	BraA01g11500R	AT5G53200	Homeodomain-like superfamily protein
A01	5923228	5923783	+	U	BraA01g11510R	NS
A01	5923836	5924235	+	U	BraA01g11520R	NS
A01	5933736	5934749	-	U	BraA01g11530R	AT4G27950	cytokinin response factor 4
A01	5939887	5941496	-	U	BraA01g11540R	AT4G27960	ubiquitin conjugating enzyme 9
A01	5942482	5944885	-	U	BraA01g11550R	AT4G27970	SLAC1 homologue 2
A01	5949479	5949736	+	U	BraA01g11560R	AT2G43120	RmlC-like cupins superfamily protein
A01	5959650	5963519	+	U	BraA01g11570R	AT4G28000	P-loop containing nucleoside triphosphate hydrolases superfamily protein
A01	5963629	5964155	+	U	BraA01g11580R	AT4G28160	hydroxyproline-rich glycoprotein family protein
A01	5964070	5964632	-	U	BraA01g11590R	AT4G28160	hydroxyproline-rich glycoprotein family protein
A01	5973503	5974147	+	U	BraA01g11600R	NS
A01	5973999	5975982	-	U	BraA01g11610R	AT4G28025
A01	5975998	5977118	-	U	BraA01g11620R	AT4G28030	Acyl-CoA N-acyltransferases (NAT) superfamily protein
A01	5978586	5981587	+	U	BraA01g11630R	AT4G28040	nodulin MtN21 /EamA-like transporter family protein
A01	5978603	5981555	-	U	BraA01g11640R	AT4G28040	nodulin MtN21 /EamA-like transporter family protein
A01	5981672	5982846	-	U	BraA01g11650R	AT4G28060	Cytochrome c oxidase, subunit Vib family protein
A01	5982982	5986330	+	U	BraA01g11660R	AT4G28070	AFG1-like ATPase family protein
A01	5987331	5987573	+	U	BraA01g11670R	AT4G28085
A01	5988079	5988640	-	U	BraA01g11680R	AT4G28088	Low temperature and salt responsive protein family
A01	5989891	5991758	-	U	BraA01g11690R	AT4G28100
A01	5992948	5994311	-	U	BraA01g11700R	AT4G28110	myb domain protein 41
A01	5996567	6002749	-	U	BraA01g11710R	AT4G28140	Integrase-type DNA-binding superfamily protein
A01	6004325	6004687	+	U	BraA01g11720R	AT4G28160	hydroxyproline-rich glycoprotein family protein
A01	6004949	6007545	+	U	BraA01g11730R	AT4G28180
A01	6006636	6007400	-	U	BraA01g11740R	AT4G28180
A01	6008977	6010997	+	U	BraA01g11750R	AT4G28190	Developmental regulator, ULTRAPETALA
A01	6012746	6014143	+	U	BraA01g11760R	AT4G28210	embryo defective 1923
A01	6015524	6016693	-	U	BraA01g11770R	AT4G28230
A01	6017410	6017670	-	U	BraA01g11780R	AT4G28240	Wound-responsive family protein
A01	6023131	6025125	-	U	BraA01g11790R	AT4G28250	expansin B3
A01	6027932	6029299	+	U	BraA01g11800R	NS
A01	6042878	6049806	+	U	BraA01g11810R	NS
A01	6054660	6057160	-	U	BraA01g11820R	NS
A01	6061442	6062029	-	U	BraA01g11830R	AT4G28270	RING membrane-anchor 2
A01	6062502	6062791	-	U	BraA01g11840R	NS
A01	6067167	6067898	+	U	BraA01g11850R	AT4G28280	LORELEI-LIKE-GPI ANCHORED PROTEIN 3
A01	6067202	6069627	-	U	BraA01g11860R	AT4G28280	LORELEI-LIKE-GPI ANCHORED PROTEIN 3
A01	6071048	6073255	+	U	BraA01g11870R	AT4G28300	Protein of unknown function (DUF1421)
A01	6073523	6076473	+	U	BraA01g11880R	NS
A01	6077805	6078344	+	U	BraA01g11890R	AT1G52270
A01	6079080	6079460	+	U	BraA01g11900R	NS
A01	6082546	6084815	-	U	BraA01g11910R	AT4G28320	Glycosyl hydrolase superfamily protein
A01	6089693	6090502	-	U	BraA01g11920R	AT4G28330
A01	6108003	6109552	+	U	BraA01g11930R	AT4G32480	Protein of unknown function (DUF506)
A01	6116421	6117490	-	U	BraA01g11940R	AT4G32490	early nodulin-like protein 4
A01	6118556	6119728	-	U	BraA01g11950R	AT4G28380	Leucine-rich repeat (LRR) family protein
A01	6120300	6121064	+	U	BraA01g11960R	AT4G28397
A01	6121840	6130173	+	U	BraA01g11970R	AT4G17480	alpha/beta-Hydrolases superfamily protein
A01	6138474	6140062	-	U	BraA01g11980R	AT4G17460	Homeobox-leucine zipper protein 4 (HB-4) / HD-ZIP protein
A01	6151302	6151908	+	U	BraA01g11990R	NS
A01	6187278	6200271	+	U	BraA01g12000R	AT4G17430	O-fucosyltransferase family protein
A01	6202115	6202330	+	U	BraA01g12010R	AT4G08395
A01	6202388	6202983	+	U	BraA01g12020R	AT5G06645
A01	6202493	6219069	-	U	BraA01g12030R	AT4G13390	Proline-rich extensin-like family protein
A01	6203009	6203305	+	U	BraA01g12040R	AT4G13390	Proline-rich extensin-like family protein
A01	6203398	6204126	+	U	BraA01g12050R	AT4G13390	Proline-rich extensin-like family protein
A01	6211704	6212024	+	U	BraA01g12060R	AT4G13390	Proline-rich extensin-like family protein
A01	6212147	6212592	+	U	BraA01g12070R	AT4G13390	Proline-rich extensin-like family protein
A01	6212597	6213555	+	U	BraA01g12080R	AT4G13390	Proline-rich extensin-like family protein
A01	6213648	6214916	+	U	BraA01g12090R	AT4G13390	Proline-rich extensin-like family protein
A01	6217304	6217605	+	U	BraA01g12100R	AT4G13390	Proline-rich extensin-like family protein
A01	6217768	6218031	+	U	BraA01g12110R	AT4G13390	Proline-rich extensin-like family protein
A01	6218047	6218570	+	U	BraA01g12120R	AT4G13390	Proline-rich extensin-like family protein
A01	6218586	6219376	+	U	BraA01g12130R	AT4G13390	Proline-rich extensin-like family protein
A01	6224251	6229732	-	U	BraA01g12140R	AT4G17410	DWNN domain, a CCHC-type zinc finger
A01	6229288	6230826	+	U	BraA01g12150R	AT4G17390	Ribosomal protein L23/L15e family protein
A01	6236578	6240789	+	U	BraA01g12160R	AT4G17350	Plant protein of unknown function (DUF828) with plant pleckstrin homology-like region
A01	6238272	6240789	-	U	BraA01g12170R	AT4G17350	Plant protein of unknown function (DUF828) with plant pleckstrin homology-like region
A01	6243735	6244911	-	U	BraA01g12180R	AT4G17340	tonoplast intrinsic protein 2;2
A01	6250162	6252102	+	U	BraA01g12190R	NS
A01	6263074	6264122	-	U	BraA01g12200R	NS
A01	6273975	6275299	+	U	BraA01g12210R	AT5G50070	Plant invertase/pectin methylesterase inhibitor superfamily protein
A01	6275438	6277322	-	U	BraA01g12220R	NS
A01	6279184	6282697	-	U	BraA01g12230R	NS
A01	6282836	6283622	+	U	BraA01g12240R	AT4G17300	Class II aminoacyl-tRNA and biotin synthetases superfamily protein
A01	6283170	6286348	-	U	BraA01g12250R	AT4G17300	Class II aminoacyl-tRNA and biotin synthetases superfamily protein
A01	6287018	6289594	+	U	BraA01g12260R	AT4G17280	Auxin-responsive family protein
A01	6287425	6291604	-	U	BraA01g12270R	AT4G17280	Auxin-responsive family protein
A01	6301123	6303135	-	U	BraA01g12280R	AT4G17260	Lactate/malate dehydrogenase family protein
A01	6305852	6310112	+	U	BraA01g12290R	AT2G31290	Ubiquitin carboxyl-terminal hydrolase family protein
A01	6314358	6315950	+	U	BraA01g12300R	AT4G17230	SCARECROW-like 13
A01	6317443	6320408	+	U	BraA01g12310R	AT4G17220	microtubule-associated proteins 70-5
A01	6324357	6325634	-	U	BraA01g12320R	AT4G17215	Pollen Ole e 1 allergen and extensin family protein
A01	6327581	6328362	-	U	BraA01g12330R	NS
A01	6334066	6337797	+	U	BraA01g12340R	AT4G17210	Plant protein of unknown function (DUF827)
A01	6338024	6339061	-	U	BraA01g12350R	AT4G17180	O-Glycosyl hydrolases family 17 protein
A01	6343274	6345140	+	U	BraA01g12360R	AT4G17170	RAB GTPase homolog B1C
A01	6348087	6350382	+	U	BraA01g12370R	AT4G17090	chloroplast beta-amylase
A01	6354544	6357258	-	U	BraA01g12380R	AT4G17080	Histone H3 K4-specific methyltransferase SET7/9 family protein
A01	6359986	6364385	+	U	BraA01g12390R	AT4G17070	peptidyl-prolyl cis-trans isomerases
A01	6365058	6366745	-	U	BraA01g12400R	NS
A01	6367039	6369965	-	U	BraA01g12410R	AT4G17050	ureidoglycine aminohydrolase
A01	6370175	6373414	+	U	BraA01g12420R	AT4G17040	CLP protease R subunit 4
A01	6380383	6382098	+	U	BraA01g12430R	AT4G17030	expansin-like B1
A01	6385503	6385721	+	U	BraA01g12440R	NS
A01	6385831	6389036	+	U	BraA01g12450R	AT4G17020	transcription factor-related
A01	6390154	6393209	+	U	BraA01g12460R	AT5G58830	Subtilisin-like serine endopeptidase family protein
A01	6393382	6395296	-	U	BraA01g12470R	AT4G17010
A01	6402033	6405016	+	U	BraA01g12480R	AT4G17000
A01	6407708	6408160	-	U	BraA01g12490R	AT4G16980	arabinogalactan-protein family
A01	6410182	6415106	+	U	BraA01g12500R	AT4G16970	Protein kinase superfamily protein
A01	6415355	6422388	-	U	BraA01g12510R	AT4G16835	Tetratricopeptide repeat (TPR)-like superfamily protein
A01	6423588	6425126	-	U	BraA01g12520R	AT4G16820	alpha/beta-Hydrolases superfamily protein
A01	6432402	6439064	-	U	BraA01g12530R	AT3G24580	F-box and associated interaction domains-containing protein
A01	6446701	6449680	+	U	BraA01g12540R	NS
A01	6468453	6469913	+	U	BraA01g12550R	AT4G16790	hydroxyproline-rich glycoprotein family protein
A01	6470821	6472301	-	U	BraA01g12560R	AT4G16780	homeobox protein 2
A01	6478571	6479711	-	U	BraA01g12570R	NS
A01	6522828	6527510	+	U	BraA01g12580R	AT4G16770	2-oxoglutarate (2OG) and Fe(II)-dependent oxygenase superfamily protein
A01	6546363	6546749	-	U	BraA01g12590R	NS
A01	6547483	6551546	+	U	BraA01g12600R	AT4G16760	acyl-CoA oxidase 1
A01	6558186	6558672	-	U	BraA01g12610R	AT3G61610	Galactose mutarotase-like superfamily protein
A01	6559953	6560498	+	U	BraA01g12620R	AT4G16750	Integrase-type DNA-binding superfamily protein
A01	6588642	6590729	-	U	BraA01g12630R	AT4G16745	Exostosin family protein
A01	6598957	6602480	-	U	BraA01g12640R	AT4G16730	terpene synthase 02
A01	6617377	6618928	+	U	BraA01g12650R	AT4G16720	Ribosomal protein L23/L15e family protein
A01	6619057	6620325	-	U	BraA01g12660R	AT4G16710	glycosyltransferase family protein 28
A01	6620446	6624317	+	U	BraA01g12670R	AT4G16700	phosphatidylserine decarboxylase 1
A01	6622370	6624260	-	U	BraA01g12680R	AT4G16700	phosphatidylserine decarboxylase 1
A01	6626319	6627713	+	U	BraA01g12690R	AT4G16690	methyl esterase 16
A01	6633813	6640079	-	U	BraA01g12700R	AT4G16680	P-loop containing nucleoside triphosphate hydrolases superfamily protein
A01	6634138	6636843	+	U	BraA01g12710R	AT4G16680	P-loop containing nucleoside triphosphate hydrolases superfamily protein
A01	6638286	6638558	+	U	BraA01g12720R	AT4G16670	Plant protein of unknown function (DUF828) with plant pleckstrin homology-like region
A01	6639326	6639927	+	U	BraA01g12730R	AT4G16670	Plant protein of unknown function (DUF828) with plant pleckstrin homology-like region
A01	6647203	6655448	-	U	BraA01g12740R	AT4G16660	heat shock protein 70 (Hsp 70) family protein
A01	6666055	6667131	+	U	BraA01g12750R	AT4G16640	Matrixin family protein
A01	6668060	6672210	+	U	BraA01g12760R	AT4G16630	DEA(D/H)-box RNA helicase family protein
A01	6675117	6676142	+	U	BraA01g12770R	AT4G16630	DEA(D/H)-box RNA helicase family protein
A01	6678509	6679102	-	U	BraA01g12780R	AT4G16610	C2H2-like zinc finger protein
A01	6687060	6691580	-	U	BraA01g12790R	AT4G16600	Nucleotide-diphospho-sugar transferases superfamily protein
A01	6698444	6704831	-	U	BraA01g12800R	AT4G16570	protein arginine methyltransferase 7
A01	6698737	6700143	+	U	BraA01g12810R	AT4G16580	Protein phosphatase 2C family protein
A01	6705571	6706991	+	U	BraA01g12820R	AT4G16566	histidine triad nucleotide-binding 4
A01	6709872	6711347	+	U	BraA01g12830R	AT4G16563	Eukaryotic aspartyl protease family protein
A01	6715537	6716409	+	U	BraA01g12840R	AT4G16540	Heat shock protein HSP20/alpha crystallin family
A01	6718423	6719846	+	U	BraA01g12850R	AT4G16540	Heat shock protein HSP20/alpha crystallin family
A01	6720982	6721518	-	U	BraA01g12860R	AT4G27150	seed storage albumin 2
A01	6722313	6723628	+	U	BraA01g12870R	NS
A01	6725231	6725741	-	U	BraA01g12880R	AT2G35736
A01	6725506	6726481	+	U	BraA01g12890R	AT4G16520	Ubiquitin-like superfamily protein
A01	6732987	6733487	+	U	BraA01g12900R	AT4G16515
A01	6733432	6735692	-	U	BraA01g12910R	AT4G16515
A01	6745749	6767495	+	U	BraA01g12920R	AT4G16500	Cystatin/monellin superfamily protein
A01	6769059	6769397	+	U	BraA01g12930R	NS
A01	6781625	6783838	+	U	BraA01g12940R	AT4G16490	ARM repeat superfamily protein
A01	6783913	6786234	-	U	BraA01g12950R	AT4G16480	inositol transporter 4
A01	6791276	6795760	+	U	BraA01g12960R	AT4G16470	Tetratricopeptide repeat (TPR)-like superfamily protein
A01	6791719	6795745	-	U	BraA01g12970R	AT4G16470	Tetratricopeptide repeat (TPR)-like superfamily protein
A01	6798432	6799301	-	U	BraA01g12980R	NS
A01	6821353	6821966	-	U	BraA01g12990R	NS
A01	6822530	6822909	-	U	BraA01g13000R	NS
A01	6822978	6823193	-	U	BraA01g13010R	NS
A01	6823942	6824432	-	U	BraA01g13020R	AT4G16460
A01	6826661	6827394	-	U	BraA01g13030R	AT4G16450
A01	6829952	6830299	-	U	BraA01g13040R	AT4G16447
A01	6846199	6847913	+	U	BraA01g13050R	AT4G23355
A01	6852033	6853521	+	U	BraA01g13060R	AT4G16442	Uncharacterised protein family (UPF0497)
A01	6854412	6860145	+	U	BraA01g13070R	AT4G16430	basic helix-loop-helix (bHLH) DNA-binding superfamily protein
A01	6857634	6860130	-	U	BraA01g13080R	AT4G16430	basic helix-loop-helix (bHLH) DNA-binding superfamily protein
A01	6864477	6865729	+	U	BraA01g13090R	AT4G16400
A01	6865171	6870112	-	U	BraA01g13100R	AT4G16400
A01	6867605	6868068	+	U	BraA01g13110R	AT4G16400
A01	6870566	6872659	-	U	BraA01g13120R	AT4G16390	pentatricopeptide (PPR) repeat-containing protein
A01	6873446	6883904	-	U	BraA01g13130R	AT4G16380	Heavy metal transport/detoxification superfamily protein
A01	6889973	6891155	-	U	BraA01g13140R	NS
A01	6891176	6891741	-	U	BraA01g13150R	NS
A01	6894957	6897202	+	U	BraA01g13160R	AT4G16350	calcineurin B-like protein 6
A01	6897831	6909702	+	U	BraA01g13170R	AT4G16340	guanyl-nucleotide exchange factors;GTPase binding;GTP binding
A01	6910040	6911976	+	U	BraA01g13180R	AT4G16330	2-oxoglutarate (2OG) and Fe(II)-dependent oxygenase superfamily protein
A01	6912108	6919775	+	U	BraA01g13190R	AT4G16280	RNA binding;abscisic acid binding
A01	6933056	6934422	-	U	BraA01g13200R	AT4G16270	Peroxidase superfamily protein
A01	6936553	6939363	+	U	BraA01g13210R	AT4G16265	RNA polymerases M/15 Kd subunit
A01	6942877	6944811	+	U	BraA01g13220R	AT4G16260	Glycosyl hydrolase superfamily protein
A01	6952412	6956737	-	U	BraA01g13230R	AT1G54350	ABC transporter family protein
A01	6955882	6956191	+	U	BraA01g13240R	NS
A01	6961482	6963571	+	U	BraA01g13250R	AT3G17000	ubiquitin-conjugating enzyme 32
A01	6968195	6969181	+	U	BraA01g13260R	NS
A01	6971915	6974172	-	U	BraA01g13270R	AT4G16190	Papain family cysteine protease
A01	6974240	6979415	+	U	BraA01g13280R	AT4G16180
A01	6979593	6982454	-	U	BraA01g13290R	AT3G22980	Ribosomal protein S5/Elongation factor G/III/V family protein
A01	6982472	6983568	-	U	BraA01g13300R	AT3G22980	Ribosomal protein S5/Elongation factor G/III/V family protein
A01	6990671	6992427	-	U	BraA01g13310R	AT4G16160	Mitochondrial import inner membrane translocase subunit Tim17/Tim22/Tim23 family protein
A01	6992574	6995954	+	U	BraA01g13320R	AT4G16155	dihydrolipoyl dehydrogenases
A01	6997073	6997291	+	NA	BraA01g13330R	NS
A01	6997674	6998469	+	NA	BraA01g13340R	NS
A01	7008718	7013226	+	NA	BraA01g13350R	AT4G04910	AAA-type ATPase family protein
A01	7020588	7022774	+	NA	BraA01g13360R	NS
A01	7025390	7026937	-	NA	BraA01g13370R	NS
A01	7035254	7037835	+	T	BraA01g13380R	AT4G16144	associated molecule with the SH3 domain of STAM 3
A01	7039083	7046112	-	T	BraA01g13390R	AT4G16144	associated molecule with the SH3 domain of STAM 3
A01	7061110	7064841	+	T	BraA01g13400R	NS
A01	7066853	7067077	+	T	BraA01g13410R	NS
A01	7067615	7073058	+	T	BraA01g13420R	AT4G16143	importin alpha isoform 2
A01	7076968	7084131	-	T	BraA01g13430R	AT4G16130	arabinose kinase
A01	7090920	7091431	-	T	BraA01g13440R	NS
A01	7094980	7099796	+	T	BraA01g13450R	AT4G16120	COBRA-like protein-7 precursor
A01	7096263	7101207	-	T	BraA01g13460R	AT4G16120	COBRA-like protein-7 precursor
A01	7124475	7126652	-	T	BraA01g13470R	AT5G48930	hydroxycinnamoyl-CoA shikimate/quinate hydroxycinnamoyl transferase
A01	7150647	7151054	-	T	BraA01g13480R	NS
A01	7175244	7175657	+	T	BraA01g13490R	AT4G15990
A01	7176984	7179825	+	T	BraA01g13500R	NS
A01	7187802	7189003	-	T	BraA01g13510R	AT4G13992	Cysteine/Histidine-rich C1 domain family protein
A01	7213271	7215080	-	T	BraA01g13520R	AT4G12720	MutT/nudix family protein
A01	7221327	7221986	-	T	BraA01g13530R	AT4G15910	drought-induced 21
A01	7224189	7224940	-	T	BraA01g13540R	AT4G15900	pleiotropic regulatory locus 1
A01	7238941	7251720	-	T	BraA01g13550R	AT4G15850	RNA helicase 1
A01	7257431	7259246	-	T	BraA01g13560R	AT4G12720	MutT/nudix family protein
A01	7265491	7266151	-	T	BraA01g13570R	AT4G15910	drought-induced 21
A01	7268303	7269116	-	T	BraA01g13580R	AT4G15900	pleiotropic regulatory locus 1
A01	7282595	7286101	-	T	BraA01g13590R	AT4G15850	RNA helicase 1
A01	7287161	7290796	+	T	BraA01g13600R	AT5G49555	FAD/NAD(P)-binding oxidoreductase family protein
A01	7301370	7302224	+	T	BraA01g13610R	AT3G50850	Putative methyltransferase family protein
A01	7304329	7307487	+	T	BraA01g13620R	AT4G15810	P-loop containing nucleoside triphosphate hydrolases superfamily protein
A01	7308529	7309971	+	T	BraA01g13630R	AT4G15802	heat shock factor binding protein
A01	7310850	7312708	-	T	BraA01g13640R	AT4G15790
A01	7312904	7317391	-	T	BraA01g13650R	AT5G20660	Zn-dependent exopeptidases superfamily protein
A01	7319568	7320535	+	T	BraA01g13660R	NS
A01	7321642	7323958	+	T	BraA01g13670R	AT4G15780	vesicle-associated membrane protein 724
A01	7324772	7325335	-	T	BraA01g13680R	AT4G15770	RNA binding
A01	7326442	7329122	-	T	BraA01g13690R	AT5G24960	cytochrome P450, family 71, subfamily A, polypeptide 14
A01	7333972	7334346	+	T	BraA01g13700R	NS
A01	7344219	7351571	+	T	BraA01g13710R	AT4G15740	Calcium-dependent lipid-binding (CaLB domain) family protein
A01	7351593	7352027	+	T	BraA01g13720R	AT4G15740	Calcium-dependent lipid-binding (CaLB domain) family protein
A01	7358006	7363495	+	T	BraA01g13730R	AT4G15730	CW-type Zinc Finger
A01	7364179	7366887	-	T	BraA01g13740R	AT4G15680	Thioredoxin superfamily protein
A01	7366944	7383848	-	T	BraA01g13750R	AT4G15680	Thioredoxin superfamily protein
A01	7389178	7390788	-	T	BraA01g13760R	AT1G51990	O-methyltransferase family protein
A01	7390604	7393166	+	T	BraA01g13770R	AT1G51990	O-methyltransferase family protein
A01	7394537	7394917	+	T	BraA01g13780R	AT1G51990	O-methyltransferase family protein
A01	7396853	7402124	+	T	BraA01g13790R	AT1G51990	O-methyltransferase family protein
A01	7413221	7418471	-	T	BraA01g13800R	AT4G15570	P-loop containing nucleoside triphosphate hydrolases superfamily protein
A01	7419345	7420766	-	T	BraA01g13810R	AT4G15563
A01	7428581	7432222	-	T	BraA01g13820R	AT4G15560	Deoxyxylulose-5-phosphate synthase
A01	7436674	7437847	-	T	BraA01g13830R	AT4G15550	indole-3-acetate beta-D-glucosyltransferase
A01	7436735	7438168	+	T	BraA01g13840R	AT4G15550	indole-3-acetate beta-D-glucosyltransferase
A01	7442185	7444207	-	T	BraA01g13850R	AT4G15545
A01	7446449	7448694	+	T	BraA01g13860R	AT3G59380	farnesyltransferase A
A01	7450365	7457369	+	T	BraA01g13870R	AT4G15530	pyruvate orthophosphate dikinase
A01	7458528	7469080	-	T	BraA01g13880R	AT3G21540	transducin family protein / WD-40 repeat family protein
A01	7473258	7474814	+	T	BraA01g13890R	AT4G15490	UDP-Glycosyltransferase superfamily protein
A01	7484213	7485351	-	T	BraA01g13900R	NS
A01	7502097	7503545	+	T	BraA01g13910R	AT4G15490	UDP-Glycosyltransferase superfamily protein
A01	7507751	7511384	+	T	BraA01g13920R	AT4G15480	UDP-Glycosyltransferase superfamily protein
A01	7512497	7514958	-	T	BraA01g13930R	AT4G15450	Senescence/dehydration-associated protein-related
A01	7516953	7517741	+	T	BraA01g13940R	NS
A01	7525593	7526740	+	T	BraA01g13950R	NS
A01	7528821	7532478	-	T	BraA01g13960R	NS
A01	7536106	7542565	-	T	BraA01g13970R	AT4G15430	ERD (early-responsive to dehydration stress) family protein
A01	7536284	7538674	+	T	BraA01g13980R	NS
A01	7553660	7554450	+	T	BraA01g13990R	AT4G05620	Galactose oxidase/kelch repeat superfamily protein
A01	7556059	7557651	-	T	BraA01g14000R	AT4G15417	RNAse II-like 1
A01	7560530	7562920	-	T	BraA01g14010R	AT4G15415	Protein phosphatase 2A regulatory B subunit family protein
A01	7570752	7575489	-	T	BraA01g14020R	AT4G15396	cytochrome P450, family 702, subfamily A, polypeptide 6
A01	7577113	7577602	-	T	BraA01g14030R	NS
A01	7583301	7584450	+	T	BraA01g14040R	NS
A01	7585663	7589376	+	T	BraA01g14050R	NS
A01	7605042	7608528	+	T	BraA01g14060R	NS
A01	7621173	7624393	+	T	BraA01g14070R	AT3G30280	HXXXD-type acyl-transferase family protein
A01	7629627	7631078	-	T	BraA01g14080R	AT4G15260	UDP-Glycosyltransferase superfamily protein
A01	7646714	7649254	+	T	BraA01g14090R	AT4G15240	Protein of unknown function (DUF604)
A01	7649381	7658736	+	T	BraA01g14100R	AT5G18360	Disease resistance protein (TIR-NBS-LRR class) family
A01	7662400	7665544	+	T	BraA01g14110R	AT4G15200	formin 3
A01	7665658	7676561	-	T	BraA01g14120R	AT4G15180	SET domain protein 2
A01	7689314	7690204	-	T	BraA01g14130R	AT4G15160	Bifunctional inhibitor/lipid-transfer protein/seed storage 2S albumin superfamily protein
A01	7713703	7722421	-	T	BraA01g14140R	AT4G15130	phosphorylcholine cytidylyltransferase2
A01	7726632	7727186	-	T	BraA01g14150R	AT4G15120	VQ motif-containing protein
A01	7733652	7735812	+	T	BraA01g14160R	NS
A01	7745465	7749122	+	T	BraA01g14170R	AT4G15080	DHHC-type zinc finger family protein
A01	7750001	7751032	+	T	BraA01g14180R	NS
A01	7751146	7760240	-	T	BraA01g14190R	AT4G15060
A01	7753708	7755191	+	T	BraA01g14200R	AT4G15060
A01	7778420	7788427	-	T	BraA01g14210R	NS
A01	7788717	7812502	+	T	BraA01g14220R	AT1G10190	Protein of Unknown Function (DUF239)
A01	7820784	7823670	+	T	BraA01g14230R	AT4G15040	Subtilisin-like serine endopeptidase family protein
A01	7823697	7823990	+	T	BraA01g14240R	AT5G59110	subtilisin-like serine protease-related
A01	7823927	7826236	-	T	BraA01g14250R	AT4G15030
A01	7837283	7842427	+	T	BraA01g14260R	AT4G15010	Mitochondrial substrate carrier family protein
A01	7842749	7843156	-	T	BraA01g14270R	AT4G15000	Ribosomal L27e protein family
A01	7853775	7857789	+	T	BraA01g14280R	AT4G14990	Topoisomerase II-associated protein PAT1
A01	7865281	7868023	-	T	BraA01g14290R	AT4G14950	SNARE associated Golgi protein family
A01	7870098	7872261	+	T	BraA01g14300R	NS
A01	7873042	7875543	-	T	BraA01g14310R	AT4G14940	amine oxidase 1
A01	7883424	7888579	-	T	BraA01g14320R	AT4G14930	Survival protein SurE-like phosphatase/nucleotidase
A01	8089682	8090397	+	T	BraA01g14330R	NS
A01	8090852	8091597	+	T	BraA01g14340R	NS
A01	8092624	8098090	+	T	BraA01g14350R	AT3G44750	histone deacetylase 3
A01	8104783	8105666	+	NA	BraA01g14360R	NS
A01	8117626	8119147	+	NA	BraA01g14370R	NS
A01	8120864	8121261	-	NA	BraA01g14380R	NS
A01	8121325	8130562	-	NA	BraA01g14390R	NS
A01	8151723	8158511	+	NA	BraA01g14400R	AT5G35210	metalloendopeptidases;zinc ion binding;DNA binding
A01	8158493	8159152	-	NA	BraA01g14410R	NS
A01	8159524	8159772	-	NA	BraA01g14420R	NS
A01	8161738	8169796	-	NA	BraA01g14430R	AT5G22780	Adaptor protein complex AP-2, alpha subunit
A01	8191327	8194148	-	NA	BraA01g14440R	AT1G53140	Dynamin related protein 5A
A01	8208417	8209745	+	NA	BraA01g14450R	NS
A01	8215524	8219118	+	M	BraA01g14460R	AT3G44820	Phototropic-responsive NPH3 family protein
A01	8233427	8236052	+	M	BraA01g14470R	AT3G44880	Pheophorbide a oxygenase family protein with Rieske [2Fe-2S] domain
A01	8238823	8243438	+	M	BraA01g14480R	AT3G44900	cation/H+ exchanger 4
A01	8248210	8248780	+	M	BraA01g14490R	NS
A01	8248818	8249241	+	M	BraA01g14500R	NS
A01	8249254	8249688	+	M	BraA01g14510R	NS
A01	8257585	8259539	-	M	BraA01g14520R	AT3G44940	Protein of unknown function (DUF1635)
A01	8280501	8286691	-	M	BraA01g14530R	AT3G44990	xyloglucan endo-transglycosylase-related 8
A01	8296838	8297496	+	M	BraA01g14540R	NS
A01	8297541	8299526	+	M	BraA01g14550R	NS
A01	8299555	8299767	+	M	BraA01g14560R	NS
A01	8306381	8307674	+	M	BraA01g14570R	NS
A01	8349479	8351906	+	M	BraA01g14580R	NS
A01	8352644	8353077	+	M	BraA01g14590R	NS
A01	8362482	8362781	-	M	BraA01g14600R	AT3G45020	Ribosomal L18p/L5e family protein
A01	8400041	8401989	+	M	BraA01g14610R	NS
A01	8401487	8402712	-	M	BraA01g14620R	NS
A01	8431506	8433781	-	M	BraA01g14630R	NS
A01	8472483	8474180	-	M	BraA01g14640R	NS
A01	8477558	8479614	-	M	BraA01g14650R	AT5G23060	calcium sensing receptor
A01	8490424	8492407	+	M	BraA01g14660R	NS
A01	8493806	8496943	-	M	BraA01g14670R	AT3G45040	phosphatidate cytidylyltransferase family protein
A01	8508767	8509938	+	M	BraA01g14680R	AT3G45050
A01	8510132	8511855	-	M	BraA01g14690R	AT3G45060	high affinity nitrate transporter 2.6
A01	8536434	8539209	-	M	BraA01g14700R	AT3G45060	high affinity nitrate transporter 2.6
A01	8593475	8594301	-	M	BraA01g14710R	NS
A01	8594392	8594622	-	M	BraA01g14720R	AT3G45160	Putative membrane lipoprotein
A01	8598193	8606745	-	M	BraA01g14730R	AT3G45190	SIT4 phosphatase-associated family protein
A01	8709457	8711053	-	M	BraA01g14740R	NS
A01	8711390	8713749	-	M	BraA01g14750R	AT3G45260	C2H2-like zinc finger protein
A01	8719272	8719850	+	M	BraA01g14760R	NS
A01	8755904	8756767	+	M	BraA01g14770R	NS
A01	8757650	8760309	+	M	BraA01g14780R	NS
A01	8760272	8762730	-	M	BraA01g14790R	AT3G45600	tetraspanin3
A01	8772165	8774291	+	M	BraA01g14800R	NS
A01	8777900	8779876	+	M	BraA01g14810R	AT3G45650	nitrate excretion transporter1
A01	8780087	8781083	-	M	BraA01g14820R	NS
A01	8788352	8788573	-	M	BraA01g14830R	AT3G45730
A01	8788425	8788649	+	M	BraA01g14840R	AT3G45730
A01	8789193	8791712	-	M	BraA01g14850R	AT3G45770	Polyketide synthase, enoylreductase family protein
A01	8803383	8808943	-	M	BraA01g14860R	AT3G45850	P-loop containing nucleoside triphosphate hydrolases superfamily protein
A01	8816874	8818587	+	M	BraA01g14870R	AT5G59840	Ras-related small GTP-binding family protein
A01	8857943	8863095	+	M	BraA01g14880R	NS
A01	8882177	8885083	+	M	BraA01g14890R	AT3G46290	hercules receptor kinase 1
A01	8949843	8954012	-	M	BraA01g14900R	AT3G46330	Leucine-rich repeat protein kinase family protein
A01	8955819	8956523	+	M	BraA01g14910R	NS
A01	8968056	8970014	-	M	BraA01g14920R	NS
A01	8971686	8972969	+	M	BraA01g14930R	AT1G51840	protein kinase-related
A01	8990821	8991624	-	M	BraA01g14940R	NS
A01	9002089	9004435	+	M	BraA01g14950R	AT1G35190	2-oxoglutarate (2OG) and Fe(II)-dependent oxygenase superfamily protein
A01	9006961	9011903	-	M	BraA01g14960R	NS
A01	9029619	9031020	+	M	BraA01g14970R	NS
A01	9031167	9035396	-	M	BraA01g14980R	NS
A01	9043348	9043673	+	M	BraA01g14990R	AT3G46490	2-oxoglutarate (2OG) and Fe(II)-dependent oxygenase superfamily protein
A01	9046608	9047002	-	M	BraA01g15000R	NS
A01	9047013	9047958	-	M	BraA01g15010R	NS
A01	9060114	9062942	-	M	BraA01g15020R	AT3G46510	plant U-box 13
A01	9099863	9102396	+	M	BraA01g15030R	AT3G46520	actin-12
A01	9117487	9118086	+	M	BraA01g15040R	AT4G09490	Polynucleotidyl transferase, ribonuclease H-like superfamily protein
A01	9120962	9122364	-	M	BraA01g15050R	AT3G09110	Protein of unknown function (DUF674)
A01	9132484	9133838	+	M	BraA01g15060R	AT3G46580	methyl-CPG-binding domain protein 5
A01	9147277	9149088	+	M	BraA01g15070R	AT3G46600	GRAS family transcription factor
A01	9152017	9153357	+	M	BraA01g15080R	AT1G55360	Protein of Unknown Function (DUF239)
A01	9190601	9192846	-	M	BraA01g15090R	NS
A01	9192852	9193355	-	M	BraA01g15100R	NS
A01	9194733	9195527	-	M	BraA01g15110R	NS
A01	9207094	9207844	+	M	BraA01g15120R	NS
A01	9212831	9213884	+	M	BraA01g15130R	AT1G19180	jasmonate-zim-domain protein 1
A01	9216232	9220877	-	M	BraA01g15140R	AT3G46670	UDP-glucosyl transferase 76E11
A01	9216308	9217135	+	M	BraA01g15150R	AT5G59570	Homeodomain-like superfamily protein
A01	9221170	9221751	-	M	BraA01g15160R	AT3G46680	UDP-Glycosyltransferase superfamily protein
A01	9225918	9229453	-	M	BraA01g15170R	AT3G46740	translocon at the outer envelope membrane of chloroplasts 75-III
A01	9238132	9239640	-	M	BraA01g15180R	AT5G40010	AAA-ATPase 1
A01	9239579	9249086	+	M	BraA01g15190R	AT3G46760	Protein kinase superfamily protein
A01	9259951	9262360	+	M	BraA01g15200R	AT3G46780	plastid transcriptionally active 16
A01	9269181	9271148	-	M	BraA01g15210R	AT3G46790	Tetratricopeptide repeat (TPR)-like superfamily protein
A01	9272650	9273841	-	M	BraA01g15220R	AT3G46830	RAB GTPase homolog A2C
A01	9273872	9274279	-	M	BraA01g15230R	AT3G46830	RAB GTPase homolog A2C
A01	9280613	9281824	-	M	BraA01g15240R	AT3G26010	Galactose oxidase/kelch repeat superfamily protein
A01	9284113	9284758	+	M	BraA01g15250R	NS
A01	9301624	9302993	+	M	BraA01g15260R	AT3G46880
A01	9314821	9317064	+	M	BraA01g15270R	NS
A01	9319848	9321333	-	M	BraA01g15280R	AT5G62700	tubulin beta chain 3
A01	9319954	9321216	+	M	BraA01g15290R	AT5G62690	tubulin beta chain 2
A01	9326472	9327140	+	M	BraA01g15300R	AT1G36380
A01	9343831	9344556	+	M	BraA01g15310R	NS
A01	9350080	9350298	-	M	BraA01g15320R	NS
A01	9351002	9354361	-	M	BraA01g15330R	AT3G47040	Glycosyl hydrolase family protein
A01	9392030	9402121	+	M	BraA01g15340R	AT3G47360	hydroxysteroid dehydrogenase 3
A01	9408424	9412745	+	M	BraA01g15350R	AT3G47400	Plant invertase/pectin methylesterase inhibitor superfamily
A01	9413420	9415941	+	M	BraA01g15360R	NS
A01	9415496	9416486	-	M	BraA01g15370R	NS
A01	9425515	9426417	+	M	BraA01g15380R	NS
A01	9445264	9446018	-	M	BraA01g15390R	NS
A01	9450912	9451794	-	M	BraA01g15400R	AT5G50200	nitrate transmembrane transporters
A01	9479360	9480922	+	M	BraA01g15410R	NS
A01	9488352	9491359	+	M	BraA01g15420R	AT3G47640	basic helix-loop-helix (bHLH) DNA-binding superfamily protein
A01	9492248	9493413	+	M	BraA01g15430R	AT3G47650	DnaJ/Hsp40 cysteine-rich domain superfamily protein
A01	9499799	9500701	+	M	BraA01g15440R	NS
A01	9517223	9517471	+	M	BraA01g15450R	NS
A01	9519176	9523787	+	M	BraA01g15460R	AT3G47780	ABC2 homolog 6
A01	9530925	9532633	+	M	BraA01g15470R	AT3G47830	DNA glycosylase superfamily protein
A01	9537390	9537722	-	M	BraA01g15480R	NS
A01	9537978	9539823	-	M	BraA01g15490R	AT3G47940	DNAJ heat shock family protein
A01	9546616	9547341	-	M	BraA01g15500R	NS
A01	9556329	9560669	-	M	BraA01g15510R	AT3G47960	Major facilitator superfamily protein
A01	9582668	9586349	+	M	BraA01g15520R	AT3G47980	Integral membrane HPP family protein
A01	9589245	9591900	-	M	BraA01g15530R	AT3G47990	SUGAR-INSENSITIVE 3
A01	9597873	9600294	+	M	BraA01g15540R	AT1G09940	Glutamyl-tRNA reductase family protein
A01	9600792	9602775	-	M	BraA01g15550R	AT3G48080	alpha/beta-Hydrolases superfamily protein
A01	9605061	9607560	-	M	BraA01g15560R	AT3G48090	alpha/beta-Hydrolases superfamily protein
A01	9639283	9642407	-	M	BraA01g15570R	AT3G48100	response regulator 5
A01	9646273	9647288	-	M	BraA01g15580R	NS
A01	9654952	9655642	+	M	BraA01g15590R	NS
A01	9659720	9662610	-	M	BraA01g15600R	AT3G48150	anaphase-promoting complex subunit 8
A01	9690609	9694876	+	M	BraA01g15610R	AT3G48160	DP-E2F-like 1
A01	9695193	9695435	-	M	BraA01g15620R	AT3G48180
A01	9698668	9700138	-	M	BraA01g15630R	NS
A01	9709713	9715457	+	M	BraA01g15640R	NS
A01	9728087	9732241	-	M	BraA01g15650R	AT3G48195	Phox (PX) domain-containing protein
A01	9733217	9736872	-	M	BraA01g15660R	NS
A01	9757736	9758453	+	M	BraA01g15670R	AT5G02090
A01	9807752	9809661	-	M	BraA01g15680R	NS
A01	9826996	9828824	+	M	BraA01g15690R	AT3G48270	cytochrome P450, family 71, subfamily A, polypeptide 26
A01	9833443	9836203	-	M	BraA01g15700R	AT2G47860	Phototropic-responsive NPH3 family protein
A01	9846221	9847990	+	M	BraA01g15710R	AT3G48300	cytochrome P450, family 71, subfamily A, polypeptide 23
A01	9864293	9864579	-	M	BraA01g15720R	NS
A01	9867842	9869444	-	M	BraA01g15730R	NS
A01	9874278	9876078	+	M	BraA01g15740R	AT3G48300	cytochrome P450, family 71, subfamily A, polypeptide 23
A01	9882822	9883667	-	M	BraA01g15750R	AT3G48450	RPM1-interacting protein 4 (RIN4) family protein
A01	9897559	9901490	+	M	BraA01g15760R	AT3G48500	Nucleic acid-binding, OB-fold-like protein
A01	9903951	9905311	+	M	BraA01g15770R	NS
A01	9915638	9916540	-	M	BraA01g15780R	AT5G63350
A01	9934679	9938251	-	M	BraA01g15790R	NS
A01	9951278	9954079	+	M	BraA01g15800R	AT3G48530	SNF1-related protein kinase regulatory subunit gamma 1
A01	9952240	9956176	-	M	BraA01g15810R	AT3G48530	SNF1-related protein kinase regulatory subunit gamma 1
A01	9966431	9967487	+	M	BraA01g15820R	AT3G48550
A01	10011219	10013177	-	M	BraA01g15830R	AT3G48560	chlorsulfuron/imidazolinone resistant 1
A01	10036146	10045577	-	M	BraA01g15840R	AT4G01450	nodulin MtN21 /EamA-like transporter family protein
A01	10055639	10071914	-	M	BraA01g15850R	NS
A01	10077811	10078205	+	M	BraA01g15860R	NS
A01	10080531	10084442	-	M	BraA01g15870R	AT3G48610	non-specific phospholipase C6
A01	10087700	10088392	+	M	BraA01g15880R	AT3G48660	Protein of unknown function (DUF 3339)
A01	10089018	10089989	-	M	BraA01g15890R	AT3G48690	alpha/beta-Hydrolases superfamily protein
A01	10110460	10110904	+	M	BraA01g15900R	NS
A01	10116652	10118057	+	M	BraA01g15910R	NS
A01	10118514	10120414	+	M	BraA01g15920R	NS
A01	10121564	10122784	-	M	BraA01g15930R	AT3G48700	carboxyesterase 13
A01	10126234	10128436	+	M	BraA01g15940R	NS
A01	10132206	10134280	-	M	BraA01g15950R	NS
A01	10135455	10138682	-	M	BraA01g15960R	AT3G48740	Nodulin MtN3 family protein
A01	10141564	10142748	-	M	BraA01g15970R	NS
A01	10181958	10184517	+	M	BraA01g15980R	AT3G48750	cell division control 2
A01	10189560	10192476	+	M	BraA01g15990R	AT3G48780	serine palmitoyltransferase 1
A01	10191717	10193535	-	M	BraA01g16000R	AT3G48780	serine palmitoyltransferase 1
A01	10198400	10200364	+	M	BraA01g16010R	AT3G48810	Pentatricopeptide repeat (PPR) superfamily protein
A01	10209053	10213320	-	M	BraA01g16020R	AT3G48870	Clp ATPase
A01	10213505	10215694	+	M	BraA01g16030R	AT3G48880	RNI-like superfamily protein
A01	10218499	10218821	+	M	BraA01g16040R	NS
A01	10222258	10223181	-	M	BraA01g16050R	NS
A01	10224379	10228695	+	M	BraA01g16060R	AT3G48900	single-stranded DNA endonuclease family protein
A01	10229322	10230527	-	M	BraA01g16070R	AT4G12730	FASCICLIN-like arabinogalactan 2
A01	10243602	10244453	-	M	BraA01g16080R	NS
A01	10249908	10251163	-	M	BraA01g16090R	AT3G48930	Nucleic acid-binding, OB-fold-like protein
A01	10261720	10265395	+	M	BraA01g16100R	AT4G01400
A01	10264985	10266670	-	M	BraA01g16110R	AT3G49010	breast basic conserved 1
A01	10266720	10269214	+	M	BraA01g16120R	AT5G19830	Peptidyl-tRNA hydrolase family protein
A01	10269478	10271131	+	M	BraA01g16130R	AT3G49050	alpha/beta-Hydrolases superfamily protein
A01	10271487	10271783	+	M	BraA01g16140R	NS
A01	10294326	10297133	+	M	BraA01g16150R	AT3G49110	peroxidase CA
A01	10297767	10301450	-	M	BraA01g16160R	AT5G23990	ferric reduction oxidase 5
A01	10307535	10309595	-	M	BraA01g16170R	AT3G49142	Tetratricopeptide repeat (TPR)-like superfamily protein
A01	10315297	10318999	-	M	BraA01g16180R	AT3G49160	pyruvate kinase family protein
A01	10323559	10325750	+	M	BraA01g16190R	AT3G49180	Transducin/WD40 repeat-like superfamily protein
A01	10327062	10327972	-	M	BraA01g16200R	NS
A01	10328674	10329002	-	M	BraA01g16210R	AT3G49200	O-acyltransferase (WSD1-like) family protein
A01	10329782	10331872	-	M	BraA01g16220R	AT3G49200	O-acyltransferase (WSD1-like) family protein
A01	10339038	10343746	-	M	BraA01g16230R	AT3G49210	O-acyltransferase (WSD1-like) family protein
A01	10350972	10351999	-	M	BraA01g16240R	NS
A01	10357382	10358134	+	M	BraA01g16250R	NS
A01	10361018	10363668	-	M	BraA01g16260R	NS
A01	10371635	10375941	+	M	BraA01g16270R	AT3G49220	Plant invertase/pectin methylesterase inhibitor superfamily
A01	10381444	10383384	+	M	BraA01g16280R	AT3G49240	Pentatricopeptide repeat (PPR) superfamily protein
A01	10411993	10412915	-	M	BraA01g16290R	NS
A01	10419165	10420769	-	M	BraA01g16300R	NS
A01	10426435	10426698	+	M	BraA01g16310R	NS
A01	10433429	10436567	-	M	BraA01g16320R	NS
A01	10446070	10447216	-	M	BraA01g16330R	AT3G49340	Cysteine proteinases superfamily protein
A01	10446852	10447371	+	M	BraA01g16340R	AT3G49340	Cysteine proteinases superfamily protein
A01	10463383	10466093	-	M	BraA01g16350R	AT3G49350	Ypt/Rab-GAP domain of gyp1p superfamily protein
A01	10506569	10507949	-	M	BraA01g16360R	AT3G49360	6-phosphogluconolactonase 2
A01	10529476	10532399	-	M	BraA01g16370R	AT3G49390	CTC-interacting domain 10
A01	10534454	10537238	+	M	BraA01g16380R	NS
A01	10545864	10550938	-	M	BraA01g16390R	AT3G49400	Transducin/WD40 repeat-like superfamily protein
A01	10551217	10555495	+	M	BraA01g16400R	AT3G49410	Transcription factor IIIC, subunit 5
A01	10555638	10558584	+	M	BraA01g16410R	AT3G49430	SER/ARG-rich protein 34A
A01	10563788	10566802	-	M	BraA01g16420R	AT3G49490
A01	10577461	10582185	-	M	BraA01g16430R	AT3G49500	RNA-dependent RNA polymerase 6
A01	10586268	10587455	+	M	BraA01g16440R	NS
A01	10592659	10597988	+	M	BraA01g16450R	AT3G17700	cyclic nucleotide-binding transporter 1
A01	10604380	10605431	+	M	BraA01g16460R	AT3G20620	F-box family protein-related
A01	10606241	10607618	-	M	BraA01g16470R	NS
A01	10627135	10627626	-	M	BraA01g16480R	NS
A01	10640813	10641241	+	M	BraA01g16490R	AT3G49550
A01	10643046	10643441	+	M	BraA01g16500R	NS
A01	10651229	10651459	-	M	BraA01g16510R	NS
A01	10651979	10652771	-	M	BraA01g16520R	NS
A01	10658703	10660635	+	M	BraA01g16530R	NS
A01	10668957	10672586	+	M	BraA01g16540R	AT3G49630	2-oxoglutarate (2OG) and Fe(II)-dependent oxygenase superfamily protein
A01	10678552	10680213	+	M	BraA01g16550R	NS
A01	10682557	10683709	-	M	BraA01g16560R	NS
A01	10683960	10684426	-	M	BraA01g16570R	NS
A01	10684440	10688167	-	M	BraA01g16580R	NS
A01	10695316	10697989	+	M	BraA01g16590R	AT3G49680	branched-chain aminotransferase 3
A01	10701222	10703235	-	M	BraA01g16600R	AT3G49720
A01	10705862	10706701	-	M	BraA01g16610R	AT3G49750	receptor like protein 44
A01	10707679	10720957	+	M	BraA01g16620R	NS
A01	10719482	10720454	-	M	BraA01g16630R	NS
A01	10743425	10744489	+	M	BraA01g16640R	AT3G49780	phytosulfokine 4 precursor
A01	10746298	10746896	-	NA	BraA01g16650R	NS
A01	10746908	10748325	-	NA	BraA01g16660R	NS
A01	10748145	10748752	+	NA	BraA01g16670R	NS
A01	10748786	10749868	+	NA	BraA01g16680R	NS
A01	10758095	10759606	+	N	BraA01g16690R	AT3G49790	Carbohydrate-binding protein
A01	10758385	10759431	-	N	BraA01g16700R	AT3G49790	Carbohydrate-binding protein
A01	10761396	10763347	-	N	BraA01g16710R	AT3G49800	BSD domain-containing protein
A01	10769062	10770393	-	N	BraA01g16720R	AT3G49810	ARM repeat superfamily protein
A01	10778134	10778535	+	N	BraA01g16730R	AT3G49820
A01	10790486	10791725	+	N	BraA01g16740R	AT3G49845
A01	10793747	10796217	+	N	BraA01g16750R	AT3G49850	telomere repeat binding factor 3
A01	10794515	10798252	-	N	BraA01g16760R	AT3G49850	telomere repeat binding factor 3
A01	10798131	10800560	+	N	BraA01g16770R	AT3G49880	glycosyl hydrolase family protein 43
A01	10802713	10804908	-	N	BraA01g16780R	AT3G49900	Phototropic-responsive NPH3 family protein
A01	10806492	10806932	+	N	BraA01g16790R	AT3G49910	Translation protein SH3-like family protein
A01	10811188	10811856	+	N	BraA01g16800R	AT3G49930	C2H2 and C2HC zinc fingers superfamily protein
A01	10821345	10823828	+	N	BraA01g16810R	AT3G50000	casein kinase II, alpha chain 2
A01	10827851	10829527	-	N	BraA01g16820R	AT3G50030	ARM-repeat/Tetratricopeptide repeat (TPR)-like protein
A01	10832040	10835608	-	N	BraA01g16830R	NS
A01	10837876	10840052	-	N	BraA01g16840R	AT3G50040
A01	10846051	10849428	-	N	BraA01g16850R	AT3G50050	Eukaryotic aspartyl protease family protein
A01	10854542	10855549	-	N	BraA01g16860R	AT3G50060	myb domain protein 77
A01	10867867	10868246	+	N	BraA01g16870R	NS
A01	10869668	10873510	+	N	BraA01g16880R	NS
A01	10873728	10875348	-	N	BraA01g16890R	AT3G50070	CYCLIN D3;3
A01	10897158	10898696	+	N	BraA01g16900R	AT3G50080	VIER F-box proteine 2
A01	10900488	10902670	+	N	BraA01g16910R	AT3G50100	small RNA degrading nuclease 1
A01	10904660	10909812	-	N	BraA01g16920R	NS
A01	10922605	10924696	+	N	BraA01g16930R	AT5G12270	2-oxoglutarate (2OG) and Fe(II)-dependent oxygenase superfamily protein
A01	10948683	10951551	+	N	BraA01g16940R	AT3G50230	Leucine-rich repeat protein kinase family protein
A01	10955668	10956548	-	N	BraA01g16950R	NS
A01	10959198	10964121	+	N	BraA01g16960R	AT3G50270	HXXXD-type acyl-transferase family protein
A01	10968302	10969321	-	N	BraA01g16970R	AT3G50310	mitogen-activated protein kinase kinase kinase 20
A01	10970334	10972290	-	N	BraA01g16980R	NS
A01	10972624	10973344	-	N	BraA01g16990R	NS
A01	10979709	10980401	-	N	BraA01g17000R	AT3G50330	basic helix-loop-helix (bHLH) DNA-binding superfamily protein
A01	10988898	10992080	+	N	BraA01g17010R	NS
A01	11014392	11015606	-	N	BraA01g17020R	AT3G50340
A01	11027589	11028482	+	N	BraA01g17030R	NS
A01	11030289	11032250	+	N	BraA01g17040R	AT3G32904
A01	11046791	11048480	+	N	BraA01g17050R	AT3G50360	centrin2
A01	11049245	11049592	-	N	BraA01g17060R	AT5G51360	Transcription elongation factor (TFIIS) family protein
A01	11050281	11064884	-	N	BraA01g17070R	AT3G50380	Protein of unknown function (DUF1162)
A01	11075156	11077430	+	N	BraA01g17080R	AT3G50400	GDSL-like Lipase/Acylhydrolase superfamily protein
A01	11084295	11088523	+	N	BraA01g17090R	AT3G50410	OBF binding protein 1
A01	11089943	11093901	+	N	BraA01g17100R	AT3G50430
A01	11097342	11103685	+	N	BraA01g17110R	AT5G38020	S-adenosyl-L-methionine-dependent methyltransferases superfamily protein
A01	11104051	11105114	-	N	BraA01g17120R	AT3G50510	LOB domain-containing protein 28
A01	11111730	11112630	+	N	BraA01g17130R	NS
A01	11115748	11117462	+	N	BraA01g17140R	AT4G22050	Eukaryotic aspartyl protease family protein
A01	11123330	11124780	+	N	BraA01g17150R	AT3G50520	Phosphoglycerate mutase family protein
A01	11128309	11131375	+	N	BraA01g17160R	AT3G50530	CDPK-related kinase
A01	11132585	11133245	+	N	BraA01g17170R	NS
A01	11139876	11143503	-	N	BraA01g17180R	AT3G50560	NAD(P)-binding Rossmann-fold superfamily protein
A01	11144755	11145639	-	N	BraA01g17190R	AT3G50560	NAD(P)-binding Rossmann-fold superfamily protein
A01	11150298	11151313	+	N	BraA01g17200R	NS
A01	11172329	11173372	-	N	BraA01g17210R	AT3G50570	hydroxyproline-rich glycoprotein family protein
A01	11174337	11175404	-	N	BraA01g17220R	AT3G50580
A01	11182332	11183355	-	N	BraA01g17230R	NS
A01	11186835	11188342	+	N	BraA01g17240R	AT1G77570	Winged helix-turn-helix transcription repressor DNA-binding
A01	11199624	11200199	-	N	BraA01g17250R	AT3G50610
A01	11220156	11224411	-	N	BraA01g17260R	AT3G50660	Cytochrome P450 superfamily protein
A01	11283748	11285667	-	N	BraA01g17270R	NS
A01	11299569	11300979	-	N	BraA01g17280R	NS
A01	11312267	11313501	-	N	BraA01g17290R	AT3G50740	UDP-glucosyl transferase 72E1
A01	11319775	11320077	-	N	BraA01g17300R	NS
A01	11320206	11320947	-	N	BraA01g17310R	NS
A01	11322323	11322502	-	N	BraA01g17320R	NS
A01	11332664	11334564	-	N	BraA01g17330R	AT5G52190	Sugar isomerase (SIS) family protein
A01	11338773	11340221	-	N	BraA01g17340R	AT3G50740	UDP-glucosyl transferase 72E1
A01	11349201	11352146	-	N	BraA01g17350R	AT3G50820	photosystem II subunit O-2
A01	11370053	11372143	+	N	BraA01g17360R	NS
A01	11373438	11373779	+	N	BraA01g17370R	AT3G50900
A01	11376339	11383543	+	N	BraA01g17380R	AT3G50910
A01	11421749	11422519	+	N	BraA01g17390R	AT5G66440
A01	11423072	11427056	+	N	BraA01g17400R	NS
A01	11434369	11439050	+	N	BraA01g17410R	NS
A01	11439535	11441894	+	N	BraA01g17420R	AT2G14060	S-adenosyl-L-methionine-dependent methyltransferases superfamily protein
A01	11447482	11448888	+	N	BraA01g17430R	AT3G50930	cytochrome BC1 synthesis
A01	11448955	11453049	-	N	BraA01g17440R	AT3G51000	alpha/beta-Hydrolases superfamily protein
A01	11456315	11456668	-	N	BraA01g17450R	AT4G33100
A01	11457660	11459003	-	N	BraA01g17460R	AT3G51040	RTE1-homolog
A01	11497103	11499529	+	N	BraA01g17470R	AT3G51060	Lateral root primordium (LRP) protein-related
A01	11508162	11512223	+	N	BraA01g17480R	AT3G51070	S-adenosyl-L-methionine-dependent methyltransferases superfamily protein
A01	11523838	11525572	+	N	BraA01g17490R	AT3G51080	GATA transcription factor 6
A01	11528236	11530407	-	N	BraA01g17500R	AT3G51090	Protein of unknown function (DUF1640)
A01	11538635	11539591	+	N	BraA01g17510R	AT3G51110	Tetratricopeptide repeat (TPR)-like superfamily protein
A01	11562880	11563602	-	N	BraA01g17520R	NS
A01	11568373	11574673	-	N	BraA01g17530R	AT3G58980	F-box family protein
A01	11576270	11578469	+	N	BraA01g17540R	AT3G51140	Protein of unknown function (DUF3353)
A01	11579194	11580276	-	N	BraA01g17550R	AT3G51160	NAD(P)-binding Rossmann-fold superfamily protein
A01	11593462	11594731	-	N	BraA01g17560R	AT3G51230
A01	11596409	11599688	+	N	BraA01g17570R	AT3G51270	protein serine/threonine kinases;ATP binding;catalytics
A01	11599935	11600932	+	N	BraA01g17580R	AT3G51280	Tetratricopeptide repeat (TPR)-like superfamily protein
A01	11602130	11603175	+	N	BraA01g17590R	AT3G51290	Protein of unknown function (DUF630) ;Protein of unknown function (DUF632)
A01	11631259	11633503	+	N	BraA01g17600R	AT3G51370	Protein phosphatase 2C family protein
A01	11637447	11640468	+	N	BraA01g17610R	AT3G51390	DHHC-type zinc finger family protein
A01	11639616	11640452	-	N	BraA01g17620R	AT3G51400	Arabidopsis protein of unknown function (DUF241)
A01	11648443	11654961	+	N	BraA01g17630R	AT3G51420	strictosidine synthase-like 4
A01	11659467	11664031	+	N	BraA01g17640R	AT3G51460	Phosphoinositide phosphatase family protein
A01	11665611	11667012	-	N	BraA01g17650R	AT3G51470	Protein phosphatase 2C family protein
A01	11667783	11670400	-	N	BraA01g17660R	AT3G51490	tonoplast monosaccharide transporter3
A01	11673154	11675515	+	N	BraA01g17670R	NS
A01	11677942	11678747	+	N	BraA01g17680R	AT3G51500
A01	11678836	11680248	+	N	BraA01g17690R	AT3G51510
A01	11680395	11682407	+	N	BraA01g17700R	AT3G51520	diacylglycerol acyltransferase family
A01	11683554	11686253	-	N	BraA01g17710R	AT3G51550	Malectin/receptor-like protein kinase family protein
A01	11687249	11689546	-	N	BraA01g17720R	AT3G51580
A01	11691064	11692111	-	N	BraA01g17730R	AT3G51590	lipid transfer protein 12
A01	11703262	11704664	-	N	BraA01g17740R	AT3G51600	lipid transfer protein 5
A01	11707510	11709996	-	N	BraA01g17750R	AT3G51610
A01	11712963	11719770	+	N	BraA01g17760R	NS
A01	11720606	11725008	+	N	BraA01g17770R	NS
A01	11725011	11725431	+	N	BraA01g17780R	NS
A01	11732122	11736537	+	N	BraA01g17790R	AT3G51620	PAP/OAS1 substrate-binding domain superfamily
A01	11739941	11742885	+	N	BraA01g17800R	AT3G51740	inflorescence meristem receptor-like kinase 2
A01	11764877	11770517	-	N	BraA01g17810R	AT3G51750
A01	11775004	11783232	-	N	BraA01g17820R	AT3G51820	UbiA prenyltransferase family protein
A01	11779031	11780360	+	N	BraA01g17830R	AT3G51810	Stress induced protein
A01	11784543	11785922	-	NA	BraA01g17840R	NS
A01	11786349	11788616	-	NA	BraA01g17850R	AT3G07880	Immunoglobulin E-set superfamily protein
A01	11793349	11797572	+	NA	BraA01g17860R	AT3G51830	SAC domain-containing protein 8
A01	11804108	11806364	+	NA	BraA01g17870R	AT4G14500	Polyketide cyclase/dehydrase and lipid transport superfamily protein
A01	11804745	11810309	-	NA	BraA01g17880R	AT4G14510	CRM family member 3B
A01	11811248	11812384	-	NA	BraA01g17890R	AT2G33750	purine permease 2
A01	11827320	11829235	-	NA	BraA01g17900R	NS
A01	11832229	11836802	+	T	BraA01g17910R	AT4G14570	acylaminoacyl-peptidase-related
A01	11846324	11847655	-	T	BraA01g17920R	AT4G14580	CBL-interacting protein kinase 4
A01	11860816	11862114	-	T	BraA01g17930R	AT4G14580	CBL-interacting protein kinase 4
A01	11875729	11878137	+	T	BraA01g17940R	AT4G13820	Leucine-rich repeat (LRR) family protein
A01	11880334	11882562	+	T	BraA01g17950R	AT4G14605	Mitochondrial transcription termination factor family protein
A01	11898324	11900775	-	T	BraA01g17960R	AT4G14620	Protein of unknown function (DUF506)
A01	11913917	11915326	+	T	BraA01g17970R	AT3G22950	ADP-ribosylation factor C1
A01	11915518	11916894	-	T	BraA01g17980R	AT4G14650
A01	11919714	11923189	-	T	BraA01g17990R	AT4G25000	alpha-amylase-like
A01	11924115	11926018	+	T	BraA01g18000R	AT1G74710	ADC synthase superfamily protein
A01	11929354	11931318	-	T	BraA01g18010R	AT4G14680	Pseudouridine synthase/archaeosine transglycosylase-like family protein
A01	11937000	11938311	+	T	BraA01g18020R	AT4G14690	Chlorophyll A-B binding family protein
A01	11938261	11939941	-	T	BraA01g18030R	AT5G18880	RNA-directed DNA polymerase (reverse transcriptase)-related family protein
A01	11941423	11943348	-	T	BraA01g18040R	AT4G14710	RmlC-like cupins superfamily protein
A01	11943956	11946834	-	T	BraA01g18050R	AT4G14720	TIFY domain/Divergent CCT motif family protein
A01	11952883	11956410	+	T	BraA01g18060R	NS
A01	11969778	11970739	+	T	BraA01g18070R	AT4G14723
A01	11974321	11976789	+	T	BraA01g18080R	NS
A01	11979380	11980394	+	T	BraA01g18090R	AT2G29880
A01	11987857	11992769	+	T	BraA01g18100R	NS
A01	12024709	12025555	-	T	BraA01g18110R	NS
A01	12031415	12032851	+	T	BraA01g18120R	AT4G14730	Bax inhibitor-1 family protein
A01	12034508	12035041	+	T	BraA01g18130R	NS
A01	12035437	12039390	-	T	BraA01g18140R	AT4G14740	Plant protein of unknown function (DUF828) with plant pleckstrin homology-like region
A01	12055392	12058460	-	T	BraA01g18150R	AT4G32830	ataurora1
A01	12059639	12061735	-	T	BraA01g18160R	AT4G14746
A01	12087151	12089238	-	T	BraA01g18170R	AT3G50000	casein kinase II, alpha chain 2
A01	12098915	12100971	+	T	BraA01g18180R	AT5G42590	cytochrome P450, family 71, subfamily A, polypeptide 16
A01	12113846	12115251	+	T	BraA01g18190R	AT4G14750	IQ-domain 19
A01	12131647	12138605	+	T	BraA01g18200R	AT4G14760	kinase interacting (KIP1-like) family protein
A01	12132649	12141705	-	T	BraA01g18210R	AT4G14760	kinase interacting (KIP1-like) family protein
A01	12149259	12150877	-	T	BraA01g18220R	NS
A01	12174108	12186048	+	T	BraA01g18230R	AT3G49450	F-box and associated interaction domains-containing protein
A01	12186079	12190628	-	T	BraA01g18240R	AT4G14790	ATP-dependent RNA helicase, mitochondrial (SUV3)
A01	12190023	12192054	+	T	BraA01g18250R	AT4G14800	20S proteasome beta subunit D2
A01	12192130	12193090	+	T	BraA01g18260R	AT4G14815	Bifunctional inhibitor/lipid-transfer protein/seed storage 2S albumin superfamily protein
A01	12197682	12198002	+	T	BraA01g18270R	AT4G14819	Protein of unknown function (DUF1677)
A01	12208968	12211591	-	T	BraA01g18280R	AT4G14820	Pentatricopeptide repeat (PPR) superfamily protein
A01	12213402	12215821	-	T	BraA01g18290R	NS
A01	12217862	12219880	-	T	BraA01g18300R	NS
A01	12224179	12226276	+	T	BraA01g18310R	NS
A01	12238546	12239187	+	T	BraA01g18320R	AT4G14860	ovate family protein 11
A01	12239302	12243615	-	T	BraA01g18330R	AT4G14880	O-acetylserine (thiol) lyase (OAS-TL) isoform A1
A01	12239347	12239868	+	T	BraA01g18340R	AT4G14870	secE/sec61-gamma protein transport protein
A01	12242892	12243347	+	T	BraA01g18350R	AT4G14890	2Fe-2S ferredoxin-like superfamily protein
A01	12243979	12246340	-	NA	BraA01g18360R	NS
A01	12250699	12251706	-	NA	BraA01g18370R	AT2G03750	P-loop containing nucleoside triphosphate hydrolases superfamily protein
A01	12482065	12483858	+	NA	BraA01g18380R	NS
A01	12514767	12515335	-	NA	BraA01g18390R	NS
A01	12516639	12517232	-	NA	BraA01g18400R	NS
A01	12519252	12521001	-	NA	BraA01g18410R	NS
A01	12522226	12522543	-	NA	BraA01g18420R	NS
A01	12522571	12523036	-	NA	BraA01g18430R	NS
A01	12544247	12544996	+	NA	BraA01g18440R	NS
A01	12548728	12551776	+	C	BraA01g18450R	AT1G54450	Calcium-binding EF-hand family protein
A01	12552239	12556751	-	C	BraA01g18460R	AT1G54440	Polynucleotidyl transferase, ribonuclease H fold protein with HRDC domain
A01	12588907	12590565	+	C	BraA01g18470R	AT3G57620	glyoxal oxidase-related protein
A01	12604930	12605528	-	C	BraA01g18480R	NS
A01	12606931	12607284	-	C	BraA01g18490R	NS
A01	12649992	12651916	-	C	BraA01g18500R	NS
A01	12672760	12674705	-	C	BraA01g18510R	AT1G54650	Methyltransferase family protein
A01	12703879	12705701	+	C	BraA01g18520R	AT1G54680
A01	12707374	12711353	-	C	BraA01g18530R	AT1G54710	homolog of yeast autophagy 18 (ATG18) H
A01	12818111	12818648	+	C	BraA01g18540R	NS
A01	12819243	12820502	+	C	BraA01g18550R	NS
A01	12828479	12838577	+	C	BraA01g18560R	AT1G54730	Major facilitator superfamily protein
A01	12844330	12845763	+	C	BraA01g18570R	AT1G54780	thylakoid lumen 18.3 kDa protein
A01	12848428	12851838	+	C	BraA01g18580R	NS
A01	12859202	12860887	-	C	BraA01g18590R	AT1G54840	HSP20-like chaperones superfamily protein
A01	12882137	12884441	+	C	BraA01g18600R	NS
A01	12891495	12892464	+	C	BraA01g18610R	AT1G54850	HSP20-like chaperones superfamily protein
A01	12900080	12901704	+	C	BraA01g18620R	AT1G54870	NAD(P)-binding Rossmann-fold superfamily protein
A01	12903765	12905902	+	C	BraA01g18630R	AT1G54990	alpha/beta-Hydrolases superfamily protein
A01	12908248	12908826	+	C	BraA01g18640R	AT3G15450	Aluminium induced protein with YGL and LRDR motifs
A01	12908945	12910476	-	C	BraA01g18650R	NS
A01	12910927	12911837	+	C	BraA01g18660R	NS
A01	12978665	12984316	+	C	BraA01g18670R	AT1G55020	lipoxygenase 1
A01	12993485	12996864	+	C	BraA01g18680R	AT1G55050
A01	13005244	13010080	+	D	BraA01g18690R	AT1G56230	Protein of unknown function (DUF1399)
A01	13009134	13012537	-	D	BraA01g18700R	AT1G56230	Protein of unknown function (DUF1399)
A01	13014743	13015203	-	D	BraA01g18710R	NS
A01	13023831	13025906	-	D	BraA01g18720R	NS
A01	13026947	13027484	-	D	BraA01g18730R	NS
A01	13027672	13030070	-	D	BraA01g18740R	NS
A01	13033830	13037524	-	D	BraA01g18750R	AT1G56250	phloem protein 2-B14
A01	13049486	13054802	-	D	BraA01g18760R	NS
A01	13057342	13058770	+	D	BraA01g18770R	NS
A01	13065967	13068665	-	D	BraA01g18780R	AT1G56260
A01	13075550	13075957	-	D	BraA01g18790R	NS
A01	13085082	13086659	-	D	BraA01g18800R	AT1G56300	Chaperone DnaJ-domain superfamily protein
A01	13094964	13097370	+	D	BraA01g18810R	AT1G56330	secretion-associated RAS 1B
A01	13113170	13114931	+	D	BraA01g18820R	AT2G25160	cytochrome P450, family 82, subfamily F, polypeptide 1
A01	13117125	13123556	-	D	BraA01g18830R	AT1G56340	calreticulin 1a
A01	13127358	13128824	+	D	BraA01g18840R	NS
A01	13129067	13130468	-	D	BraA01g18850R	AT1G56420
A01	13132278	13133083	+	D	BraA01g18860R	NS
A01	13144189	13144686	+	D	BraA01g18870R	NS
A01	13146318	13147361	+	D	BraA01g18880R	NS
A01	13169465	13170433	+	D	BraA01g18890R	AT1G56430	nicotianamine synthase 4
A01	13181255	13184349	-	D	BraA01g18900R	AT1G56440	Tetratricopeptide repeat (TPR)-like superfamily protein
A01	13185055	13187198	+	D	BraA01g18910R	AT1G56450	20S proteasome beta subunit G1
A01	13194228	13197281	+	D	BraA01g18920R	AT1G56460	HIT zinc finger ;PAPA-1-like conserved region
A01	13198156	13205548	-	D	BraA01g18930R	NS
A01	13209807	13212456	+	D	BraA01g18940R	NS
A01	13212463	13213781	+	D	BraA01g18950R	NS
A01	13214886	13215624	+	D	BraA01g18960R	NS
A01	13235930	13238096	-	D	BraA01g18970R	AT1G65660	Pre-mRNA splicing Prp18-interacting factor
A01	13240834	13241785	-	D	BraA01g18980R	NS
A01	13244398	13245212	-	D	BraA01g18990R	AT1G56580	Protein of unknown function, DUF538
A01	13274603	13275184	+	NA	BraA01g19000R	AT3G28580	P-loop containing nucleoside triphosphate hydrolases superfamily protein
A01	13275230	13276074	+	NA	BraA01g19010R	AT3G28580	P-loop containing nucleoside triphosphate hydrolases superfamily protein
A01	13292353	13294179	+	X	BraA01g19020R	AT5G61720	Protein of unknown function (DUF1216)
A01	13294334	13303535	-	X	BraA01g19030R	AT5G61730	ABC2 homolog 11
A01	13295428	13296048	+	X	BraA01g19040R	AT5G61730	ABC2 homolog 11
A01	13303554	13305994	-	X	BraA01g19050R	AT5G61730	ABC2 homolog 11
A01	13309972	13310697	+	X	BraA01g19060R	NS
A01	13321274	13323145	-	X	BraA01g19070R	NS
A01	13326911	13327698	-	X	BraA01g19080R	NS
A01	13334154	13334351	-	X	BraA01g19090R	AT5G61680	Pectin lyase-like superfamily protein
A01	13334466	13335924	-	X	BraA01g19100R	AT5G61680	Pectin lyase-like superfamily protein
A01	13335682	13343113	+	X	BraA01g19110R	NS
A01	13365078	13368553	+	X	BraA01g19120R	NS
A01	13407800	13408009	-	X	BraA01g19130R	AT5G61680	Pectin lyase-like superfamily protein
A01	13408846	13409241	-	X	BraA01g19140R	AT5G61680	Pectin lyase-like superfamily protein
A01	13409250	13409474	-	X	BraA01g19150R	AT5G61680	Pectin lyase-like superfamily protein
A01	13409766	13410105	-	X	BraA01g19160R	AT5G61680	Pectin lyase-like superfamily protein
A01	13419408	13420013	-	X	BraA01g19170R	AT5G61680	Pectin lyase-like superfamily protein
A01	13421761	13427826	-	X	BraA01g19180R	AT5G61700	ABC2 homolog 16
A01	13426606	13427742	+	NA	BraA01g19190R	NS
A01	13427835	13430262	+	NA	BraA01g19200R	NS
A01	13430276	13430675	+	NA	BraA01g19210R	NS
A01	13461962	13463073	-	NA	BraA01g19220R	NS
A01	13463118	13463754	-	NA	BraA01g19230R	NS
A01	13486014	13486338	+	NA	BraA01g19240R	NS
A01	13503775	13504008	+	NA	BraA01g19250R	NS
A01	13510775	13511250	+	NA	BraA01g19260R	NS
A01	13525626	13525925	+	NA	BraA01g19270R	NS
A01	13565458	13565757	+	NA	BraA01g19280R	NS
A01	13644454	13644742	-	NA	BraA01g19290R	NS
A01	13653780	13654079	+	NA	BraA01g19300R	NS
A01	13756396	13757316	-	NA	BraA01g19310R	NS
A01	13840095	13841936	+	NA	BraA01g19320R	NS
A01	13889186	13890693	-	NA	BraA01g19330R	NS
A01	13898242	13898740	+	NA	BraA01g19340R	NS
A01	13898995	13899864	+	NA	BraA01g19350R	NS
A01	13915336	13917201	+	D	BraA01g19360R	AT1G57620	emp24/gp25L/p24 family/GOLD family protein
A01	13935718	13936244	+	D	BraA01g19370R	AT1G24380
A01	13936296	13938979	+	D	BraA01g19380R	AT1G24380
A01	13938996	13939586	+	D	BraA01g19390R	NS
A01	13940586	13941484	+	D	BraA01g19400R	NS
A01	13957589	13959789	-	D	BraA01g19410R	NS
A01	13963523	13976082	-	D	BraA01g19420R	AT1G57850	Toll-Interleukin-Resistance (TIR) domain family protein
A01	13997623	13998699	+	D	BraA01g19430R	AT1G57790	F-box family protein
A01	14016156	14019441	-	D	BraA01g19440R	AT1G57700	Protein kinase superfamily protein
A01	14023061	14024128	-	D	BraA01g19450R	AT1G57680
A01	14037967	14041505	-	D	BraA01g19460R	AT1G56410	heat shock protein 70 (Hsp 70) family protein
A01	14047058	14053221	+	D	BraA01g19470R	NS
A01	14058738	14059800	-	D	BraA01g19480R	NS
A01	14065016	14065321	+	D	BraA01g19490R	NS
A01	14065522	14066545	+	D	BraA01g19500R	NS
A01	14073842	14077286	-	D	BraA01g19510R	AT1G58025	DNA-binding bromodomain-containing protein
A01	14093088	14096017	-	D	BraA01g19520R	AT1G58080	ATP phosphoribosyl transferase 1
A01	14103531	14106165	-	D	BraA01g19530R	AT1G58110	Basic-leucine zipper (bZIP) transcription factor family protein
A01	14122742	14124001	+	D	BraA01g19540R	AT1G58120
A01	14124172	14126416	-	D	BraA01g19550R	AT1G58180	beta carbonic anhydrase 6
A01	14131735	14132469	-	D	BraA01g19560R	NS
A01	14132689	14133383	-	D	BraA01g19570R	NS
A01	14133670	14134140	-	D	BraA01g19580R	NS
A01	14134156	14134726	-	D	BraA01g19590R	NS
A01	14135223	14135608	-	D	BraA01g19600R	NS
A01	14136283	14136886	-	D	BraA01g19610R	NS
A01	14141853	14142464	-	D	BraA01g19620R	NS
A01	14143038	14148640	-	D	BraA01g19630R	NS
A01	14149910	14150973	+	D	BraA01g19640R	AT1G58190	receptor like protein 9
A01	14151248	14156606	+	D	BraA01g19650R	AT1G58190	receptor like protein 9
A01	14156662	14157195	+	D	BraA01g19660R	AT1G58190	receptor like protein 9
A01	14157853	14162585	-	D	BraA01g19670R	AT1G58200	MSCS-like 3
A01	14174326	14179939	+	D	BraA01g19680R	AT1G58215
A01	14175685	14183489	-	D	BraA01g19690R	AT1G58215
A01	14186471	14189219	+	D	BraA01g19700R	AT1G58225
A01	14192088	14193969	-	D	BraA01g19710R	NS
A01	14198414	14212098	+	D	BraA01g19720R	AT1G58230	binding
A01	14213342	14213569	-	D	BraA01g19730R	NS
A01	14215890	14228025	-	D	BraA01g19740R	AT1G58250	Golgi-body localisation protein domain ;RNA pol II promoter Fmp27 protein domain
A01	14229243	14230430	+	D	BraA01g19750R	NS
A01	14240249	14243263	-	D	BraA01g19760R	NS
A01	14243421	14246153	+	D	BraA01g19770R	NS
A01	14248330	14248865	+	D	BraA01g19780R	NS
A01	14248868	14250546	+	D	BraA01g19790R	AT5G03030	Chaperone DnaJ-domain superfamily protein
A01	14250556	14251741	+	D	BraA01g19800R	AT3G21360	2-oxoglutarate (2OG) and Fe(II)-dependent oxygenase superfamily protein
A01	14257132	14258799	+	D	BraA01g19810R	NS
A01	14259560	14261709	-	D	BraA01g19820R	AT1G58280	Phosphoglycerate mutase family protein
A01	14262332	14263642	-	D	BraA01g19830R	AT1G53550	F-box family protein
A01	14279482	14280036	-	D	BraA01g19840R	AT2G28700	AGAMOUS-like 46
A01	14280097	14283329	-	D	BraA01g19850R	AT2G28700	AGAMOUS-like 46
A01	14283335	14283934	-	D	BraA01g19860R	AT2G28700	AGAMOUS-like 46
A01	14290082	14292466	-	D	BraA01g19870R	AT1G58290	Glutamyl-tRNA reductase family protein
A01	14299774	14300285	+	D	BraA01g19880R	NS
A01	14316340	14320109	+	D	BraA01g19890R	AT1G58360	amino acid permease 1
A01	14334793	14336944	+	D	BraA01g19900R	AT5G55630	Outward rectifying potassium channel protein
A01	14339358	14345766	+	D	BraA01g19910R	AT1G58520	lipases;hydrolases, acting on ester bonds
A01	14343834	14345855	-	D	BraA01g19920R	AT1G58520	lipases;hydrolases, acting on ester bonds
A01	14353708	14358201	+	D	BraA01g19930R	AT1G59520	CW7
A01	14361372	14363529	-	D	BraA01g19940R	NS
A01	14370048	14371036	+	D	BraA01g19950R	NS
A01	14378804	14380833	+	D	BraA01g19960R	AT1G59580	mitogen-activated protein kinase homolog 2
A01	14383945	14385645	-	D	BraA01g19970R	NS
A01	14386456	14389490	-	D	BraA01g19980R	NS
A01	14414548	14415877	-	D	BraA01g19990R	AT1G59590	ZCF37
A01	14414827	14416119	+	D	BraA01g20000R	AT1G59590	ZCF37
A01	14419174	14421622	-	D	BraA01g20010R	AT1G59600	ZCW7
A01	14432502	14439644	+	D	BraA01g20020R	AT1G59610	dynamin-like 3
A01	14440103	14441451	+	D	BraA01g20030R	NS
A01	14445552	14449761	+	D	BraA01g20040R	AT1G56550	RhamnoGalacturonan speci&#64257;c Xylosyltransferase 1
A01	14450309	14458114	+	D	BraA01g20050R	AT1G56550	RhamnoGalacturonan speci&#64257;c Xylosyltransferase 1
A01	14471539	14474092	-	D	BraA01g20060R	NS
A01	14479056	14484457	+	D	BraA01g20070R	AT1G59740	Major facilitator superfamily protein
A01	14512458	14518110	+	D	BraA01g20080R	AT1G59760	RNA helicase, ATP-dependent, SK12/DOB1 protein
A01	14515859	14522346	-	D	BraA01g20090R	AT1G59760	RNA helicase, ATP-dependent, SK12/DOB1 protein
A01	14524833	14526323	-	D	BraA01g20100R	AT1G59620	Disease resistance protein (CC-NBS-LRR class) family
A01	14526361	14527123	-	D	BraA01g20110R	NS
A01	14530312	14539297	+	D	BraA01g20120R	AT1G59820	aminophospholipid ATPase 3
A01	14540435	14546911	+	D	BraA01g20130R	AT1G59850	ARM repeat superfamily protein
A01	14542176	14543570	-	D	BraA01g20140R	AT1G59850	ARM repeat superfamily protein
A01	14559062	14565268	+	D	BraA01g20150R	AT1G59890	SIN3-like 5
A01	14584815	14587693	+	D	BraA01g20160R	AT1G59900	pyruvate dehydrogenase complex E1 alpha subunit
A01	14587308	14590968	-	D	BraA01g20170R	AT1G59910	Actin-binding FH2 (formin homology 2) family protein
A01	14597237	14599370	-	D	BraA01g20180R	AT2G42470	TRAF-like family protein
A01	14608095	14609926	-	D	BraA01g20190R	AT1G56540	Disease resistance protein (TIR-NBS-LRR class) family
A01	14610068	14610804	-	D	BraA01g20200R	NS
A01	14614482	14617341	-	D	BraA01g20210R	AT1G59990	DEA(D/H)-box RNA helicase family protein
A01	14620748	14621521	+	D	BraA01g20220R	AT1G60340	NAC (No Apical Meristem) domain transcriptional regulator superfamily protein
A01	14625237	14625608	-	D	BraA01g20230R	NS
A01	14625609	14625970	-	D	BraA01g20240R	AT1G60000	RNA-binding (RRM/RBD/RNP motifs) family protein
A01	14625983	14626382	-	D	BraA01g20250R	AT1G60000	RNA-binding (RRM/RBD/RNP motifs) family protein
A01	14633006	14634387	-	D	BraA01g20260R	AT1G60010
A01	14669945	14672862	-	D	BraA01g20270R	AT1G60030	nucleobase-ascorbate transporter 7
A01	14690684	14690973	-	D	BraA01g20280R	NS
A01	14691019	14692410	-	D	BraA01g20290R	NS
A01	14704946	14705397	+	D	BraA01g20300R	NS
A01	14708762	14709050	+	D	BraA01g20310R	NS
A01	14709060	14710226	+	D	BraA01g20320R	NS
A01	14721481	14724248	+	D	BraA01g20330R	AT1G60060	Serine/threonine-protein kinase WNK (With No Lysine)-related
A01	14754861	14759388	-	D	BraA01g20340R	AT3G17700	cyclic nucleotide-binding transporter 1
A01	14763449	14764512	-	D	BraA01g20350R	NS
A01	14765645	14766633	-	D	BraA01g20360R	AT1G60070	Adaptor protein complex AP-1, gamma subunit
A01	14768844	14770382	-	D	BraA01g20370R	AT1G64030	serpin 3
A01	14775301	14779287	-	D	BraA01g20380R	AT1G60140	trehalose phosphate synthase
A01	14800963	14802866	+	D	BraA01g20390R	AT5G16250
A01	14805289	14805770	-	D	BraA01g20400R	NS
A01	14808370	14812026	-	D	BraA01g20410R	AT1G60160	Potassium transporter family protein
A01	14830694	14831368	+	D	BraA01g20420R	NS
A01	14835411	14838047	+	D	BraA01g20430R	AT1G60170	pre-mRNA processing ribonucleoprotein binding region-containing protein
A01	14840713	14842746	+	D	BraA01g20440R	AT1G60190	ARM repeat superfamily protein
A01	14843233	14847607	-	D	BraA01g20450R	AT1G60200	splicing factor PWI domain-containing protein / RNA recognition motif (RRM)-containing protein
A01	14863079	14865778	-	D	BraA01g20460R	AT1G60340	NAC (No Apical Meristem) domain transcriptional regulator superfamily protein
A01	14870411	14872347	+	D	BraA01g20470R	AT2G42470	TRAF-like family protein
A01	14880789	14882450	-	D	BraA01g20480R	AT2G43465	RNA-binding ASCH domain protein
A01	14884599	14886215	+	D	BraA01g20490R	NS
A01	14889783	14892419	+	D	BraA01g20500R	NS
A01	14894075	14896451	+	D	BraA01g20510R	AT1G60420	DC1 domain-containing protein
A01	14905220	14906718	+	D	BraA01g20520R	AT1G60250	B-box zinc finger family protein
A01	14911700	14914634	-	D	BraA01g20530R	NS
A01	14920426	14928326	-	D	BraA01g20540R	AT1G60450	galactinol synthase 7
A01	14946689	14949853	+	D	BraA01g20550R	AT1G60460
A01	14957763	14958424	+	D	BraA01g20560R	AT1G60500	Dynamin related protein 4C
A01	14960352	14960705	-	D	BraA01g20570R	NS
A01	14970855	14971922	+	D	BraA01g20580R	AT1G60500	Dynamin related protein 4C
A01	14977528	14979918	+	D	BraA01g20590R	NS
A01	14981147	14981871	+	D	BraA01g20600R	NS
A01	14997317	14997652	-	D	BraA01g20610R	NS
A01	15009451	15011663	+	D	BraA01g20620R	AT1G60500	Dynamin related protein 4C
A01	15014777	15016373	-	D	BraA01g20630R	NS
A01	15017831	15018128	+	D	BraA01g20640R	NS
A01	15021493	15023266	-	D	BraA01g20650R	NS
A01	15032828	15034281	+	D	BraA01g20660R	AT2G42470	TRAF-like family protein
A01	15040098	15041967	+	D	BraA01g20670R	NS
A01	15048119	15048447	+	D	BraA01g20680R	NS
A01	15049218	15053321	+	D	BraA01g20690R	NS
A01	15057324	15057851	+	D	BraA01g20700R	AT1G60240	NAC (No Apical Meristem) domain transcriptional regulator superfamily protein
A01	15058029	15060523	-	D	BraA01g20710R	AT1G60600	UbiA prenyltransferase family protein
A01	15081515	15083709	-	D	BraA01g20720R	AT1G60610	SBP (S-ribonuclease binding protein) family protein
A01	15087975	15090661	+	D	BraA01g20730R	AT1G60620	RNA polymerase I subunit 43
A01	15093797	15094578	+	D	BraA01g20740R	NS
A01	15094619	15096958	-	D	BraA01g20750R	AT1G60630	Leucine-rich repeat protein kinase family protein
A01	15099284	15100953	-	D	BraA01g20760R	NS
A01	15100602	15103873	+	D	BraA01g20770R	AT1G60660	cytochrome B5-like protein
A01	15103421	15103786	-	D	BraA01g20780R	AT1G60660	cytochrome B5-like protein
A01	15105692	15110091	+	D	BraA01g20790R	AT1G60750	NAD(P)-linked oxidoreductase superfamily protein
A01	15108432	15110527	-	D	BraA01g20800R	AT1G60750	NAD(P)-linked oxidoreductase superfamily protein
A01	15112816	15114601	-	D	BraA01g20810R	AT1G60750	NAD(P)-linked oxidoreductase superfamily protein
A01	15124526	15126592	+	D	BraA01g20820R	AT1G60770	Tetratricopeptide repeat (TPR)-like superfamily protein
A01	15129347	15129879	+	D	BraA01g20830R	AT5G59060
A01	15134604	15136016	+	D	BraA01g20840R	AT1G05530	UDP-glucosyl transferase 75B2
A01	15137054	15142787	-	D	BraA01g20850R	AT1G60780	Clathrin adaptor complexes medium subunit family protein
A01	15137181	15139460	+	D	BraA01g20860R	AT1G63350	Disease resistance protein (CC-NBS-LRR class) family
A01	15157490	15158958	-	D	BraA01g20870R	NS
A01	15164702	15169354	-	D	BraA01g20880R	AT1G60800	NSP-interacting kinase 3
A01	15192056	15208760	-	D	BraA01g20890R	AT3G08840	D-alanine--D-alanine ligase family
A01	15210936	15214939	+	D	BraA01g20900R	AT1G60900	U2 snRNP auxilliary factor, large subunit, splicing factor
A01	15215259	15231817	-	D	BraA01g20910R	AT1G60940	SNF1-related protein kinase 2.10
A01	15250105	15252070	-	D	BraA01g20920R	NS
A01	15256378	15258394	+	D	BraA01g20930R	NS
A01	15264197	15268373	+	D	BraA01g20940R	AT1G10950	transmembrane nine 1
A01	15268838	15269284	+	D	BraA01g20950R	AT1G60950	2Fe-2S ferredoxin-like superfamily protein
A01	15271366	15271596	-	D	BraA01g20960R	NS
A01	15271604	15273554	-	D	BraA01g20970R	NS
A01	15276429	15278602	-	D	BraA01g20980R	AT1G60960	iron regulated transporter 3
[truncated: 40,383 more rows]
