# Supplementary material for: Genetic and genomic resources to study natural variation in Brassica rapa
Source: Plant Direct. 2020 Dec 22;4(12):e00285. doi: 10.1002/pld3.285 (PMC7755128; doi:10.1002/pld3.285)
Supplement: Supplementary file 6 — Table S3 [file PLD3-4-e00285-s006.xlsx]

## Sheet: Supplemental_TableS3
Supplemental Table S3. Correspondence of the R500 V1.2 predicted protein-coding gene annotations with the Chiifu v1 gene annotations used in the NCBI and EnsemblPlants databases.
Chromosome	Start	Stop	R500V1.1	ChiifuV1
A01	1582	1865	BraA01g01010R	Bra011089
A01	4318	4619	BraA01g01010R	Bra011088
A01	3159	3432	BraA01g01020R	Bra011089
A01	4318	4619	BraA01g01020R	Bra011088
A01	16285	17370	BraA01g01030R	Bra011087
A01	26631	26889	BraA01g01040R	Bra011086
A01	26631	26871	BraA01g01040R	Bra011110
A01	29744	30121	BraA01g01050R	Bra011085
A01	57293	57471	BraA01g01090R	Bra010476
A01	59028	59099	BraA01g01100R	Bra010475
A01	60596	60963	BraA01g01110R	Bra010474
A01	62565	63029	BraA01g01110R	Bra010473
A01	68880	69117	BraA01g01120R	Bra010473
A01	73685	74667	BraA01g01130R	Bra010472
A01	77870	78181	BraA01g01140R	Bra010471
A01	80634	81276	BraA01g01150R	Bra010470
A01	106589	108205	BraA01g01170R	Bra011084
A01	134640	134839	BraA01g01180R	Bra011083
A01	186052	187002	BraA01g01210R	Bra011082
A01	186529	187002	BraA01g01220R	Bra011082
A01	188027	188818	BraA01g01220R	Bra011081
A01	194611	194768	BraA01g01220R	Bra011251
A01	197710	199145	BraA01g01230R	Bra011080
A01	199542	199627	BraA01g01240R	Bra011079
A01	202490	202667	BraA01g01250R	Bra011078
A01	204936	205271	BraA01g01260R	Bra011078
A01	214752	214944	BraA01g01280R	Bra011078
A01	217366	217696	BraA01g01290R	Bra011078
A01	219387	219734	BraA01g01300R	Bra011077
A01	221824	221896	BraA01g01310R	Bra011076
A01	225049	225199	BraA01g01310R	Bra010347
A01	225389	225528	BraA01g01320R	Bra011076
A01	226514	227190	BraA01g01320R	Bra011075
A01	230106	230604	BraA01g01320R	Bra011074
A01	230272	230308	BraA01g01320R	Bra024172
A01	232638	233543	BraA01g01320R	Bra011073
A01	235018	235335	BraA01g01330R	Bra011072
A01	237245	237654	BraA01g01340R	Bra011071
A01	244437	244799	BraA01g01350R	Bra011070
A01	252605	253945	BraA01g01360R	Bra011069
A01	255992	257245	BraA01g01370R	Bra011068
A01	259538	259692	BraA01g01380R	Bra011067
A01	262584	262995	BraA01g01390R	Bra011066
A01	270574	270668	BraA01g01400R	Bra011065
A01	282278	282375	BraA01g01410R	Bra011064
A01	283843	283925	BraA01g01410R	Bra011063
A01	283843	283925	BraA01g01420R	Bra011063
A01	285445	285521	BraA01g01420R	Bra011062
A01	285445	285521	BraA01g01430R	Bra011062
A01	286252	286321	BraA01g01440R	Bra011062
A01	303601	303694	BraA01g01440R	Bra011061
A01	312318	312761	BraA01g01450R	Bra011060
A01	315746	316052	BraA01g01460R	Bra011059
A01	317473	319906	BraA01g01460R	Bra011058
A01	315746	316052	BraA01g01470R	Bra011059
A01	317473	320074	BraA01g01470R	Bra011058
A01	333392	333653	BraA01g01480R	Bra011057
A01	333392	333653	BraA01g01490R	Bra011057
A01	334572	334652	BraA01g01490R	Bra011056
A01	341212	341442	BraA01g01500R	Bra011055
A01	356905	357733	BraA01g01520R	Bra011054
A01	358851	358964	BraA01g01530R	Bra011053
A01	375820	376043	BraA01g01550R	Bra011052
A01	380306	381811	BraA01g01560R	Bra011051
A01	382502	383189	BraA01g01570R	Bra011050
A01	384557	384918	BraA01g01580R	Bra011049
A01	393549	393980	BraA01g01590R	Bra011048
A01	395358	395841	BraA01g01600R	Bra011047
A01	398390	401499	BraA01g01610R	Bra011046
A01	401922	401985	BraA01g01610R	Bra011045
A01	398390	401499	BraA01g01620R	Bra011046
A01	401922	401985	BraA01g01620R	Bra011045
A01	405981	406755	BraA01g01630R	Bra011043
A01	409742	410586	BraA01g01640R	Bra011042
A01	412016	414109	BraA01g01640R	Bra011041
A01	411342	411580	BraA01g01650R	Bra011042
A01	412016	414109	BraA01g01650R	Bra011041
A01	420079	421404	BraA01g01660R	Bra011040
A01	422922	423445	BraA01g01670R	Bra011038
A01	424339	424403	BraA01g01670R	Bra010361
A01	451013	451223	BraA01g01680R	Bra011037
A01	457952	458356	BraA01g01690R	Bra011036
A01	461322	461501	BraA01g01700R	Bra011035
A01	461466	461501	BraA01g01700R	Bra010364
A01	463206	463773	BraA01g01700R	Bra011034
A01	462243	462733	BraA01g01710R	Bra011035
A01	463206	463773	BraA01g01710R	Bra011034
A01	468697	469094	BraA01g01720R	Bra011033
A01	476483	477170	BraA01g01730R	Bra011032
A01	477317	478288	BraA01g01730R	Bra011031
A01	476483	477170	BraA01g01740R	Bra011032
A01	478815	478981	BraA01g01750R	Bra011031
A01	479453	479569	BraA01g01750R	Bra011030
A01	485373	485594	BraA01g01760R	Bra011029
A01	489658	489850	BraA01g01770R	Bra011028
A01	491604	491671	BraA01g01770R	Bra011027
A01	493535	494191	BraA01g01780R	Bra011026
A01	498315	498431	BraA01g01780R	Bra011025
A01	499850	500182	BraA01g01780R	Bra011024
A01	559429	559515	BraA01g01800R	Bra040155
A01	560772	561146	BraA01g01810R	Bra040156
A01	561921	562515	BraA01g01810R	Bra040157
A01	560772	561146	BraA01g01820R	Bra040156
A01	561921	562515	BraA01g01820R	Bra040157
A01	566411	567187	BraA01g01830R	Bra040158
A01	576183	576905	BraA01g01840R	Bra040159
A01	578512	578600	BraA01g01850R	Bra040160
A01	580516	580663	BraA01g01860R	Bra040161
A01	580863	581128	BraA01g01870R	Bra040161
A01	582629	582724	BraA01g01870R	Bra040162
A01	585522	585712	BraA01g01880R	Bra040163
A01	587241	587280	BraA01g01880R	Bra040164
A01	587241	587280	BraA01g01890R	Bra040164
A01	593890	595011	BraA01g01900R	Bra040165
A01	596380	596913	BraA01g01910R	Bra027443
A01	602017	602702	BraA01g01920R	Bra040167
A01	613166	613579	BraA01g01940R	Bra040168
A01	631269	631347	BraA01g01950R	Bra040169
A01	634555	634936	BraA01g01960R	Bra040170
A01	635850	635929	BraA01g01960R	Bra012653
A01	638123	638339	BraA01g01970R	Bra040171
A01	640605	641193	BraA01g01980R	Bra040172
A01	643324	643517	BraA01g01990R	Bra040173
A01	655581	657088	BraA01g02000R	Bra040174
A01	669764	670807	BraA01g02020R	Bra040175
A01	672056	672155	BraA01g02030R	Bra040176
A01	685828	686479	BraA01g02050R	Bra040177
A01	688308	688671	BraA01g02060R	Bra040178
A01	689572	689638	BraA01g02070R	Bra040178
A01	690243	691253	BraA01g02070R	Bra040179
A01	697980	698347	BraA01g02090R	Bra040180
A01	699088	699124	BraA01g02100R	Bra040181
A01	713133	713338	BraA01g02120R	Bra040182
A01	713503	713936	BraA01g02120R	Bra012640
A01	718917	719801	BraA01g02130R	Bra040183
A01	740365	740973	BraA01g02140R	Bra013257
A01	745732	746044	BraA01g02150R	Bra013258
A01	748137	748614	BraA01g02150R	Bra013259
A01	747802	747944	BraA01g02160R	Bra013258
A01	748137	748826	BraA01g02160R	Bra013259
A01	753836	753958	BraA01g02170R	Bra013260
A01	754404	754763	BraA01g02180R	Bra013260
A01	758797	758945	BraA01g02190R	Bra013261
A01	764781	765336	BraA01g02210R	Bra013262
A01	781174	781978	BraA01g02230R	Bra013263
A01	782071	782949	BraA01g02230R	Bra013264
A01	788036	788109	BraA01g02240R	Bra013265
A01	795050	795113	BraA01g02250R	Bra013266
A01	800131	801051	BraA01g02260R	Bra013267
A01	804494	805378	BraA01g02270R	Bra013268
A01	807573	808246	BraA01g02280R	Bra013269
A01	808856	809254	BraA01g02280R	Bra013270
A01	808089	808246	BraA01g02290R	Bra013269
A01	808856	809490	BraA01g02290R	Bra013270
A01	812994	813237	BraA01g02300R	Bra013271
A01	819660	819822	BraA01g02310R	Bra013272
A01	826969	827419	BraA01g02320R	Bra013274
A01	835025	835230	BraA01g02330R	Bra013275
A01	855180	855537	BraA01g02340R	Bra013278
A01	855180	855537	BraA01g02340R	Bra013279
A01	855180	855537	BraA01g02340R	Bra013277
A01	866711	866972	BraA01g02350R	Bra013282
A01	871293	871343	BraA01g02360R	Bra013283
A01	872917	873230	BraA01g02360R	Bra013284
A01	875117	875855	BraA01g02370R	Bra013285
A01	878108	878706	BraA01g02370R	Bra013286
A01	877763	877814	BraA01g02380R	Bra013285
A01	878108	881630	BraA01g02380R	Bra013286
A01	885121	885166	BraA01g02390R	Bra013287
A01	890788	892193	BraA01g02400R	Bra013288
A01	903165	903577	BraA01g02420R	Bra013289
A01	909028	909218	BraA01g02430R	Bra013290
A01	912046	912076	BraA01g02440R	Bra013291
A01	913748	913778	BraA01g02440R	Bra013292
A01	912819	913230	BraA01g02450R	Bra013291
A01	913748	913778	BraA01g02450R	Bra013292
A01	915346	915524	BraA01g02450R	Bra013293
A01	920490	920676	BraA01g02470R	Bra013294
A01	925323	926481	BraA01g02480R	Bra013295
A01	948599	949095	BraA01g02490R	Bra013296
A01	958640	958728	BraA01g02510R	Bra013297
A01	985243	986986	BraA01g02530R	Bra013298
A01	988775	988963	BraA01g02540R	Bra013299
A01	992273	992752	BraA01g02550R	Bra013300
A01	993858	994143	BraA01g02550R	Bra013301
A01	993368	993532	BraA01g02560R	Bra013300
A01	993858	994143	BraA01g02560R	Bra013301
A01	995345	995914	BraA01g02570R	Bra013302
A01	1000393	1001526	BraA01g02580R	Bra013303
A01	1007100	1007819	BraA01g02590R	Bra013304
A01	1014785	1014870	BraA01g02610R	Bra013306
A01	1021462	1021656	BraA01g02630R	Bra013307
A01	1021683	1022132	BraA01g02640R	Bra013307
A01	1024749	1025178	BraA01g02650R	Bra013308
A01	1027486	1027703	BraA01g02660R	Bra013309
A01	1030110	1031024	BraA01g02660R	Bra013310
A01	1042633	1042765	BraA01g02670R	Bra013311
A01	1049931	1049996	BraA01g02680R	Bra013312
A01	1051306	1051632	BraA01g02690R	Bra013313
A01	1056083	1057135	BraA01g02690R	Bra013314
A01	1055650	1055792	BraA01g02700R	Bra013313
A01	1056083	1057135	BraA01g02700R	Bra013314
A01	1060407	1060473	BraA01g02710R	Bra013315
A01	1065379	1066006	BraA01g02710R	Bra013316
A01	1068405	1068520	BraA01g02720R	Bra013317
A01	1074137	1074411	BraA01g02730R	Bra013317
A01	1076162	1076219	BraA01g02740R	Bra013318
A01	1090213	1090449	BraA01g02770R	Bra013319
A01	1102531	1102629	BraA01g02780R	Bra013320
A01	1105986	1106332	BraA01g02810R	Bra013321
A01	1112013	1112410	BraA01g02820R	Bra013322
A01	1130908	1132032	BraA01g02850R	Bra013324
A01	1133999	1134098	BraA01g02850R	Bra013325
A01	1133360	1133719	BraA01g02860R	Bra013324
A01	1133999	1134098	BraA01g02860R	Bra013325
A01	1135813	1136068	BraA01g02870R	Bra013326
A01	1137519	1138073	BraA01g02870R	Bra013327
A01	1138561	1139079	BraA01g02880R	Bra013328
A01	1139484	1145662	BraA01g02880R	Bra013329
A01	1138561	1139079	BraA01g02890R	Bra013328
A01	1151108	1151695	BraA01g02900R	Bra013330
A01	1166942	1167442	BraA01g02910R	Bra013334
A01	1171774	1173169	BraA01g02920R	Bra013335
A01	1174924	1175008	BraA01g02930R	Bra013336
A01	1180691	1180986	BraA01g02940R	Bra013337
A01	1190105	1190395	BraA01g02950R	Bra013338
A01	1193588	1195897	BraA01g02960R	Bra013339
A01	1193588	1195897	BraA01g02970R	Bra013339
A01	1201330	1202812	BraA01g02990R	Bra013340
A01	1209012	1209434	BraA01g03000R	Bra013341
A01	1211596	1211706	BraA01g03010R	Bra013342
A01	1212693	1212972	BraA01g03010R	Bra013343
A01	1212693	1213371	BraA01g03020R	Bra013343
A01	1213870	1216476	BraA01g03020R	Bra013344
A01	1217017	1218312	BraA01g03020R	Bra013345
A01	1211986	1212461	BraA01g03020R	Bra013342
A01	1213192	1213371	BraA01g03030R	Bra013343
A01	1213870	1216476	BraA01g03030R	Bra013344
A01	1217017	1218312	BraA01g03030R	Bra013345
A01	1221423	1222109	BraA01g03040R	Bra013346
A01	1224320	1224823	BraA01g03050R	Bra013347
A01	1230233	1230658	BraA01g03060R	Bra013349
A01	1238656	1239657	BraA01g03060R	Bra013350
A01	1252556	1253287	BraA01g03070R	Bra013351
A01	1253666	1253814	BraA01g03070R	Bra013352
A01	1261713	1263919	BraA01g03080R	Bra013353
A01	1268244	1269224	BraA01g03090R	Bra013354
A01	1269378	1270981	BraA01g03090R	Bra013355
A01	1268244	1269224	BraA01g03100R	Bra013354
A01	1272954	1274124	BraA01g03110R	Bra013358
A01	1281028	1281244	BraA01g03120R	Bra013359
A01	1286618	1287030	BraA01g03130R	Bra013360
A01	1294556	1294723	BraA01g03140R	Bra013361
A01	1297273	1297548	BraA01g03150R	Bra013362
A01	1299788	1299917	BraA01g03160R	Bra013362
A01	1303403	1303735	BraA01g03170R	Bra013363
A01	1311103	1311332	BraA01g03180R	Bra013364
A01	1317811	1318288	BraA01g03190R	Bra013365
A01	1325637	1326171	BraA01g03200R	Bra013367
A01	1328730	1328854	BraA01g03210R	Bra013368
A01	1330528	1330655	BraA01g03210R	Bra013369
A01	1336445	1336696	BraA01g03230R	Bra013370
A01	1345623	1346104	BraA01g03250R	Bra013371
A01	1346429	1346475	BraA01g03250R	Bra012558
A01	1355973	1356045	BraA01g03280R	Bra013372
A01	1361021	1361737	BraA01g03290R	Bra013373
A01	1365270	1365305	BraA01g03300R	Bra013374
A01	1372365	1372566	BraA01g03310R	Bra013375
A01	1373888	1374497	BraA01g03310R	Bra013376
A01	1373389	1373686	BraA01g03320R	Bra013375
A01	1373888	1374497	BraA01g03320R	Bra013376
A01	1379365	1379455	BraA01g03330R	Bra013377
A01	1383976	1385490	BraA01g03340R	Bra013378
A01	1394924	1396876	BraA01g03350R	Bra013379
A01	1398399	1398605	BraA01g03360R	Bra013380
A01	1401288	1401312	BraA01g03360R	Bra013381
A01	1401288	1401524	BraA01g03370R	Bra013381
A01	1405526	1405785	BraA01g03380R	Bra013382
A01	1406310	1406587	BraA01g03390R	Bra013382
A01	1407768	1407985	BraA01g03390R	Bra013383
A01	1410830	1411498	BraA01g03400R	Bra013384
A01	1413471	1413574	BraA01g03410R	Bra013385
A01	1414663	1414755	BraA01g03410R	Bra021494
A01	1416046	1416165	BraA01g03410R	Bra020966
A01	1436257	1436855	BraA01g03420R	Bra013386
A01	1442345	1442403	BraA01g03430R	Bra013387
A01	1454902	1456128	BraA01g03440R	Bra013389
A01	1482934	1483283	BraA01g03480R	Bra013390
A01	1484858	1486384	BraA01g03490R	Bra013391
A01	1496993	1497432	BraA01g03500R	Bra013392
A01	1505614	1505698	BraA01g03510R	Bra013393
A01	1507652	1507998	BraA01g03510R	Bra013394
A01	1514311	1514440	BraA01g03520R	Bra013395
A01	1530049	1530549	BraA01g03530R	Bra013396
A01	1545420	1545730	BraA01g03550R	Bra013398
A01	1549844	1551325	BraA01g03560R	Bra013399
A01	1565637	1568362	BraA01g03570R	Bra013400
A01	1566437	1566570	BraA01g03570R	Bra027595
A01	1578358	1578395	BraA01g03590R	Bra013401
A01	1596613	1596654	BraA01g03610R	Bra020960
A01	1636017	1636161	BraA01g03670R	Bra004919
A01	1640632	1640713	BraA01g03670R	Bra013402
A01	1643690	1645276	BraA01g03670R	Bra013403
A01	1647435	1648775	BraA01g03670R	Bra013404
A01	1649797	1650023	BraA01g03670R	Bra013405
A01	1653529	1653639	BraA01g03680R	Bra013405
A01	1658393	1658950	BraA01g03690R	Bra013406
A01	1663642	1663690	BraA01g03700R	Bra013410
A01	1666854	1667348	BraA01g03710R	Bra013409
A01	1667146	1667290	BraA01g03710R	Bra013412
A01	1668027	1668618	BraA01g03720R	Bra013409
A01	1668571	1668618	BraA01g03720R	Bra013412
A01	1679743	1679889	BraA01g03740R	Bra013408
A01	1683644	1684009	BraA01g03750R	Bra013407
A01	1685217	1685312	BraA01g03750R	Bra013410
A01	1688044	1688175	BraA01g03760R	Bra013411
A01	1691778	1692140	BraA01g03770R	Bra013413
A01	1693917	1695638	BraA01g03780R	Bra013414
A01	1696243	1696537	BraA01g03790R	Bra013415
A01	1700915	1702916	BraA01g03810R	Bra013416
A01	1704276	1704697	BraA01g03820R	Bra013417
A01	1709343	1710594	BraA01g03830R	Bra013418
A01	1719491	1720707	BraA01g03830R	Bra013419
A01	1723309	1723874	BraA01g03840R	Bra013420
A01	1731318	1731530	BraA01g03860R	Bra013421
A01	1734967	1735561	BraA01g03860R	Bra013422
A01	1750203	1751040	BraA01g03880R	Bra013423
A01	1766730	1767630	BraA01g03890R	Bra013425
A01	1773736	1773788	BraA01g03900R	Bra013426
A01	1787795	1787947	BraA01g03910R	Bra013428
A01	1791252	1791843	BraA01g03920R	Bra013429
A01	1793646	1794060	BraA01g03930R	Bra013430
A01	1797767	1799195	BraA01g03940R	Bra013431
A01	1801726	1802562	BraA01g03940R	Bra021701
A01	1808541	1810028	BraA01g03950R	Bra013432
A01	1816064	1816829	BraA01g03970R	Bra013433
A01	1818144	1819300	BraA01g03970R	Bra012528
A01	1820741	1821004	BraA01g03980R	Bra013434
A01	1826761	1827141	BraA01g03990R	Bra013435
A01	1831768	1831851	BraA01g04000R	Bra013436
A01	1848772	1849392	BraA01g04020R	Bra013438
A01	1855899	1856003	BraA01g04040R	Bra036742
A01	1857385	1857998	BraA01g04050R	Bra013439
A01	1859323	1859458	BraA01g04060R	Bra013440
A01	1861711	1862708	BraA01g04060R	Bra013441
A01	1861711	1863037	BraA01g04070R	Bra013441
A01	1865464	1866462	BraA01g04080R	Bra013442
A01	1875826	1878548	BraA01g04100R	Bra013443
A01	1880916	1882742	BraA01g04110R	Bra013444
A01	1891285	1891590	BraA01g04130R	Bra013445
A01	1901467	1901821	BraA01g04140R	Bra013446
A01	1908351	1912199	BraA01g04170R	Bra013447
A01	1918931	1920106	BraA01g04190R	Bra013448
A01	1923013	1923726	BraA01g04200R	Bra013449
A01	1947585	1947696	BraA01g04230R	Bra013450
A01	1951497	1951530	BraA01g04240R	Bra011202
A01	1961429	1964000	BraA01g04250R	Bra013451
A01	1966331	1966780	BraA01g04260R	Bra013452
A01	1969125	1969586	BraA01g04270R	Bra013453
A01	1977426	1977908	BraA01g04290R	Bra013454
A01	1982689	1983477	BraA01g04310R	Bra013455
A01	1983309	1983394	BraA01g04310R	Bra018670
A01	1983360	1983425	BraA01g04310R	Bra011964
A01	2005443	2005560	BraA01g04320R	Bra013456
A01	2010340	2010433	BraA01g04330R	Bra013457
A01	2014368	2015777	BraA01g04330R	Bra013458
A01	2019463	2019523	BraA01g04350R	Bra013459
A01	2024150	2024491	BraA01g04360R	Bra013460
A01	2026696	2026743	BraA01g04370R	Bra013461
A01	2031766	2031859	BraA01g04370R	Bra013462
A01	2030953	2031252	BraA01g04380R	Bra013461
A01	2031766	2031859	BraA01g04380R	Bra013462
A01	2034696	2035016	BraA01g04390R	Bra013463
A01	2035169	2036628	BraA01g04390R	Bra013464
A01	2034696	2035016	BraA01g04400R	Bra013463
A01	2040803	2041600	BraA01g04410R	Bra013465
A01	2042512	2043136	BraA01g04420R	Bra013466
A01	2048386	2050179	BraA01g04430R	Bra013467
A01	2050861	2051033	BraA01g04430R	Bra013468
A01	2052471	2054780	BraA01g04430R	Bra013469
A01	2052471	2054780	BraA01g04440R	Bra013469
A01	2056405	2056971	BraA01g04450R	Bra013470
A01	2067881	2068112	BraA01g04470R	Bra032329
A01	2070634	2072255	BraA01g04480R	Bra013471
A01	2074510	2076093	BraA01g04490R	Bra013472
A01	2076864	2078443	BraA01g04490R	Bra013473
A01	2079943	2080740	BraA01g04490R	Bra013474
A01	2079943	2080689	BraA01g04500R	Bra013474
A01	2083889	2085496	BraA01g04510R	Bra013475
A01	2090011	2091529	BraA01g04520R	Bra013476
A01	2094444	2094860	BraA01g04530R	Bra013477
A01	2107451	2108464	BraA01g04540R	Bra013478
A01	2113056	2113177	BraA01g04550R	Bra013479
A01	2119102	2120314	BraA01g04560R	Bra013480
A01	2123122	2123517	BraA01g04570R	Bra013481
A01	2124000	2124664	BraA01g04580R	Bra013481
A01	2125199	2125838	BraA01g04580R	Bra013482
A01	2129706	2129827	BraA01g04580R	Bra013483
A01	2132997	2133627	BraA01g04590R	Bra013484
A01	2138786	2142063	BraA01g04600R	Bra013485
A01	2146688	2146764	BraA01g04610R	Bra013486
A01	2151080	2151756	BraA01g04620R	Bra013487
A01	2158946	2160262	BraA01g04630R	Bra013488
A01	2161425	2161566	BraA01g04640R	Bra013489
A01	2164939	2165679	BraA01g04650R	Bra013490
A01	2173154	2173874	BraA01g04680R	Bra013492
A01	2180073	2180825	BraA01g04680R	Bra013493
A01	2183368	2184039	BraA01g04680R	Bra013494
A01	2187887	2188177	BraA01g04680R	Bra013495
A01	2187887	2188143	BraA01g04680R	Bra038787
A01	2189341	2189634	BraA01g04680R	Bra013496
A01	2192168	2193701	BraA01g04710R	Bra013498
A01	2195435	2197182	BraA01g04710R	Bra013499
A01	2197921	2197975	BraA01g04720R	Bra013499
A01	2201008	2201122	BraA01g04720R	Bra020883
A01	2202353	2202467	BraA01g04720R	Bra013500
A01	2202353	2202467	BraA01g04730R	Bra013500
A01	2206569	2208134	BraA01g04750R	Bra013501
A01	2211883	2212247	BraA01g04760R	Bra013502
A01	2213700	2214425	BraA01g04770R	Bra013503
A01	2218613	2218758	BraA01g04780R	Bra013507
A01	2224130	2224172	BraA01g04790R	Bra013508
A01	2229253	2230968	BraA01g04790R	Bra013509
A01	2231770	2231955	BraA01g04790R	Bra013510
A01	2234790	2234822	BraA01g04790R	Bra013511
A01	2229253	2230968	BraA01g04800R	Bra013509
A01	2233463	2234501	BraA01g04810R	Bra013510
A01	2234790	2234822	BraA01g04810R	Bra013511
A01	2250530	2250845	BraA01g04820R	Bra013512
A01	2252984	2253049	BraA01g04830R	Bra013512
A01	2255453	2255914	BraA01g04840R	Bra013513
A01	2258656	2258737	BraA01g04850R	Bra013514
A01	2270204	2270489	BraA01g04870R	Bra013515
A01	2271926	2272031	BraA01g04880R	Bra013515
A01	2273629	2274595	BraA01g04890R	Bra013516
A01	2278507	2279175	BraA01g04900R	Bra013517
A01	2280009	2282546	BraA01g04910R	Bra013518
A01	2280009	2282546	BraA01g04920R	Bra013518
A01	2284684	2284891	BraA01g04930R	Bra013519
A01	2285914	2286748	BraA01g04940R	Bra013519
A01	2289520	2290241	BraA01g04950R	Bra013520
A01	2293013	2294134	BraA01g04960R	Bra013521
A01	2305660	2305980	BraA01g04980R	Bra013523
A01	2310583	2310889	BraA01g04980R	Bra013524
A01	2316499	2316792	BraA01g04990R	Bra013525
A01	2332498	2333752	BraA01g05000R	Bra013526
A01	2343416	2343715	BraA01g05020R	Bra013527
A01	2345547	2345895	BraA01g05030R	Bra013528
A01	2349988	2350445	BraA01g05040R	Bra013529
A01	2349988	2350445	BraA01g05050R	Bra013529
A01	2355795	2356472	BraA01g05060R	Bra013530
A01	2364818	2365016	BraA01g05070R	Bra013532
A01	2366129	2366258	BraA01g05080R	Bra013533
A01	2369393	2369417	BraA01g05080R	Bra013534
A01	2368757	2368853	BraA01g05090R	Bra013533
A01	2369393	2369464	BraA01g05090R	Bra013534
A01	2376667	2376748	BraA01g05100R	Bra013535
A01	2381818	2382447	BraA01g05100R	Bra013536
A01	2380750	2381294	BraA01g05110R	Bra013535
A01	2381818	2382447	BraA01g05110R	Bra013536
A01	2383957	2384538	BraA01g05120R	Bra013537
A01	2388768	2389973	BraA01g05130R	Bra013538
A01	2390927	2391499	BraA01g05140R	Bra013539
A01	2394076	2394329	BraA01g05140R	Bra013540
A01	2394076	2394329	BraA01g05150R	Bra013540
A01	2396449	2396562	BraA01g05150R	Bra013541
A01	2391793	2392639	BraA01g05150R	Bra013539
A01	2400771	2400885	BraA01g05160R	Bra013542
A01	2403257	2404381	BraA01g05170R	Bra013543
A01	2405630	2406453	BraA01g05180R	Bra013544
A01	2410308	2410369	BraA01g05190R	Bra013545
A01	2416879	2417169	BraA01g05200R	Bra013546
A01	2422061	2423858	BraA01g05210R	Bra013547
A01	2422181	2422387	BraA01g05210R	Bra020906
A01	2439492	2441678	BraA01g05220R	Bra013549
A01	2452202	2452252	BraA01g05230R	Bra011839
A01	2452818	2452899	BraA01g05230R	Bra011882
A01	2454768	2454878	BraA01g05240R	Bra013550
A01	2460739	2460990	BraA01g05250R	Bra013550
A01	2461283	2461359	BraA01g05250R	Bra013551
A01	2463477	2463902	BraA01g05260R	Bra013552
A01	2479537	2480337	BraA01g05280R	Bra013554
A01	2483367	2483542	BraA01g05290R	Bra013555
A01	2495304	2495731	BraA01g05310R	Bra013556
A01	2500394	2500666	BraA01g05320R	Bra013556
A01	2502324	2502493	BraA01g05330R	Bra013557
A01	2505366	2505563	BraA01g05340R	Bra013557
A01	2505880	2506597	BraA01g05340R	Bra013558
A01	2514487	2514850	BraA01g05350R	Bra013559
A01	2516273	2516376	BraA01g05360R	Bra013560
A01	2519042	2519099	BraA01g05360R	Bra038754
A01	2526316	2526476	BraA01g05360R	Bra013561
A01	2529326	2529358	BraA01g05360R	Bra013562
A01	2531291	2531474	BraA01g05360R	Bra013563
A01	2530637	2530916	BraA01g05380R	Bra013562
A01	2531291	2531474	BraA01g05380R	Bra013563
A01	2534105	2535334	BraA01g05390R	Bra013564
A01	2541883	2542295	BraA01g05400R	Bra013565
A01	2544272	2544547	BraA01g05410R	Bra013566
A01	2555371	2555671	BraA01g05430R	Bra013567
A01	2560116	2560178	BraA01g05430R	Bra013568
A01	2560204	2562009	BraA01g05440R	Bra013568
A01	2560301	2560985	BraA01g05450R	Bra013568
A01	2561281	2561562	BraA01g05460R	Bra013568
A01	2562801	2563611	BraA01g05470R	Bra013569
A01	2577968	2578063	BraA01g05490R	Bra013572
A01	2582046	2582399	BraA01g05500R	Bra013573
A01	2584823	2584911	BraA01g05510R	Bra013572
A01	2604057	2604578	BraA01g05530R	Bra013574
A01	2605890	2606035	BraA01g05530R	Bra013575
A01	2615286	2615696	BraA01g05540R	Bra013576
A01	2627358	2627825	BraA01g05550R	Bra013577
A01	2629454	2629488	BraA01g05560R	Bra013578
A01	2630601	2631761	BraA01g05560R	Bra013579
A01	2629932	2630237	BraA01g05570R	Bra013578
A01	2630601	2632011	BraA01g05570R	Bra013579
A01	2633019	2633411	BraA01g05580R	Bra013580
A01	2642689	2643021	BraA01g05590R	Bra013582
A01	2653609	2655194	BraA01g05600R	Bra013583
A01	2658769	2659383	BraA01g05610R	Bra013584
A01	2669756	2669979	BraA01g05620R	Bra013585
A01	2684756	2684862	BraA01g05650R	Bra013586
A01	2685225	2685392	BraA01g05650R	Bra012327
A01	2688474	2690215	BraA01g05660R	Bra013587
A01	2703129	2703219	BraA01g05680R	Bra013591
A01	2706051	2706565	BraA01g05690R	Bra013591
A01	2707884	2707933	BraA01g05690R	Bra013592
A01	2712294	2712848	BraA01g05700R	Bra013593
A01	2713992	2714405	BraA01g05710R	Bra013594
A01	2716223	2716310	BraA01g05720R	Bra013595
A01	2721720	2722480	BraA01g05750R	Bra013596
A01	2725786	2726103	BraA01g05760R	Bra013597
A01	2728171	2729172	BraA01g05770R	Bra013598
A01	2734949	2735616	BraA01g05780R	Bra013599
A01	2745345	2745758	BraA01g05800R	Bra013600
A01	2761787	2761910	BraA01g05820R	Bra013601
A01	2764296	2765329	BraA01g05830R	Bra013602
A01	2766383	2766464	BraA01g05840R	Bra013603
A01	2768363	2768573	BraA01g05850R	Bra013604
A01	2773268	2773654	BraA01g05860R	Bra013606
A01	2783134	2783327	BraA01g05870R	Bra013607
A01	2788555	2788609	BraA01g05880R	Bra013609
A01	2788555	2788609	BraA01g05880R	Bra013608
A01	2791883	2791981	BraA01g05890R	Bra013609
A01	2793240	2793364	BraA01g05890R	Bra013610
A01	2792257	2792301	BraA01g05900R	Bra013609
A01	2793240	2793364	BraA01g05900R	Bra013610
A01	2798538	2799377	BraA01g05910R	Bra013611
A01	2799766	2799855	BraA01g05910R	Bra013612
A01	2798538	2799377	BraA01g05920R	Bra013611
A01	2799766	2799855	BraA01g05920R	Bra013612
A01	2807064	2807554	BraA01g05940R	Bra013614
A01	2809288	2809440	BraA01g05940R	Bra013615
A01	2809288	2809440	BraA01g05950R	Bra013615
A01	2810988	2811148	BraA01g05960R	Bra013616
A01	2811312	2811539	BraA01g05970R	Bra013616
A01	2811809	2812135	BraA01g05970R	Bra013617
A01	2819808	2819861	BraA01g05980R	Bra029463
A01	2820314	2820578	BraA01g05980R	Bra013618
A01	2826857	2827258	BraA01g05990R	Bra013619
A01	2828501	2829406	BraA01g05990R	Bra013620
A01	2832199	2832965	BraA01g05990R	Bra013621
A01	2828511	2829302	BraA01g06000R	Bra013620
A01	2832360	2832965	BraA01g06010R	Bra013621
A01	2841433	2841777	BraA01g06020R	Bra013622
A01	2847561	2848414	BraA01g06030R	Bra013623
A01	2849127	2849497	BraA01g06040R	Bra013624
A01	2872565	2873200	BraA01g06060R	Bra013625
A01	2874435	2874923	BraA01g06070R	Bra013626
A01	2875816	2876622	BraA01g06080R	Bra013627
A01	2878329	2878388	BraA01g06090R	Bra013628
A01	2891889	2892713	BraA01g06100R	Bra013629
A01	2903457	2903939	BraA01g06110R	Bra013630
A01	2911560	2911900	BraA01g06120R	Bra013631
A01	2916860	2916969	BraA01g06130R	Bra013632
A01	2920875	2921415	BraA01g06140R	Bra013633
A01	2929697	2930443	BraA01g06150R	Bra013634
A01	2930625	2931256	BraA01g06160R	Bra013634
A01	2932690	2933899	BraA01g06170R	Bra013635
A01	2937082	2937511	BraA01g06180R	Bra013636
A01	2940243	2940407	BraA01g06190R	Bra013637
A01	2941739	2941801	BraA01g06190R	Bra013639
A01	2943719	2943913	BraA01g06200R	Bra013639
A01	2948674	2948801	BraA01g06210R	Bra013640
A01	2948682	2948775	BraA01g06210R	Bra013641
A01	2956748	2956827	BraA01g06220R	Bra013640
A01	2966215	2966297	BraA01g06230R	Bra013640
A01	2971016	2971150	BraA01g06240R	Bra013642
A01	2971078	2971150	BraA01g06240R	Bra013641
A01	2973522	2973670	BraA01g06240R	Bra013643
A01	2982636	2982668	BraA01g06270R	Bra013643
A01	2988353	2988692	BraA01g06280R	Bra013644
A01	2990316	2992067	BraA01g06290R	Bra013645
A01	2992195	2992502	BraA01g06290R	Bra013646
A01	2990316	2992067	BraA01g06300R	Bra013645
A01	3001109	3002234	BraA01g06310R	Bra013647
A01	3020501	3022015	BraA01g06330R	Bra013648
A01	3035767	3036744	BraA01g06340R	Bra013649
A01	3039460	3039575	BraA01g06350R	Bra013650
A01	3041479	3041752	BraA01g06360R	Bra013651
A01	3044042	3044181	BraA01g06370R	Bra013651
A01	3047922	3048501	BraA01g06370R	Bra013652
A01	3047174	3047280	BraA01g06380R	Bra013651
A01	3047922	3048501	BraA01g06380R	Bra013652
A01	3050582	3051146	BraA01g06390R	Bra013653
A01	3053537	3053711	BraA01g06390R	Bra013654
A01	3055474	3055938	BraA01g06400R	Bra013655
A01	3056369	3056664	BraA01g06400R	Bra008523
A01	3058566	3059142	BraA01g06410R	Bra013656
A01	3060234	3060256	BraA01g06420R	Bra013656
A01	3064279	3065050	BraA01g06430R	Bra013657
A01	3067716	3067928	BraA01g06430R	Bra013658
A01	3068083	3068279	BraA01g06440R	Bra013658
A01	3069552	3069625	BraA01g06450R	Bra013658
A01	3073323	3073791	BraA01g06460R	Bra013659
A01	3078773	3079539	BraA01g06460R	Bra013660
A01	3082655	3083391	BraA01g06460R	Bra013661
A01	3078773	3079539	BraA01g06470R	Bra013660
A01	3082655	3083426	BraA01g06470R	Bra013661
A01	3086294	3086444	BraA01g06480R	Bra013661
A01	3087088	3087796	BraA01g06480R	Bra019344
A01	3087918	3088755	BraA01g06480R	Bra013662
A01	3087452	3087807	BraA01g06490R	Bra013661
A01	3087452	3087796	BraA01g06490R	Bra019344
A01	3087918	3088765	BraA01g06490R	Bra013662
A01	3092347	3092390	BraA01g06500R	Bra013662
A01	3097680	3098287	BraA01g06510R	Bra013663
A01	3099758	3099956	BraA01g06520R	Bra013664
A01	3102576	3103148	BraA01g06530R	Bra013665
A01	3105738	3105839	BraA01g06530R	Bra019342
A01	3130062	3130503	BraA01g06540R	Bra013666
A01	3134605	3136285	BraA01g06550R	Bra013667
A01	3138744	3138990	BraA01g06560R	Bra013668
A01	3146077	3146307	BraA01g06570R	Bra013669
A01	3154547	3155068	BraA01g06580R	Bra013670
A01	3162240	3163772	BraA01g06590R	Bra013671
A01	3178928	3179510	BraA01g06600R	Bra013672
A01	3182446	3183114	BraA01g06610R	Bra013673
A01	3189734	3190187	BraA01g06620R	Bra013674
A01	3193966	3194004	BraA01g06630R	Bra035266
A01	3200765	3200846	BraA01g06640R	Bra013675
A01	3208227	3209103	BraA01g06650R	Bra013676
A01	3212623	3213490	BraA01g06650R	Bra013677
A01	3216824	3217641	BraA01g06660R	Bra013678
A01	3219670	3220005	BraA01g06660R	Bra013679
A01	3218496	3219371	BraA01g06670R	Bra013678
A01	3219670	3220005	BraA01g06670R	Bra013679
A01	3223280	3223480	BraA01g06670R	Bra013680
A01	3225402	3226221	BraA01g06680R	Bra013681
A01	3237014	3237346	BraA01g06680R	Bra013682
A01	3236145	3236624	BraA01g06690R	Bra013681
A01	3237014	3237346	BraA01g06690R	Bra013682
A01	3247667	3247753	BraA01g06700R	Bra013682
A01	3248141	3248239	BraA01g06710R	Bra013682
A01	3257800	3258539	BraA01g06730R	Bra013682
A01	3263296	3263467	BraA01g06740R	Bra000152
A01	3275834	3277073	BraA01g06770R	Bra013683
A01	3280535	3280968	BraA01g06780R	Bra013683
A01	3311915	3312064	BraA01g06820R	Bra033912
A01	3346794	3347007	BraA01g06870R	Bra013659
A01	3377639	3378501	BraA01g06910R	Bra013684
A01	3391680	3391948	BraA01g06920R	Bra013684
A01	3398732	3399549	BraA01g06930R	Bra013684
A01	3408147	3408369	BraA01g06940R	Bra013685
A01	3410167	3410476	BraA01g06950R	Bra013686
A01	3413002	3413382	BraA01g06950R	Bra013687
A01	3417132	3417499	BraA01g06950R	Bra013688
A01	3425932	3426038	BraA01g06970R	Bra013690
A01	3434676	3437480	BraA01g06980R	Bra013691
A01	3434676	3437480	BraA01g06990R	Bra013691
A01	3446900	3446983	BraA01g07000R	Bra013692
A01	3467017	3467190	BraA01g07040R	Bra021602
A01	3467090	3467296	BraA01g07040R	Bra034548
A01	3471768	3471867	BraA01g07060R	Bra013693
A01	3473870	3474605	BraA01g07060R	Bra013694
A01	3473027	3473352	BraA01g07070R	Bra013693
A01	3473870	3474605	BraA01g07070R	Bra013694
A01	3480789	3480985	BraA01g07080R	Bra013695
A01	3482763	3482837	BraA01g07080R	Bra013696
A01	3498500	3498905	BraA01g07090R	Bra013697
A01	3501647	3502248	BraA01g07100R	Bra013698
A01	3504264	3504725	BraA01g07110R	Bra013698
A01	3506964	3508025	BraA01g07130R	Bra013699
A01	3506977	3508025	BraA01g07140R	Bra013699
A01	3509640	3510698	BraA01g07140R	Bra013701
A01	3511633	3512629	BraA01g07140R	Bra013702
A01	3511634	3512377	BraA01g07140R	Bra013700
A01	3509640	3510698	BraA01g07150R	Bra013701
A01	3511633	3512629	BraA01g07160R	Bra013702
A01	3511634	3512377	BraA01g07160R	Bra013700
A01	3529785	3529975	BraA01g07200R	Bra013703
A01	3535916	3536128	BraA01g07210R	Bra013705
A01	3543608	3544777	BraA01g07220R	Bra013706
A01	3544938	3545178	BraA01g07220R	Bra013707
A01	3543608	3544777	BraA01g07230R	Bra013706
A01	3563769	3564103	BraA01g07240R	Bra013708
A01	3566792	3567373	BraA01g07250R	Bra013709
A01	3573875	3574020	BraA01g07260R	Bra013710
A01	3578042	3578228	BraA01g07270R	Bra013711
A01	3579183	3579434	BraA01g07270R	Bra017479
A01	3580298	3580644	BraA01g07270R	Bra014959
A01	3598370	3598620	BraA01g07290R	Bra013712
A01	3603557	3603900	BraA01g07300R	Bra013713
A01	3605407	3605680	BraA01g07300R	Bra038159
A01	3609992	3610245	BraA01g07310R	Bra013714
A01	3617947	3618657	BraA01g07340R	Bra013715
A01	3618786	3619047	BraA01g07340R	Bra013716
A01	3617947	3618657	BraA01g07350R	Bra013715
A01	3621976	3622234	BraA01g07360R	Bra013717
A01	3624134	3625564	BraA01g07370R	Bra013718
A01	3628641	3628730	BraA01g07380R	Bra013719
A01	3631685	3631754	BraA01g07390R	Bra013720
A01	3641970	3642239	BraA01g07410R	Bra013721
A01	3655240	3655800	BraA01g07420R	Bra013723
A01	3670358	3671618	BraA01g07430R	Bra013724
A01	3711115	3711202	BraA01g07460R	Bra013726
A01	3735904	3736011	BraA01g07500R	Bra013728
A01	3739726	3741028	BraA01g07510R	Bra013728
A01	3753836	3754783	BraA01g07520R	Bra013730
A01	3761643	3761973	BraA01g07530R	Bra013731
A01	3761643	3761973	BraA01g07540R	Bra013731
A01	3763879	3765004	BraA01g07540R	Bra013732
A01	3763616	3763734	BraA01g07550R	Bra013731
A01	3763879	3765004	BraA01g07550R	Bra013732
A01	3772330	3773053	BraA01g07560R	Bra013734
A01	3776413	3776472	BraA01g07570R	Bra013735
A01	3782444	3782528	BraA01g07580R	Bra013737
A01	3786859	3787212	BraA01g07590R	Bra013738
A01	3789201	3789724	BraA01g07600R	Bra013739
A01	3804359	3804428	BraA01g07620R	Bra013740
A01	3805474	3806193	BraA01g07620R	Bra013741
A01	3805474	3806193	BraA01g07630R	Bra013741
A01	3813131	3813212	BraA01g07650R	Bra013742
A01	3817582	3817651	BraA01g07660R	Bra013743
A01	3822441	3822625	BraA01g07670R	Bra013744
A01	3824734	3824827	BraA01g07670R	Bra019257
A01	3825239	3825844	BraA01g07670R	Bra013745
A01	3826624	3827431	BraA01g07670R	Bra013747
A01	3825239	3825844	BraA01g07680R	Bra013745
A01	3850391	3850487	BraA01g07690R	Bra013748
A01	3851674	3851856	BraA01g07690R	Bra015374
A01	3854917	3855156	BraA01g07700R	Bra013749
A01	3858537	3859118	BraA01g07700R	Bra013750
A01	3860166	3861566	BraA01g07710R	Bra013750
A01	3861769	3861979	BraA01g07710R	Bra013751
A01	3884416	3884731	BraA01g07720R	Bra013754
A01	3888965	3889183	BraA01g07730R	Bra013755
A01	3888965	3889201	BraA01g07740R	Bra013755
A01	3890924	3891447	BraA01g07750R	Bra013756
A01	3899774	3900204	BraA01g07760R	Bra013757
A01	3901177	3901259	BraA01g07760R	Bra019248
A01	3910049	3911059	BraA01g07770R	Bra013758
A01	3923417	3923762	BraA01g07780R	Bra013759
A01	3926257	3926733	BraA01g07790R	Bra013760
A01	3932526	3932889	BraA01g07800R	Bra013761
A01	3934063	3934809	BraA01g07800R	Bra013762
A01	3939220	3939963	BraA01g07810R	Bra013763
A01	3945025	3945396	BraA01g07820R	Bra013764
A01	3954135	3954693	BraA01g07830R	Bra013765
A01	3960160	3960487	BraA01g07840R	Bra013766
A01	3971646	3972618	BraA01g07860R	Bra013767
A01	3979201	3979718	BraA01g07870R	Bra013770
A01	3982390	3982555	BraA01g07880R	Bra013771
A01	3986609	3986830	BraA01g07890R	Bra013771
A01	3995619	3995977	BraA01g07910R	Bra013772
A01	3998140	3998838	BraA01g07920R	Bra013773
A01	3999715	4000925	BraA01g07930R	Bra013774
A01	4004579	4005163	BraA01g07940R	Bra013775
A01	4006580	4007020	BraA01g07950R	Bra013776
A01	4007948	4007986	BraA01g07960R	Bra013777
A01	4007948	4007986	BraA01g07970R	Bra013777
A01	4010085	4010376	BraA01g07970R	Bra013778
A01	4013554	4013905	BraA01g07980R	Bra013779
A01	4013857	4013905	BraA01g07980R	Bra014927
A01	4014974	4015158	BraA01g07980R	Bra013780
A01	4013554	4013905	BraA01g07990R	Bra013779
A01	4013857	4013905	BraA01g07990R	Bra014927
A01	4014974	4015159	BraA01g07990R	Bra013780
A01	4017806	4018464	BraA01g08000R	Bra013781
A01	4022693	4023157	BraA01g08010R	Bra013782
A01	4024992	4025035	BraA01g08030R	Bra011727
A01	4024992	4026275	BraA01g08030R	Bra013783
A01	4027329	4027795	BraA01g08040R	Bra013784
A01	4032991	4033320	BraA01g08050R	Bra013785
A01	4032991	4033320	BraA01g08060R	Bra013785
A01	4040622	4041530	BraA01g08070R	Bra013786
A01	4044367	4045008	BraA01g08070R	Bra022270
A01	4044376	4045282	BraA01g08070R	Bra013787
A01	4044448	4044508	BraA01g08070R	Bra015527
A01	4046447	4046549	BraA01g08070R	Bra019231
A01	4049511	4049595	BraA01g08070R	Bra013788
A01	4053485	4054361	BraA01g08080R	Bra013789
A01	4056945	4057595	BraA01g08090R	Bra013790
A01	4058077	4059228	BraA01g08100R	Bra013791
A01	4059973	4060489	BraA01g08110R	Bra013792
A01	4064333	4064568	BraA01g08120R	Bra013793
A01	4067308	4067560	BraA01g08120R	Bra013794
A01	4070093	4070123	BraA01g08120R	Bra024489
A01	4070809	4071330	BraA01g08120R	Bra013796
A01	4070809	4071330	BraA01g08130R	Bra013796
A01	4071792	4072014	BraA01g08140R	Bra013797
A01	4073070	4073847	BraA01g08140R	Bra013798
A01	4071792	4072014	BraA01g08150R	Bra013797
A01	4073070	4073847	BraA01g08150R	Bra013798
A01	4081316	4081477	BraA01g08160R	Bra013799
A01	4100902	4100948	BraA01g08170R	Bra013800
A01	4106783	4106911	BraA01g08180R	Bra013802
A01	4109040	4109091	BraA01g08190R	Bra013803
A01	4122362	4122756	BraA01g08200R	Bra013804
A01	4128139	4128476	BraA01g08210R	Bra013805
A01	4133144	4134631	BraA01g08220R	Bra013806
A01	4137963	4138350	BraA01g08220R	Bra013807
A01	4136657	4136825	BraA01g08230R	Bra013806
A01	4137963	4138615	BraA01g08230R	Bra013807
A01	4141992	4142302	BraA01g08240R	Bra013808
A01	4144242	4144688	BraA01g08240R	Bra013809
A01	4148339	4148643	BraA01g08240R	Bra013810
A01	4149108	4149161	BraA01g08240R	Bra019223
A01	4149674	4149742	BraA01g08240R	Bra013811
A01	4152731	4152814	BraA01g08250R	Bra013811
A01	4153653	4153751	BraA01g08250R	Bra013810
A01	4157559	4158544	BraA01g08260R	Bra013812
A01	4157631	4157918	BraA01g08260R	Bra019222
A01	4170091	4170151	BraA01g08270R	Bra013813
A01	4173564	4174055	BraA01g08270R	Bra013814
A01	4172962	4173063	BraA01g08280R	Bra013813
A01	4173564	4174055	BraA01g08280R	Bra013814
A01	4179424	4180250	BraA01g08290R	Bra013815
A01	4185960	4186255	BraA01g08300R	Bra013816
A01	4202720	4202965	BraA01g08310R	Bra013817
A01	4203431	4203460	BraA01g08310R	Bra019216
A01	4204493	4204645	BraA01g08310R	Bra013818
A01	4204493	4204645	BraA01g08320R	Bra013818
A01	4212294	4212425	BraA01g08330R	Bra013819
A01	4221395	4221433	BraA01g08340R	Bra013820
A01	4226699	4226884	BraA01g08350R	Bra013821
A01	4230576	4231253	BraA01g08360R	Bra013822
A01	4236029	4236080	BraA01g08370R	Bra013823
A01	4241452	4241509	BraA01g08380R	Bra013824
A01	4248211	4248242	BraA01g08390R	Bra013825
A01	4251664	4252077	BraA01g08390R	Bra013826
A01	4251664	4252077	BraA01g08400R	Bra013826
A01	4257729	4257871	BraA01g08400R	Bra013827
A01	4261937	4262401	BraA01g08410R	Bra013828
A01	4263782	4264723	BraA01g08420R	Bra013829
A01	4266369	4266429	BraA01g08430R	Bra013829
A01	4269609	4269683	BraA01g08430R	Bra013830
A01	4277042	4277518	BraA01g08440R	Bra013831
A01	4283284	4283346	BraA01g08450R	Bra013832
A01	4288817	4290017	BraA01g08460R	Bra013833
A01	4294764	4296564	BraA01g08470R	Bra013835
A01	4299748	4299976	BraA01g08480R	Bra013836
A01	4302383	4303104	BraA01g08490R	Bra013837
A01	4303975	4304149	BraA01g08500R	Bra013838
A01	4306608	4307160	BraA01g08510R	Bra013839
A01	4307890	4308070	BraA01g08510R	Bra019206
A01	4309658	4309773	BraA01g08510R	Bra013840
A01	4314247	4314852	BraA01g08520R	Bra013841
A01	4316331	4316849	BraA01g08530R	Bra013842
A01	4316928	4317715	BraA01g08540R	Bra013842
A01	4320665	4321758	BraA01g08550R	Bra013843
A01	4325392	4325666	BraA01g08560R	Bra013844
A01	4327685	4328224	BraA01g08560R	Bra013845
A01	4327685	4328224	BraA01g08570R	Bra013845
A01	4329944	4330062	BraA01g08580R	Bra013846
A01	4333313	4334091	BraA01g08590R	Bra023228
A01	4333345	4334049	BraA01g08590R	Bra038383
A01	4335421	4335682	BraA01g08600R	Bra013847
A01	4337853	4337935	BraA01g08610R	Bra013848
A01	4340321	4340768	BraA01g08620R	Bra013849
A01	4342313	4342445	BraA01g08620R	Bra019201
A01	4343567	4343613	BraA01g08630R	Bra013850
A01	4349333	4349758	BraA01g08640R	Bra013851
A01	4350494	4350538	BraA01g08640R	Bra011676
A01	4355793	4355878	BraA01g08650R	Bra013852
A01	4358728	4358774	BraA01g08660R	Bra013853
A01	4362474	4362722	BraA01g08670R	Bra013854
A01	4368268	4368456	BraA01g08680R	Bra013855
A01	4372062	4373288	BraA01g08690R	Bra013856
A01	4385016	4385197	BraA01g08700R	Bra013858
A01	4386866	4386934	BraA01g08710R	Bra013859
A01	4388682	4389624	BraA01g08720R	Bra013860
A01	4394187	4394336	BraA01g08720R	Bra013861
A01	4394187	4394336	BraA01g08730R	Bra013861
A01	4396590	4396725	BraA01g08730R	Bra013862
A01	4398544	4398645	BraA01g08730R	Bra013863
A01	4401125	4401186	BraA01g08730R	Bra013864
A01	4404223	4404476	BraA01g08730R	Bra013865
A01	4405757	4406154	BraA01g08740R	Bra013866
A01	4407515	4407727	BraA01g08750R	Bra013867
A01	4408872	4409908	BraA01g08750R	Bra013868
A01	4427307	4427723	BraA01g08760R	Bra013869
A01	4433079	4434174	BraA01g08770R	Bra013870
A01	4436823	4436984	BraA01g08780R	Bra013871
A01	4440090	4440180	BraA01g08790R	Bra013871
A01	4446795	4447178	BraA01g08810R	Bra013872
A01	4449105	4450145	BraA01g08820R	Bra013873
A01	4456975	4457908	BraA01g08840R	Bra013874
A01	4459248	4459418	BraA01g08840R	Bra013875
A01	4460537	4460776	BraA01g08850R	Bra013876
A01	4466446	4466609	BraA01g08860R	Bra013877
A01	4476673	4477125	BraA01g08870R	Bra013878
A01	4478640	4479092	BraA01g08870R	Bra013879
A01	4481397	4481826	BraA01g08880R	Bra013880
A01	4483785	4484393	BraA01g08890R	Bra013881
A01	4485069	4486196	BraA01g08890R	Bra013882
A01	4486932	4487292	BraA01g08890R	Bra013883
A01	4499368	4499941	BraA01g08910R	Bra013884
A01	4503711	4503960	BraA01g08920R	Bra013884
A01	4505469	4505593	BraA01g08930R	Bra013885
A01	4505469	4505593	BraA01g08930R	Bra019176
A01	4507893	4508283	BraA01g08940R	Bra013886
A01	4510346	4510428	BraA01g08950R	Bra013887
A01	4514685	4515195	BraA01g08960R	Bra013888
A01	4516064	4516879	BraA01g08970R	Bra013888
A01	4526730	4526955	BraA01g08980R	Bra013889
A01	4536914	4537581	BraA01g08990R	Bra013890
A01	4554084	4554226	BraA01g09000R	Bra013891
A01	4580292	4580633	BraA01g09030R	Bra013892
A01	4586877	4587267	BraA01g09040R	Bra013893
A01	4590750	4591070	BraA01g09050R	Bra013894
A01	4594820	4594926	BraA01g09060R	Bra013895
A01	4596779	4596811	BraA01g09060R	Bra010459
A01	4608616	4608786	BraA01g09080R	Bra013896
A01	4611453	4611870	BraA01g09090R	Bra013897
A01	4617516	4617703	BraA01g09100R	Bra013898
A01	4628927	4629045	BraA01g09110R	Bra013899
A01	4633257	4633998	BraA01g09120R	Bra013900
A01	4640528	4640679	BraA01g09140R	Bra013901
A01	4642290	4642330	BraA01g09150R	Bra013901
A01	4642290	4642363	BraA01g09150R	Bra013902
A01	4647246	4647391	BraA01g09160R	Bra013903
A01	4650647	4651887	BraA01g09160R	Bra013904
A01	4649090	4650202	BraA01g09170R	Bra013903
A01	4650647	4651887	BraA01g09170R	Bra013904
A01	4659442	4659932	BraA01g09180R	Bra013905
A01	4662231	4662307	BraA01g09190R	Bra013906
A01	4667635	4667901	BraA01g09200R	Bra013906
A01	4670368	4670454	BraA01g09220R	Bra013907
A01	4672073	4672209	BraA01g09230R	Bra013908
A01	4673694	4674263	BraA01g09230R	Bra013909
A01	4673694	4674263	BraA01g09240R	Bra013909
A01	4676018	4676154	BraA01g09250R	Bra013910
A01	4677588	4678169	BraA01g09250R	Bra013911
A01	4677588	4678169	BraA01g09260R	Bra013911
A01	4683675	4683764	BraA01g09270R	Bra013912
A01	4686735	4686830	BraA01g09280R	Bra013913
A01	4689983	4690059	BraA01g09290R	Bra013915
A01	4696974	4698695	BraA01g09310R	Bra013916
A01	4705097	4705504	BraA01g09320R	Bra013917
A01	4706826	4706899	BraA01g09330R	Bra013918
A01	4717648	4718256	BraA01g09350R	Bra013919
A01	4719650	4720013	BraA01g09360R	Bra013920
A01	4722627	4722694	BraA01g09370R	Bra013921
A01	4726432	4726985	BraA01g09380R	Bra008806
A01	4726432	4726985	BraA01g09380R	Bra013922
A01	4733055	4733602	BraA01g09380R	Bra013923
A01	4743780	4743932	BraA01g09390R	Bra013924
A01	4747264	4748787	BraA01g09400R	Bra013925
A01	4747410	4747488	BraA01g09400R	Bra011177
A01	4752949	4753190	BraA01g09410R	Bra013926
A01	4763297	4763435	BraA01g09410R	Bra013927
A01	4759876	4759915	BraA01g09420R	Bra013926
A01	4763297	4763435	BraA01g09420R	Bra013927
A01	4769511	4770560	BraA01g09430R	Bra013928
A01	4770871	4771319	BraA01g09440R	Bra013928
A01	4772178	4772393	BraA01g09440R	Bra013929
A01	4772178	4772393	BraA01g09450R	Bra013929
A01	4781099	4781590	BraA01g09460R	Bra013930
A01	4785145	4785296	BraA01g09470R	Bra013931
A01	4785145	4785296	BraA01g09470R	Bra011724
A01	4787883	4788043	BraA01g09480R	Bra013932
A01	4788864	4788939	BraA01g09480R	Bra011724
A01	4797214	4798181	BraA01g09500R	Bra013933
A01	4798574	4798984	BraA01g09510R	Bra013934
A01	4805367	4805675	BraA01g09520R	Bra013935
A01	4807527	4807769	BraA01g09530R	Bra013936
A01	4814305	4814491	BraA01g09540R	Bra013937
A01	4819335	4820035	BraA01g09550R	Bra013938
A01	4821868	4821923	BraA01g09560R	Bra013939
A01	4826058	4826827	BraA01g09570R	Bra031565
A01	4834855	4835143	BraA01g09580R	Bra013940
A01	4845801	4845888	BraA01g09590R	Bra013941
A01	4850195	4850309	BraA01g09590R	Bra013942
A01	4876242	4876443	BraA01g09610R	Bra013943
A01	4902573	4902860	BraA01g09620R	Bra013944
A01	4906292	4906849	BraA01g09630R	Bra013945
A01	4906353	4906847	BraA01g09640R	Bra013945
A01	4912213	4913721	BraA01g09650R	Bra013947
A01	4913786	4914931	BraA01g09660R	Bra013947
A01	4915380	4916684	BraA01g09670R	Bra013948
A01	4917355	4917622	BraA01g09670R	Bra013949
A01	4920554	4921108	BraA01g09680R	Bra013950
A01	4939063	4939103	BraA01g09700R	Bra013951
A01	4940462	4940630	BraA01g09700R	Bra010439
A01	4944371	4945729	BraA01g09710R	Bra013952
A01	4950318	4951178	BraA01g09720R	Bra013955
A01	4954632	4955042	BraA01g09730R	Bra013956
A01	4966042	4966320	BraA01g09740R	Bra026461
A01	4968687	4968887	BraA01g09750R	Bra026460
A01	4970343	4970854	BraA01g09760R	Bra026459
A01	4974153	4974213	BraA01g09770R	Bra026458
A01	4974354	4974452	BraA01g09780R	Bra026458
A01	4975862	4976386	BraA01g09780R	Bra026457
A01	4996481	4997065	BraA01g09790R	Bra026456
A01	5015280	5015560	BraA01g09830R	Bra026455
A01	5016459	5016743	BraA01g09840R	Bra026454
A01	5019595	5020622	BraA01g09850R	Bra026453
A01	5028062	5028265	BraA01g09870R	Bra026452
A01	5032610	5033599	BraA01g09880R	Bra026450
A01	5037627	5037740	BraA01g09890R	Bra026449
A01	5037627	5037740	BraA01g09900R	Bra026449
A01	5043542	5043721	BraA01g09910R	Bra026448
A01	5046588	5046905	BraA01g09920R	Bra026447
A01	5052718	5054141	BraA01g09930R	Bra026446
A01	5055447	5055592	BraA01g09940R	Bra026445
A01	5058015	5059129	BraA01g09950R	Bra026444
A01	5059878	5060059	BraA01g09950R	Bra026443
A01	5059878	5060115	BraA01g09960R	Bra026443
A01	5062086	5062344	BraA01g09960R	Bra026442
A01	5063639	5064381	BraA01g09970R	Bra026440
A01	5071120	5071420	BraA01g09990R	Bra026439
A01	5073355	5075206	BraA01g10000R	Bra026438
A01	5079492	5079891	BraA01g10010R	Bra023580
A01	5079492	5079891	BraA01g10010R	Bra026436
A01	5079492	5079891	BraA01g10010R	Bra026437
A01	5079649	5079891	BraA01g10010R	Bra023578
A01	5088651	5090592	BraA01g10030R	Bra026435
A01	5091872	5092754	BraA01g10040R	Bra026434
A01	5110197	5110559	BraA01g10050R	Bra026433
A01	5112404	5112856	BraA01g10060R	Bra026432
A01	5114342	5114489	BraA01g10060R	Bra026431
A01	5114342	5114489	BraA01g10070R	Bra026431
A01	5124326	5124814	BraA01g10090R	Bra026430
A01	5126548	5127334	BraA01g10100R	Bra026429
A01	5126572	5127334	BraA01g10110R	Bra026429
A01	5128532	5129581	BraA01g10110R	Bra026428
A01	5128532	5129234	BraA01g10110R	Bra019100
A01	5128532	5129581	BraA01g10120R	Bra026428
A01	5128532	5129234	BraA01g10120R	Bra019100
A01	5130624	5130960	BraA01g10120R	Bra026427
A01	5134726	5134983	BraA01g10120R	Bra026426
A01	5138220	5141070	BraA01g10130R	Bra026425
A01	5164187	5164301	BraA01g10140R	Bra026423
A01	5170427	5170545	BraA01g10150R	Bra026422
A01	5173817	5174072	BraA01g10160R	Bra026422
A01	5174796	5174853	BraA01g10170R	Bra026421
A01	5177719	5178750	BraA01g10170R	Bra026420
A01	5180726	5181797	BraA01g10180R	Bra026419
A01	5186143	5186641	BraA01g10190R	Bra026418
A01	5194642	5195124	BraA01g10200R	Bra026416
A01	5192706	5194322	BraA01g10200R	Bra026417
A01	5194642	5195124	BraA01g10210R	Bra026416
A01	5192706	5194322	BraA01g10210R	Bra026417
A01	5198595	5199083	BraA01g10220R	Bra026415
A01	5206397	5206876	BraA01g10230R	Bra026414
A01	5206642	5206847	BraA01g10230R	Bra035325
A01	5230318	5230544	BraA01g10240R	Bra026413
A01	5234708	5234773	BraA01g10250R	Bra023764
A01	5234853	5234925	BraA01g10250R	Bra008114
A01	5234853	5234929	BraA01g10250R	Bra023873
A01	5234853	5234925	BraA01g10250R	Bra001008
A01	5235037	5235129	BraA01g10250R	Bra036741
A01	5244420	5244620	BraA01g10260R	Bra026412
A01	5245806	5245990	BraA01g10270R	Bra026411
A01	5246749	5246775	BraA01g10270R	Bra026410
A01	5246749	5248326	BraA01g10280R	Bra026410
A01	5248193	5248326	BraA01g10290R	Bra026410
A01	5254501	5254844	BraA01g10300R	Bra026410
A01	5259634	5259920	BraA01g10310R	Bra026409
A01	5266734	5266816	BraA01g10320R	Bra026408
A01	5274366	5274457	BraA01g10330R	Bra026408
A01	5279580	5279765	BraA01g10340R	Bra026408
A01	5284264	5284643	BraA01g10350R	Bra026407
A01	5286202	5286934	BraA01g10360R	Bra026406
A01	5289223	5289712	BraA01g10370R	Bra026405
A01	5292699	5293673	BraA01g10380R	Bra026404
A01	5294577	5294662	BraA01g10390R	Bra026404
A01	5294956	5295056	BraA01g10390R	Bra026403
A01	5299012	5299383	BraA01g10400R	Bra026402
A01	5306333	5306397	BraA01g10410R	Bra019950
A01	5306335	5306397	BraA01g10410R	Bra018449
A01	5310108	5310214	BraA01g10420R	Bra026401
A01	5310684	5311075	BraA01g10420R	Bra026400
A01	5308253	5309755	BraA01g10430R	Bra026401
A01	5311744	5311822	BraA01g10440R	Bra026399
A01	5316975	5317673	BraA01g10450R	Bra026398
A01	5317090	5317337	BraA01g10450R	Bra019082
A01	5322574	5322652	BraA01g10460R	Bra026396
A01	5331618	5332994	BraA01g10490R	Bra026395
A01	5336317	5336473	BraA01g10500R	Bra026393
A01	5346707	5346840	BraA01g10510R	Bra026392
A01	5347518	5350316	BraA01g10510R	Bra026391
A01	5350835	5350955	BraA01g10520R	Bra026389
A01	5353271	5353448	BraA01g10520R	Bra026388
A01	5352668	5352708	BraA01g10530R	Bra026389
A01	5353271	5353448	BraA01g10530R	Bra026388
A01	5356911	5357171	BraA01g10540R	Bra026387
A01	5359977	5361847	BraA01g10550R	Bra026386
A01	5369588	5369809	BraA01g10550R	Bra026385
A01	5369012	5369220	BraA01g10560R	Bra026386
A01	5369588	5370261	BraA01g10560R	Bra026385
A01	5372345	5373241	BraA01g10570R	Bra026384
A01	5373412	5373515	BraA01g10570R	Bra026383
A01	5372345	5373241	BraA01g10580R	Bra026384
A01	5373412	5373515	BraA01g10580R	Bra026383
A01	5375419	5377241	BraA01g10590R	Bra026382
A01	5380169	5380227	BraA01g10600R	Bra026380
A01	5381761	5381850	BraA01g10610R	Bra026379
A01	5383495	5383601	BraA01g10610R	Bra037022
A01	5383495	5383601	BraA01g10610R	Bra034915
A01	5385204	5386125	BraA01g10620R	Bra026378
A01	5391396	5391608	BraA01g10630R	Bra026377
A01	5394207	5394254	BraA01g10640R	Bra026376
A01	5396272	5396339	BraA01g10650R	Bra026375
A01	5396272	5396814	BraA01g10660R	Bra026375
A01	5396396	5396814	BraA01g10670R	Bra026375
A01	5403163	5403705	BraA01g10680R	Bra026374
A01	5430457	5430804	BraA01g10690R	Bra026373
A01	5430457	5430498	BraA01g10690R	Bra026372
A01	5436346	5436549	BraA01g10700R	Bra037507
A01	5440095	5440222	BraA01g10710R	Bra026372
A01	5442105	5443104	BraA01g10720R	Bra026371
A01	5463429	5466362	BraA01g10740R	Bra026368
A01	5466786	5466997	BraA01g10740R	Bra026367
A01	5463429	5466362	BraA01g10750R	Bra026368
A01	5470030	5470678	BraA01g10760R	Bra026366
A01	5514623	5514948	BraA01g10780R	Bra026365
A01	5524727	5525280	BraA01g10790R	Bra026364
A01	5527169	5527546	BraA01g10800R	Bra026364
A01	5530663	5532392	BraA01g10810R	Bra026363
A01	5535309	5535605	BraA01g10820R	Bra026362
A01	5548401	5549193	BraA01g10830R	Bra026361
A01	5552581	5553172	BraA01g10840R	Bra026360
A01	5554656	5555822	BraA01g10850R	Bra026359
A01	5559911	5560059	BraA01g10860R	Bra026358
A01	5563514	5563875	BraA01g10870R	Bra026357
A01	5569559	5569697	BraA01g10880R	Bra026356
A01	5570980	5571844	BraA01g10890R	Bra026355
A01	5571077	5571843	BraA01g10890R	Bra031394
A01	5573778	5574259	BraA01g10890R	Bra035789
A01	5576885	5576978	BraA01g10900R	Bra026354
A01	5578286	5579082	BraA01g10910R	Bra026353
A01	5583460	5584128	BraA01g10920R	Bra026352
A01	5608330	5608388	BraA01g10970R	Bra026351
A01	5614507	5614597	BraA01g10980R	Bra026350
A01	5616437	5617200	BraA01g10990R	Bra026349
A01	5616437	5617200	BraA01g11000R	Bra026349
A01	5618682	5618861	BraA01g11000R	Bra026348
A01	5637644	5637969	BraA01g11020R	Bra026347
A01	5639936	5640670	BraA01g11020R	Bra026346
A01	5644424	5644912	BraA01g11030R	Bra026345
A01	5650553	5650691	BraA01g11040R	Bra026344
A01	5653424	5654054	BraA01g11050R	Bra026343
A01	5655997	5656287	BraA01g11050R	Bra026342
A01	5655376	5655665	BraA01g11060R	Bra026343
A01	5655997	5656287	BraA01g11060R	Bra026342
A01	5662990	5663142	BraA01g11060R	Bra026341
A01	5672238	5672304	BraA01g11070R	Bra026340
A01	5675647	5675841	BraA01g11080R	Bra026339
A01	5682712	5683124	BraA01g11100R	Bra026337
A01	5691124	5691663	BraA01g11110R	Bra026336
A01	5695351	5696086	BraA01g11120R	Bra026335
A01	5698143	5698849	BraA01g11130R	Bra026334
A01	5709089	5709988	BraA01g11150R	Bra026333
A01	5715826	5717157	BraA01g11150R	Bra026332
A01	5716022	5717157	BraA01g11170R	Bra026332
A01	5718725	5719082	BraA01g11170R	Bra026331
A01	5720660	5721044	BraA01g11180R	Bra026330
A01	5725361	5725565	BraA01g11190R	Bra026329
A01	5731417	5731566	BraA01g11200R	Bra026328
A01	5733556	5733592	BraA01g11200R	Bra019037
A01	5736671	5737542	BraA01g11210R	Bra026327
A01	5754004	5754214	BraA01g11220R	Bra026326
A01	5767290	5768075	BraA01g11230R	Bra026325
A01	5769834	5770018	BraA01g11240R	Bra026324
A01	5776578	5776766	BraA01g11260R	Bra026323
A01	5788602	5788727	BraA01g11280R	Bra026321
A01	5804364	5804520	BraA01g11300R	Bra025779
A01	5804364	5804520	BraA01g11300R	Bra018098
A01	5805784	5806216	BraA01g11310R	Bra026320
A01	5828431	5829198	BraA01g11330R	Bra026317
A01	5829750	5829951	BraA01g11340R	Bra026316
A01	5832066	5832143	BraA01g11340R	Bra026315
A01	5834266	5834560	BraA01g11340R	Bra026314
A01	5834266	5834560	BraA01g11350R	Bra026314
A01	5837659	5837805	BraA01g11360R	Bra026313
A01	5837917	5839270	BraA01g11370R	Bra026313
A01	5845270	5845420	BraA01g11370R	Bra026312
A01	5847925	5849067	BraA01g11370R	Bra026311
A01	5845270	5845420	BraA01g11380R	Bra026312
A01	5845270	5845420	BraA01g11380R	Bra026313
A01	5847925	5849060	BraA01g11380R	Bra026311
A01	5854546	5854840	BraA01g11390R	Bra026310
A01	5856643	5856720	BraA01g11390R	Bra029512
A01	5857687	5858300	BraA01g11390R	Bra026309
A01	5863953	5864432	BraA01g11400R	Bra026307
A01	5864627	5864709	BraA01g11400R	Bra035717
A01	5866137	5866820	BraA01g11400R	Bra026306
A01	5868668	5868766	BraA01g11410R	Bra035318
A01	5868668	5868765	BraA01g11410R	Bra007428
A01	5874108	5874195	BraA01g11420R	Bra026305
A01	5882341	5882516	BraA01g11430R	Bra026304
A01	5885819	5885975	BraA01g11440R	Bra026303
A01	5890739	5891073	BraA01g11450R	Bra026302
A01	5895261	5895479	BraA01g11460R	Bra026301
A01	5897317	5897677	BraA01g11470R	Bra026300
A01	5903162	5903289	BraA01g11480R	Bra026299
A01	5911258	5911539	BraA01g11490R	Bra026298
A01	5914322	5914432	BraA01g11500R	Bra026297
A01	5923700	5923783	BraA01g11510R	Bra030285
A01	5923836	5923927	BraA01g11520R	Bra030285
A01	5933736	5934749	BraA01g11530R	Bra026295
A01	5940136	5940281	BraA01g11540R	Bra026294
A01	5942739	5943023	BraA01g11550R	Bra026294
A01	5959650	5960070	BraA01g11570R	Bra026293
A01	5963961	5964155	BraA01g11580R	Bra026292
A01	5964070	5964289	BraA01g11590R	Bra026292
A01	5974500	5974559	BraA01g11610R	Bra026290
A01	5976181	5976293	BraA01g11620R	Bra026290
A01	5978667	5978840	BraA01g11630R	Bra026289
A01	5980369	5980658	BraA01g11630R	Bra026288
A01	5978667	5978840	BraA01g11640R	Bra026289
A01	5980369	5980658	BraA01g11640R	Bra026288
A01	5981989	5982075	BraA01g11650R	Bra026287
A01	5983101	5983518	BraA01g11660R	Bra026286
A01	5986079	5986330	BraA01g11660R	Bra026285
A01	5987331	5987573	BraA01g11670R	Bra026284
A01	5988214	5988357	BraA01g11680R	Bra026283
A01	5990084	5990400	BraA01g11690R	Bra026282
A01	5993105	5993708	BraA01g11700R	Bra026281
A01	5996567	5996815	BraA01g11710R	Bra026280
A01	5997068	5997131	BraA01g11710R	Bra040265
A01	6004325	6004687	BraA01g11720R	Bra026279
A01	6005446	6005747	BraA01g11730R	Bra026278
A01	6006636	6007400	BraA01g11730R	Bra026277
A01	6006636	6007400	BraA01g11740R	Bra026277
A01	6009354	6009579	BraA01g11750R	Bra026276
A01	6013345	6014034	BraA01g11760R	Bra026275
A01	6015524	6016693	BraA01g11770R	Bra026274
A01	6017410	6017670	BraA01g11780R	Bra026273
A01	6023543	6023746	BraA01g11790R	Bra026272
A01	6043572	6043640	BraA01g11810R	Bra037546
A01	6061442	6062029	BraA01g11830R	Bra026271
A01	6067167	6067248	BraA01g11850R	Bra026270
A01	6067202	6067248	BraA01g11860R	Bra026270
A01	6068717	6068835	BraA01g11860R	Bra026269
A01	6071280	6071413	BraA01g11870R	Bra026268
A01	6077805	6078331	BraA01g11890R	Bra026267
A01	6082789	6083974	BraA01g11910R	Bra026266
A01	6089693	6090502	BraA01g11920R	Bra026265
A01	6108086	6108311	BraA01g11930R	Bra026262
A01	6116628	6117073	BraA01g11940R	Bra026261
A01	6118556	6119728	BraA01g11950R	Bra026260
A01	6120463	6120621	BraA01g11960R	Bra026259
A01	6122586	6122667	BraA01g11970R	Bra026259
A01	6125927	6126133	BraA01g11970R	Bra026258
A01	6126012	6126133	BraA01g11970R	Bra026256
A01	6126195	6126273	BraA01g11970R	Bra041144
A01	6128415	6128512	BraA01g11970R	Bra026257
A01	6138683	6138970	BraA01g11980R	Bra026255
A01	6187384	6187431	BraA01g12000R	Bra026250
A01	6187384	6187431	BraA01g12000R	Bra026252
A01	6196019	6197551	BraA01g12000R	Bra026251
A01	6217278	6217710	BraA01g12030R	Bra026249
A01	6217304	6217605	BraA01g12100R	Bra026249
A01	6224516	6225139	BraA01g12140R	Bra026248
A01	6229325	6229444	BraA01g12150R	Bra026248
A01	6236693	6237046	BraA01g12160R	Bra026247
A01	6238807	6239045	BraA01g12160R	Bra026246
A01	6238272	6238419	BraA01g12170R	Bra026247
A01	6238807	6239045	BraA01g12170R	Bra026246
A01	6243950	6244326	BraA01g12180R	Bra026245
A01	6250166	6250271	BraA01g12190R	Bra031341
A01	6250565	6250680	BraA01g12190R	Bra010656
A01	6263460	6263676	BraA01g12200R	Bra013021
A01	6283508	6283622	BraA01g12240R	Bra026243
A01	6283508	6283850	BraA01g12250R	Bra026243
A01	6287816	6289140	BraA01g12260R	Bra026242
A01	6289516	6289594	BraA01g12260R	Bra026241
A01	6287816	6289140	BraA01g12270R	Bra026242
A01	6289516	6289594	BraA01g12270R	Bra026241
A01	6290113	6290214	BraA01g12270R	Bra012670
A01	6301123	6301568	BraA01g12280R	Bra026240
A01	6306003	6307268	BraA01g12290R	Bra026239
A01	6308119	6308597	BraA01g12290R	Bra026238
A01	6308119	6308597	BraA01g12290R	Bra030205
A01	6314358	6315950	BraA01g12300R	Bra026237
A01	6317579	6317639	BraA01g12310R	Bra026236
A01	6324558	6324842	BraA01g12320R	Bra026235
A01	6334146	6334426	BraA01g12340R	Bra026234
A01	6336163	6337797	BraA01g12340R	Bra026233
A01	6338024	6339061	BraA01g12350R	Bra026232
A01	6343752	6343893	BraA01g12360R	Bra026231
A01	6343752	6343893	BraA01g12360R	Bra021065
A01	6348288	6349307	BraA01g12370R	Bra026230
A01	6354987	6355160	BraA01g12380R	Bra040112
A01	6360279	6360665	BraA01g12390R	Bra040111
A01	6363144	6364385	BraA01g12390R	Bra040110
A01	6368248	6368393	BraA01g12410R	Bra040109
A01	6370219	6370487	BraA01g12420R	Bra040108
A01	6380449	6380582	BraA01g12430R	Bra040107
A01	6385997	6386351	BraA01g12450R	Bra040106
A01	6390295	6390398	BraA01g12460R	Bra020348
A01	6393694	6393937	BraA01g12470R	Bra040105
A01	6402117	6402262	BraA01g12480R	Bra040104
A01	6407767	6408121	BraA01g12490R	Bra040103
A01	6410341	6410740	BraA01g12500R	Bra040102
A01	6415355	6416225	BraA01g12510R	Bra040101
A01	6420472	6420648	BraA01g12510R	Bra040100
A01	6423588	6425126	BraA01g12520R	Bra040099
A01	6433133	6433556	BraA01g12530R	Bra040098
A01	6446701	6446811	BraA01g12540R	Bra040097
A01	6468453	6469913	BraA01g12550R	Bra040095
A01	6472025	6472184	BraA01g12560R	Bra040094
A01	6547785	6548127	BraA01g12600R	Bra040093
A01	6559953	6560498	BraA01g12620R	Bra040092
A01	6588642	6589779	BraA01g12630R	Bra038505
A01	6598957	6599256	BraA01g12640R	Bra038504
A01	6617620	6617783	BraA01g12650R	Bra038503
A01	6619332	6619589	BraA01g12660R	Bra038502
A01	6620529	6620707	BraA01g12670R	Bra038501
A01	6621745	6621798	BraA01g12670R	Bra013506
A01	6623766	6624008	BraA01g12670R	Bra038500
A01	6622370	6622739	BraA01g12680R	Bra038501
A01	6623766	6624008	BraA01g12680R	Bra038500
A01	6626487	6626870	BraA01g12690R	Bra038499
A01	6637200	6637446	BraA01g12700R	Bra038497
A01	6634138	6636843	BraA01g12700R	Bra038498
A01	6634138	6636843	BraA01g12710R	Bra038498
A01	6638286	6638537	BraA01g12720R	Bra038497
A01	6639579	6639927	BraA01g12730R	Bra038497
A01	6647470	6647642	BraA01g12740R	Bra038496
A01	6648014	6648091	BraA01g12740R	Bra041089
A01	6648725	6648879	BraA01g12740R	Bra021969
A01	6648725	6648879	BraA01g12740R	Bra000016
A01	6652676	6653607	BraA01g12740R	Bra038495
A01	6653684	6654146	BraA01g12740R	Bra012697
A01	6666055	6667131	BraA01g12750R	Bra038493
A01	6668742	6668813	BraA01g12760R	Bra038492
A01	6675361	6675423	BraA01g12770R	Bra038492
A01	6675510	6675589	BraA01g12770R	Bra040743
A01	6678578	6679102	BraA01g12780R	Bra038491
A01	6687157	6687687	BraA01g12790R	Bra038490
A01	6698737	6700143	BraA01g12800R	Bra038489
A01	6700778	6700921	BraA01g12800R	Bra038488
A01	6698737	6700143	BraA01g12810R	Bra038489
A01	6705690	6705768	BraA01g12820R	Bra038487
A01	6709872	6711347	BraA01g12830R	Bra038486
A01	6715537	6715897	BraA01g12840R	Bra038485
A01	6718493	6718532	BraA01g12850R	Bra038484
A01	6720982	6721518	BraA01g12860R	Bra038483
A01	6725231	6725401	BraA01g12880R	Bra038482
A01	6732987	6733487	BraA01g12900R	Bra038480
A01	6733432	6733487	BraA01g12910R	Bra038480
A01	6745893	6746081	BraA01g12920R	Bra038479
A01	6748014	6748259	BraA01g12920R	Bra038477
A01	6752301	6752507	BraA01g12920R	Bra023983
A01	6753875	6753999	BraA01g12920R	Bra026491
A01	6753875	6753999	BraA01g12920R	Bra000478
A01	6754761	6754860	BraA01g12920R	Bra015525
A01	6761069	6761401	BraA01g12920R	Bra038478
A01	6767145	6767495	BraA01g12920R	Bra038475
A01	6769104	6769397	BraA01g12930R	Bra038474
A01	6783234	6783301	BraA01g12940R	Bra038470
A01	6784080	6785893	BraA01g12950R	Bra038469
A01	6791492	6791616	BraA01g12960R	Bra038468
A01	6793412	6794424	BraA01g12960R	Bra038467
A01	6791719	6793014	BraA01g12970R	Bra038468
A01	6793412	6794424	BraA01g12970R	Bra038467
A01	6826913	6827299	BraA01g13030R	Bra038466
A01	6829952	6830299	BraA01g13040R	Bra038465
A01	6846199	6846514	BraA01g13050R	Bra038462
A01	6852202	6852648	BraA01g13060R	Bra038460
A01	6854626	6854756	BraA01g13070R	Bra038459
A01	6858441	6859790	BraA01g13070R	Bra038458
A01	6857994	6858146	BraA01g13080R	Bra038459
A01	6858441	6859790	BraA01g13080R	Bra038458
A01	6864477	6864616	BraA01g13090R	Bra038457
A01	6865171	6865437	BraA01g13090R	Bra038456
A01	6865171	6865437	BraA01g13100R	Bra038456
A01	6869884	6870112	BraA01g13100R	Bra038454
A01	6870566	6872659	BraA01g13120R	Bra038453
A01	6873759	6874447	BraA01g13130R	Bra038451
A01	6882531	6882792	BraA01g13130R	Bra038449
A01	6895769	6895895	BraA01g13160R	Bra038448
A01	6897986	6898392	BraA01g13170R	Bra038448
A01	6910218	6910681	BraA01g13180R	Bra038447
A01	6912434	6912902	BraA01g13190R	Bra038446
A01	6933056	6934002	BraA01g13200R	Bra033551
A01	6937926	6938003	BraA01g13210R	Bra033550
A01	6942919	6942984	BraA01g13220R	Bra033549
A01	6952639	6954017	BraA01g13230R	Bra033548
A01	6961668	6961779	BraA01g13250R	Bra033547
A01	6968195	6968640	BraA01g13260R	Bra033546
A01	6972167	6972778	BraA01g13270R	Bra033545
A01	6974428	6974646	BraA01g13280R	Bra033544
A01	6979593	6981019	BraA01g13290R	Bra033543
A01	6982882	6983493	BraA01g13300R	Bra033542
A01	6990948	6991095	BraA01g13310R	Bra033541
A01	6991338	6991373	BraA01g13310R	Bra038039
A01	6992664	6992967	BraA01g13320R	Bra033540
A01	6997073	6997241	BraA01g13330R	Bra033539
A01	6997795	6997877	BraA01g13340R	Bra033539
A01	7009300	7009386	BraA01g13350R	Bra033538
A01	7020895	7020948	BraA01g13360R	Bra033537
A01	7035430	7035527	BraA01g13380R	Bra033536
A01	7045763	7046088	BraA01g13390R	Bra033535
A01	7066853	7067077	BraA01g13410R	Bra033535
A01	7067833	7068045	BraA01g13420R	Bra033534
A01	7068476	7068520	BraA01g13420R	Bra012740
A01	7072058	7072234	BraA01g13420R	Bra033533
A01	7077195	7077602	BraA01g13430R	Bra033531
A01	7090920	7091018	BraA01g13440R	Bra033529
A01	7095267	7095822	BraA01g13450R	Bra033528
A01	7098457	7098528	BraA01g13450R	Bra033527
A01	7096308	7097736	BraA01g13460R	Bra033528
A01	7098457	7098528	BraA01g13460R	Bra033527
A01	7125132	7126012	BraA01g13470R	Bra033526
A01	7175244	7175657	BraA01g13490R	Bra033523
A01	7187802	7188745	BraA01g13510R	Bra033522
A01	7257431	7257624	BraA01g13560R	Bra033521
A01	7265491	7265706	BraA01g13570R	Bra033520
A01	7265491	7265665	BraA01g13570R	Bra038061
A01	7283124	7283251	BraA01g13590R	Bra033519
A01	7287286	7287533	BraA01g13600R	Bra033518
A01	7287286	7288030	BraA01g13600R	Bra033517
A01	7301370	7302224	BraA01g13610R	Bra033516
A01	7304329	7307452	BraA01g13620R	Bra033515
A01	7309048	7309106	BraA01g13630R	Bra033515
A01	7310993	7311106	BraA01g13640R	Bra033514
A01	7311396	7311452	BraA01g13640R	Bra038065
A01	7313165	7314012	BraA01g13650R	Bra033513
A01	7319568	7320184	BraA01g13660R	Bra033512
A01	7321778	7321970	BraA01g13670R	Bra033511
A01	7322855	7322996	BraA01g13670R	Bra038066
A01	7324772	7325335	BraA01g13680R	Bra033510
A01	7326724	7327069	BraA01g13690R	Bra033509
A01	7344219	7345544	BraA01g13710R	Bra033508
A01	7351593	7352003	BraA01g13720R	Bra033506
A01	7358447	7358528	BraA01g13730R	Bra033505
A01	7366579	7366869	BraA01g13740R	Bra033504
A01	7377219	7377527	BraA01g13750R	Bra033501
A01	7380240	7380425	BraA01g13750R	Bra033500
A01	7383457	7383753	BraA01g13750R	Bra033499
A01	7372499	7372807	BraA01g13750R	Bra033503
A01	7390922	7391117	BraA01g13770R	Bra033498
A01	7413504	7413863	BraA01g13800R	Bra033497
A01	7419552	7420064	BraA01g13810R	Bra033496
A01	7428941	7429726	BraA01g13820R	Bra033495
A01	7436735	7437847	BraA01g13830R	Bra033494
A01	7436735	7438166	BraA01g13840R	Bra033494
A01	7442375	7442467	BraA01g13850R	Bra033493
A01	7446660	7446886	BraA01g13860R	Bra039538
A01	7446786	7446883	BraA01g13860R	Bra031488
A01	7450570	7450938	BraA01g13870R	Bra039539
A01	7452378	7452443	BraA01g13870R	Bra039540
A01	7457147	7457369	BraA01g13870R	Bra039541
A01	7462394	7462611	BraA01g13880R	Bra039542
A01	7464328	7464503	BraA01g13880R	Bra039543
A01	7467603	7467665	BraA01g13880R	Bra031019
A01	7473957	7474676	BraA01g13890R	Bra039544
A01	7502097	7503545	BraA01g13910R	Bra039545
A01	7507751	7509181	BraA01g13920R	Bra039547
A01	7512697	7512852	BraA01g13930R	Bra039548
A01	7537193	7538674	BraA01g13970R	Bra039549
A01	7538812	7539754	BraA01g13970R	Bra039550
A01	7537193	7538674	BraA01g13980R	Bra039549
A01	7553776	7553867	BraA01g13990R	Bra011101
A01	7556059	7556324	BraA01g14000R	Bra039552
A01	7560895	7562447	BraA01g14010R	Bra039553
A01	7570998	7571601	BraA01g14020R	Bra039554
A01	7621173	7622489	BraA01g14070R	Bra039555
A01	7623050	7624393	BraA01g14070R	Bra039556
A01	7624140	7624218	BraA01g14070R	Bra038086
A01	7629627	7631072	BraA01g14080R	Bra039557
A01	7646852	7647628	BraA01g14090R	Bra039559
A01	7652150	7652385	BraA01g14100R	Bra039560
A01	7662400	7662520	BraA01g14110R	Bra039561
A01	7666015	7666192	BraA01g14120R	Bra039562
A01	7689314	7690204	BraA01g14130R	Bra039563
A01	7713703	7713983	BraA01g14140R	Bra041066
A01	7726632	7727186	BraA01g14150R	Bra039565
A01	7734460	7734981	BraA01g14160R	Bra015095
A01	7745962	7746008	BraA01g14170R	Bra039566
A01	7750175	7750520	BraA01g14180R	Bra039566
A01	7751424	7751949	BraA01g14190R	Bra039567
A01	7758748	7759260	BraA01g14190R	Bra039568
A01	7781523	7781604	BraA01g14210R	Bra039569
A01	7788854	7789524	BraA01g14220R	Bra036925
A01	7788854	7789542	BraA01g14220R	Bra039571
A01	7788854	7789027	BraA01g14220R	Bra039570
A01	7806416	7806506	BraA01g14220R	Bra024030
A01	7821317	7821406	BraA01g14230R	Bra036923
A01	7823697	7823990	BraA01g14240R	Bra036923
A01	7823927	7823990	BraA01g14250R	Bra036923
A01	7824096	7824204	BraA01g14250R	Bra036922
A01	7837283	7838318	BraA01g14260R	Bra036921
A01	7840019	7840138	BraA01g14260R	Bra036920
A01	7842749	7843156	BraA01g14270R	Bra036919
A01	7854118	7854177	BraA01g14280R	Bra036918
A01	7865731	7865885	BraA01g14290R	Bra036917
A01	7871881	7871941	BraA01g14300R	Bra031400
A01	7873228	7874028	BraA01g14310R	Bra036916
A01	7883741	7883836	BraA01g14320R	Bra036915
A01	7887522	7887710	BraA01g14320R	Bra034484
A01	8152094	8152880	BraA01g14400R	Bra037601
A01	8158932	8159114	BraA01g14410R	Bra037602
A01	8162148	8162304	BraA01g14430R	Bra037603
A01	8193177	8193826	BraA01g14440R	Bra037604
A01	8216103	8216154	BraA01g14460R	Bra037606
A01	8233567	8233987	BraA01g14470R	Bra037607
A01	8238917	8239070	BraA01g14480R	Bra037609
A01	8240742	8243348	BraA01g14480R	Bra037610
A01	8258125	8258787	BraA01g14520R	Bra037611
A01	8280849	8280993	BraA01g14530R	Bra037614
A01	8349961	8350497	BraA01g14580R	Bra037616
A01	8362482	8362781	BraA01g14600R	Bra017548
A01	8473135	8473205	BraA01g14640R	Bra015101
A01	8477708	8477939	BraA01g14650R	Bra037620
A01	8491675	8491718	BraA01g14660R	Bra037622
A01	8493972	8494186	BraA01g14670R	Bra037623
A01	8509060	8509623	BraA01g14680R	Bra037624
A01	8510132	8511855	BraA01g14690R	Bra037625
A01	8510868	8510922	BraA01g14690R	Bra034142
A01	8536434	8537118	BraA01g14700R	Bra037626
A01	8594392	8594622	BraA01g14720R	Bra037629
A01	8600064	8600703	BraA01g14730R	Bra033843
A01	8711873	8712683	BraA01g14750R	Bra033840
A01	8719467	8719850	BraA01g14760R	Bra033838
A01	8755904	8755961	BraA01g14770R	Bra007375
A01	8759667	8759725	BraA01g14780R	Bra010150
A01	8760507	8760853	BraA01g14790R	Bra033837
A01	8773456	8773654	BraA01g14800R	Bra040458
A01	8777900	8777999	BraA01g14810R	Bra033836
A01	8780516	8780813	BraA01g14820R	Bra033834
A01	8789503	8789596	BraA01g14850R	Bra033833
A01	8803654	8803893	BraA01g14860R	Bra033832
A01	8816877	8816951	BraA01g14870R	Bra033830
A01	8817510	8817609	BraA01g14870R	Bra038265
A01	8882185	8882506	BraA01g14890R	Bra033827
A01	8882185	8882506	BraA01g14890R	Bra033828
A01	8882518	8884686	BraA01g14890R	Bra033826
A01	8950062	8950479	BraA01g14900R	Bra033825
A01	8951041	8951125	BraA01g14900R	Bra019480
A01	8969141	8969278	BraA01g14920R	Bra002029
A01	8991307	8991624	BraA01g14940R	Bra033823
A01	9002172	9002739	BraA01g14950R	Bra033822
A01	9007362	9007452	BraA01g14960R	Bra005276
A01	9007362	9007452	BraA01g14960R	Bra017968
A01	9030312	9030574	BraA01g14970R	Bra033821
A01	9060421	9062082	BraA01g15020R	Bra033820
A01	9100506	9100566	BraA01g15030R	Bra033819
A01	9121229	9122364	BraA01g15050R	Bra033818
A01	9132647	9132817	BraA01g15060R	Bra033814
A01	9147277	9149088	BraA01g15070R	Bra033813
A01	9152020	9152068	BraA01g15080R	Bra033812
A01	9190919	9190963	BraA01g15090R	Bra007583
A01	9216290	9217135	BraA01g15140R	Bra033809
A01	9218436	9219887	BraA01g15140R	Bra033808
A01	9220341	9220668	BraA01g15140R	Bra033807
A01	9220455	9220721	BraA01g15140R	Bra018201
A01	9216308	9217135	BraA01g15150R	Bra033809
A01	9221170	9221199	BraA01g15160R	Bra033807
A01	9226236	9227525	BraA01g15170R	Bra033806
A01	9226271	9227332	BraA01g15170R	Bra018196
A01	9226300	9226478	BraA01g15170R	Bra037122
A01	9238132	9239631	BraA01g15180R	Bra033805
A01	9239579	9239631	BraA01g15190R	Bra033805
A01	9241723	9241861	BraA01g15190R	Bra033804
A01	9248097	9249086	BraA01g15190R	Bra033803
A01	9260113	9260535	BraA01g15200R	Bra033802
A01	9269185	9270794	BraA01g15210R	Bra033801
A01	9280613	9281824	BraA01g15240R	Bra033800
A01	9301712	9301833	BraA01g15260R	Bra033799
A01	9316827	9316923	BraA01g15270R	Bra033797
A01	9319848	9320533	BraA01g15280R	Bra033796
A01	9319954	9320533	BraA01g15290R	Bra033796
A01	9351638	9352641	BraA01g15330R	Bra033795
A01	9392030	9392212	BraA01g15340R	Bra033794
A01	9408424	9409171	BraA01g15350R	Bra033792
A01	9414540	9414627	BraA01g15360R	Bra017860
A01	9445726	9445801	BraA01g15390R	Bra011137
A01	9450912	9451391	BraA01g15400R	Bra033790
A01	9489305	9489430	BraA01g15420R	Bra033788
A01	9492520	9492688	BraA01g15430R	Bra033787
A01	9499890	9500098	BraA01g15440R	Bra033786
A01	9519176	9519247	BraA01g15460R	Bra033785
A01	9531105	9531185	BraA01g15470R	Bra033784
A01	9538522	9538958	BraA01g15490R	Bra033783
A01	9539143	9539383	BraA01g15490R	Bra019519
A01	9558319	9559863	BraA01g15510R	Bra033782
A01	9582764	9583107	BraA01g15520R	Bra033779
A01	9589530	9589867	BraA01g15530R	Bra033777
A01	9598299	9598800	BraA01g15540R	Bra033776
A01	9601623	9602775	BraA01g15550R	Bra033775
A01	9605309	9606029	BraA01g15560R	Bra033774
A01	9639701	9639877	BraA01g15570R	Bra033773
A01	9660270	9661694	BraA01g15600R	Bra033769
A01	9690782	9690909	BraA01g15610R	Bra033767
A01	9695193	9695435	BraA01g15620R	Bra033766
A01	9698847	9698976	BraA01g15630R	Bra033765
A01	9712466	9712517	BraA01g15640R	Bra033764
A01	9714295	9714789	BraA01g15640R	Bra039883
A01	9715041	9715175	BraA01g15640R	Bra002074
A01	9728296	9728550	BraA01g15650R	Bra033762
A01	9728296	9728550	BraA01g15650R	Bra033763
A01	9728618	9728833	BraA01g15650R	Bra033761
A01	9827096	9828632	BraA01g15690R	Bra029893
A01	9833703	9835562	BraA01g15700R	Bra029894
A01	9846423	9847849	BraA01g15710R	Bra029897
A01	9874494	9875223	BraA01g15740R	Bra029898
A01	9897676	9898410	BraA01g15760R	Bra029899
A01	9915638	9916540	BraA01g15780R	Bra029900
A01	9951436	9951736	BraA01g15800R	Bra029902
A01	9953829	9953891	BraA01g15800R	Bra029903
A01	9952240	9952414	BraA01g15810R	Bra029902
A01	9953829	9953891	BraA01g15810R	Bra029903
A01	9966781	9967341	BraA01g15820R	Bra029904
A01	10011219	10013177	BraA01g15830R	Bra029906
A01	10039753	10040148	BraA01g15840R	Bra029909
A01	10080701	10081174	BraA01g15870R	Bra029910
A01	10087700	10087909	BraA01g15880R	Bra029911
A01	10089018	10089989	BraA01g15890R	Bra029912
A01	10119276	10119408	BraA01g15920R	Bra040876
A01	10121564	10122544	BraA01g15930R	Bra029913
A01	10135754	10136044	BraA01g15960R	Bra029914
A01	10182205	10182267	BraA01g15980R	Bra029917
A01	10189784	10190589	BraA01g15990R	Bra029919
A01	10191717	10191832	BraA01g16000R	Bra029919
A01	10192780	10193535	BraA01g16000R	Bra029920
A01	10198400	10200364	BraA01g16010R	Bra029921
A01	10209253	10210615	BraA01g16020R	Bra029922
A01	10214319	10215309	BraA01g16030R	Bra029923
A01	10224478	10224545	BraA01g16060R	Bra029924
A01	10229322	10230527	BraA01g16070R	Bra029925
A01	10243602	10243661	BraA01g16080R	Bra029927
A01	10250134	10250226	BraA01g16090R	Bra029928
A01	10261720	10263126	BraA01g16100R	Bra029929
A01	10263474	10263704	BraA01g16100R	Bra029930
A01	10265172	10265392	BraA01g16100R	Bra029931
A01	10265172	10265392	BraA01g16110R	Bra029931
A01	10267393	10267506	BraA01g16120R	Bra029932
A01	10269623	10269783	BraA01g16130R	Bra029932
A01	10271487	10271783	BraA01g16140R	Bra029932
A01	10294413	10294632	BraA01g16150R	Bra029933
A01	10307549	10309595	BraA01g16170R	Bra029935
A01	10315639	10317446	BraA01g16180R	Bra029936
A01	10323642	10324029	BraA01g16190R	Bra029937
A01	10328674	10329002	BraA01g16210R	Bra029938
A01	10329960	10330027	BraA01g16220R	Bra029938
A01	10339650	10339808	BraA01g16230R	Bra029939
A01	10361459	10361520	BraA01g16260R	Bra029941
A01	10371827	10372809	BraA01g16270R	Bra029943
A01	10381444	10383384	BraA01g16280R	Bra029944
A01	10434009	10434118	BraA01g16320R	Bra033698
A01	10446070	10446617	BraA01g16330R	Bra029946
A01	10446852	10447216	BraA01g16340R	Bra029946
A01	10463820	10465007	BraA01g16350R	Bra029947
A01	10506691	10507181	BraA01g16360R	Bra029949
A01	10529874	10529933	BraA01g16370R	Bra029950
A01	10534454	10534531	BraA01g16380R	Bra029951
A01	10546036	10547210	BraA01g16390R	Bra029953
A01	10551535	10551670	BraA01g16400R	Bra029954
A01	10556542	10556628	BraA01g16410R	Bra029955
A01	10563892	10564642	BraA01g16420R	Bra029956
A01	10577729	10578613	BraA01g16430R	Bra029957
A01	10592692	10593568	BraA01g16450R	Bra029958
A01	10640813	10641241	BraA01g16490R	Bra029960
A01	10643046	10643312	BraA01g16500R	Bra029961
A01	10643076	10643227	BraA01g16500R	Bra035697
A01	10651979	10652426	BraA01g16520R	Bra029962
A01	10652002	10652170	BraA01g16520R	Bra035697
A01	10652092	10652158	BraA01g16520R	Bra027571
A01	10659189	10659267	BraA01g16530R	Bra038105
A01	10669092	10669422	BraA01g16540R	Bra029964
A01	10695461	10695589	BraA01g16590R	Bra029966
A01	10701506	10701658	BraA01g16600R	Bra029967
A01	10705862	10706701	BraA01g16610R	Bra029968
A01	10717339	10717599	BraA01g16620R	Bra029969
A01	10720179	10720454	BraA01g16620R	Bra029970
A01	10720179	10720454	BraA01g16630R	Bra029970
A01	10743547	10743664	BraA01g16640R	Bra029971
A01	10758385	10759431	BraA01g16690R	Bra029972
A01	10758385	10759431	BraA01g16700R	Bra029972
A01	10761719	10762206	BraA01g16710R	Bra029974
A01	10769062	10770393	BraA01g16720R	Bra029975
A01	10778134	10778535	BraA01g16730R	Bra029976
A01	10790741	10790787	BraA01g16740R	Bra029977
A01	10794070	10794423	BraA01g16750R	Bra029978
A01	10795557	10795995	BraA01g16750R	Bra029979
A01	10796054	10796153	BraA01g16750R	Bra031680
A01	10794515	10794602	BraA01g16760R	Bra029978
A01	10795557	10795995	BraA01g16760R	Bra029979
A01	10796054	10796153	BraA01g16760R	Bra031680
A01	10798767	10799297	BraA01g16770R	Bra029980
A01	10803042	10804234	BraA01g16780R	Bra029983
A01	10806492	10806932	BraA01g16790R	Bra029984
A01	10811188	10811856	BraA01g16800R	Bra029985
A01	10821465	10821551	BraA01g16810R	Bra029986
A01	10827851	10829527	BraA01g16820R	Bra029987
A01	10838163	10839558	BraA01g16840R	Bra029988
A01	10846257	10846618	BraA01g16850R	Bra029989
A01	10854542	10855438	BraA01g16860R	Bra029990
A01	10867891	10868032	BraA01g16870R	Bra029991
A01	10869798	10870265	BraA01g16880R	Bra029991
A01	10874261	10875211	BraA01g16890R	Bra029992
A01	10897158	10898696	BraA01g16900R	Bra029994
A01	10900755	10900818	BraA01g16910R	Bra029995
A01	10922623	10923156	BraA01g16930R	Bra029996
A01	10949317	10950213	BraA01g16940R	Bra029997
A01	10950001	10950213	BraA01g16940R	Bra041136
A01	10959573	10960547	BraA01g16960R	Bra029999
A01	10960359	10960468	BraA01g16960R	Bra015058
A01	10963466	10963592	BraA01g16960R	Bra030000
A01	10968302	10969321	BraA01g16970R	Bra030001
A01	10979709	10980401	BraA01g17000R	Bra030002
A01	10989436	10990620	BraA01g17010R	Bra017994
A01	10990863	10991101	BraA01g17010R	Bra015114
A01	11014392	11015585	BraA01g17020R	Bra030003
A01	11030289	11030359	BraA01g17040R	Bra041113
A01	11049245	11049592	BraA01g17060R	Bra030005
A01	11050415	11050789	BraA01g17070R	Bra030008
A01	11050463	11050996	BraA01g17070R	Bra030007
A01	11075892	11076486	BraA01g17080R	Bra030009
A01	11084295	11084676	BraA01g17090R	Bra030010
A01	11089943	11090046	BraA01g17100R	Bra030011
A01	11097342	11097407	BraA01g17110R	Bra030012
A01	11104211	11104753	BraA01g17120R	Bra030013
A01	11111730	11111924	BraA01g17130R	Bra030014
A01	11115939	11116162	BraA01g17140R	Bra030015
A01	11123493	11123572	BraA01g17150R	Bra030016
A01	11129134	11129229	BraA01g17160R	Bra018388
A01	11132646	11133035	BraA01g17170R	Bra030017
A01	11140226	11140432	BraA01g17180R	Bra030018
A01	11145245	11145387	BraA01g17190R	Bra030018
A01	11172329	11172588	BraA01g17210R	Bra030019
A01	11174337	11174855	BraA01g17220R	Bra030020
A01	11187396	11187974	BraA01g17240R	Bra030021
A01	11187420	11187549	BraA01g17240R	Bra013412
A01	11187438	11187545	BraA01g17240R	Bra002882
A01	11199624	11200199	BraA01g17250R	Bra030022
A01	11220499	11220756	BraA01g17260R	Bra030023
A01	11312267	11312319	BraA01g17290R	Bra038859
A01	11319775	11320022	BraA01g17300R	Bra038861
A01	11322370	11322502	BraA01g17320R	Bra038861
A01	11338773	11340221	BraA01g17340R	Bra038862
A01	11350725	11351566	BraA01g17350R	Bra038863
A01	11371060	11371244	BraA01g17360R	Bra038865
A01	11373438	11373779	BraA01g17370R	Bra038866
A01	11377132	11377334	BraA01g17380R	Bra038867
A01	11380982	11381053	BraA01g17380R	Bra032867
A01	11421749	11422494	BraA01g17390R	Bra038868
A01	11423246	11423297	BraA01g17400R	Bra038869
A01	11434369	11434623	BraA01g17410R	Bra038871
A01	11437178	11437469	BraA01g17410R	Bra036417
A01	11437178	11437469	BraA01g17410R	Bra038872
A01	11440911	11441049	BraA01g17420R	Bra038873
A01	11447482	11448888	BraA01g17430R	Bra038874
A01	11449213	11449500	BraA01g17440R	Bra038875
A01	11451826	11452400	BraA01g17440R	Bra038876
A01	11456656	11456668	BraA01g17450R	Bra011413
A01	11457943	11458698	BraA01g17460R	Bra038877
A01	11497695	11498363	BraA01g17470R	Bra038880
A01	11508162	11509700	BraA01g17480R	Bra038881
A01	11524255	11525200	BraA01g17490R	Bra038882
A01	11528440	11528559	BraA01g17500R	Bra038883
A01	11538635	11539591	BraA01g17510R	Bra038885
A01	11568717	11568996	BraA01g17530R	Bra038886
A01	11577583	11578181	BraA01g17540R	Bra038887
A01	11579194	11580276	BraA01g17550R	Bra038888
A01	11593759	11594408	BraA01g17560R	Bra038889
A01	11596808	11596891	BraA01g17570R	Bra038890
A01	11599935	11600767	BraA01g17580R	Bra038891
A01	11602130	11602229	BraA01g17590R	Bra038892
A01	11602493	11602605	BraA01g17590R	Bra012858
A01	11631750	11632517	BraA01g17600R	Bra038895
A01	11631852	11632069	BraA01g17600R	Bra036813
A01	11632822	11632868	BraA01g17600R	Bra012856
A01	11637610	11637869	BraA01g17610R	Bra038896
A01	11639616	11640452	BraA01g17610R	Bra038897
A01	11639616	11640452	BraA01g17620R	Bra038897
A01	11648493	11648892	BraA01g17630R	Bra038898
A01	11653428	11654798	BraA01g17630R	Bra038899
A01	11659772	11659904	BraA01g17640R	Bra038900
A01	11660633	11660693	BraA01g17640R	Bra036797
A01	11665789	11666785	BraA01g17650R	Bra038901
A01	11667783	11668244	BraA01g17660R	Bra038902
A01	11678189	11678503	BraA01g17680R	Bra038903
A01	11678976	11679296	BraA01g17690R	Bra038904
A01	11680517	11680672	BraA01g17700R	Bra038905
A01	11683554	11684543	BraA01g17710R	Bra038906
A01	11691725	11692065	BraA01g17730R	Bra038907
A01	11704208	11704558	BraA01g17740R	Bra038908
A01	11707743	11707808	BraA01g17750R	Bra038909
A01	11732693	11732923	BraA01g17790R	Bra038910
A01	11740196	11742705	BraA01g17800R	Bra038911
A01	11765047	11765108	BraA01g17810R	Bra040896
A01	11775244	11775322	BraA01g17820R	Bra040895
A01	11779089	11779207	BraA01g17820R	Bra040894
A01	11780765	11780830	BraA01g17820R	Bra040893
A01	11781238	11781392	BraA01g17820R	Bra022431
A01	11781238	11781392	BraA01g17820R	Bra035312
A01	11781238	11781392	BraA01g17820R	Bra031155
A01	11781246	11781392	BraA01g17820R	Bra014216
A01	11782476	11782564	BraA01g17820R	Bra006878
A01	11779089	11779207	BraA01g17830R	Bra040894
A01	11784543	11784853	BraA01g17840R	Bra029070
A01	11793449	11793599	BraA01g17860R	Bra029619
A01	11793449	11793599	BraA01g17860R	Bra040892
A01	11804307	11804386	BraA01g17870R	Bra036864
A01	11804848	11804998	BraA01g17880R	Bra036864
A01	11806745	11807187	BraA01g17880R	Bra036865
A01	11811248	11812384	BraA01g17890R	Bra036866
A01	11827480	11827694	BraA01g17900R	Bra034465
A01	11828800	11828845	BraA01g17900R	Bra035739
A01	11832809	11833632	BraA01g17910R	Bra036867
A01	11846340	11847655	BraA01g17920R	Bra036868
A01	11860816	11861319	BraA01g17930R	Bra036869
A01	11861348	11862114	BraA01g17930R	Bra036870
A01	11875729	11877881	BraA01g17940R	Bra036872
A01	11875729	11878137	BraA01g17940R	Bra036871
A01	11875729	11878137	BraA01g17940R	Bra036873
A01	11875729	11878066	BraA01g17940R	Bra036874
A01	11875729	11878137	BraA01g17940R	Bra036875
A01	11880632	11880702	BraA01g17950R	Bra036876
A01	11898579	11899806	BraA01g17960R	Bra036877
A01	11914256	11914449	BraA01g17970R	Bra036878
A01	11915758	11916667	BraA01g17980R	Bra036879
A01	11919907	11920158	BraA01g17990R	Bra036881
A01	11924475	11924530	BraA01g18000R	Bra019813
A01	11929579	11929718	BraA01g18010R	Bra036882
A01	11937067	11937202	BraA01g18020R	Bra036883
A01	11941784	11941837	BraA01g18040R	Bra036884
A01	11944522	11944730	BraA01g18050R	Bra036885
A01	11952919	11953237	BraA01g18060R	Bra036886
A01	11969963	11970059	BraA01g18070R	Bra036887
A01	11979386	11980350	BraA01g18090R	Bra032256
A01	12031536	12031782	BraA01g18120R	Bra036891
A01	12035761	12035969	BraA01g18140R	Bra036892
A01	12057202	12057599	BraA01g18150R	Bra008398
A01	12059929	12060016	BraA01g18160R	Bra036896
A01	12098963	12099301	BraA01g18180R	Bra036897
A01	12113846	12114197	BraA01g18190R	Bra036898
A01	12132712	12132811	BraA01g18200R	Bra036899
A01	12138034	12138605	BraA01g18200R	Bra036900
A01	12132712	12132811	BraA01g18210R	Bra036899
A01	12138034	12138605	BraA01g18210R	Bra036900
A01	12174108	12175370	BraA01g18230R	Bra036901
A01	12179201	12180427	BraA01g18230R	Bra036902
A01	12182891	12183124	BraA01g18230R	Bra038643
A01	12182901	12182940	BraA01g18230R	Bra040876
A01	12184103	12184392	BraA01g18230R	Bra006049
A01	12184105	12184392	BraA01g18230R	Bra017655
A01	12185496	12185883	BraA01g18230R	Bra002055
A01	12186501	12186588	BraA01g18240R	Bra002056
A01	12186501	12186588	BraA01g18240R	Bra036903
A01	12190470	12190628	BraA01g18240R	Bra036904
A01	12190023	12190086	BraA01g18250R	Bra036903
A01	12190470	12190842	BraA01g18250R	Bra036904
A01	12192236	12192500	BraA01g18260R	Bra036905
A01	12197682	12198002	BraA01g18270R	Bra036906
A01	12209470	12211447	BraA01g18280R	Bra036907
A01	12238546	12239187	BraA01g18320R	Bra036908
A01	12239347	12239868	BraA01g18330R	Bra036909
A01	12240249	12240342	BraA01g18330R	Bra036910
A01	12242892	12243347	BraA01g18330R	Bra036911
A01	12239347	12239868	BraA01g18340R	Bra036909
A01	12242892	12243347	BraA01g18350R	Bra036911
A01	12244724	12246064	BraA01g18360R	Bra036912
A01	12250699	12251706	BraA01g18370R	Bra036913
A01	12548728	12549189	BraA01g18450R	Bra021340
A01	12552423	12552775	BraA01g18460R	Bra021339
A01	12588907	12590565	BraA01g18470R	Bra021337
A01	12673048	12673154	BraA01g18510R	Bra021334
A01	12704022	12704180	BraA01g18520R	Bra021330
A01	12707749	12708199	BraA01g18530R	Bra021329
A01	12828894	12828956	BraA01g18560R	Bra021328
A01	12845366	12845614	BraA01g18570R	Bra021327
A01	12848428	12848497	BraA01g18580R	Bra009697
A01	12859373	12860439	BraA01g18590R	Bra021326
A01	12891552	12892209	BraA01g18610R	Bra021325
A01	12900200	12900311	BraA01g18620R	Bra021324
A01	12903908	12905063	BraA01g18630R	Bra021323
A01	12910927	12911352	BraA01g18660R	Bra020873
A01	12910927	12911720	BraA01g18660R	Bra020874
A01	12910927	12911720	BraA01g18660R	Bra004619
A01	12910927	12911720	BraA01g18660R	Bra012545
A01	12910927	12911812	BraA01g18660R	Bra036063
A01	12910927	12911720	BraA01g18660R	Bra036062
A01	12911095	12911717	BraA01g18660R	Bra031186
A01	12911808	12911837	BraA01g18660R	Bra034801
A01	12911808	12911837	BraA01g18660R	Bra020613
A01	12911808	12911837	BraA01g18660R	Bra037503
A01	12911808	12911837	BraA01g18660R	Bra012547
A01	12911808	12911837	BraA01g18660R	Bra036068
A01	12911808	12911837	BraA01g18660R	Bra035949
A01	12911808	12911837	BraA01g18660R	Bra030287
A01	12978850	12979042	BraA01g18670R	Bra021322
A01	12994223	12996581	BraA01g18680R	Bra038177
A01	13009340	13010066	BraA01g18690R	Bra038176
A01	13009340	13010066	BraA01g18700R	Bra038176
A01	13035863	13036562	BraA01g18750R	Bra038174
A01	13067209	13067319	BraA01g18780R	Bra038172
A01	13067876	13068032	BraA01g18780R	Bra036953
A01	13085283	13085425	BraA01g18800R	Bra038170
A01	13095347	13095891	BraA01g18810R	Bra038169
A01	13096248	13096311	BraA01g18810R	Bra038168
A01	13113269	13114931	BraA01g18820R	Bra038167
A01	13117460	13117571	BraA01g18830R	Bra038166
A01	13117672	13117736	BraA01g18830R	Bra027936
A01	13129283	13129595	BraA01g18850R	Bra038165
A01	13169465	13170433	BraA01g18890R	Bra038164
A01	13181959	13182063	BraA01g18900R	Bra038163
A01	13185272	13185338	BraA01g18910R	Bra038162
A01	13195172	13195321	BraA01g18920R	Bra038161
A01	13198156	13198733	BraA01g18930R	Bra038160
A01	13209826	13210014	BraA01g18940R	Bra038159
A01	13215137	13215220	BraA01g18960R	Bra020312
A01	13235930	13236343	BraA01g18970R	Bra038158
A01	13244398	13244898	BraA01g18990R	Bra038157
A01	13274603	13275061	BraA01g19000R	Bra038154
A01	13275305	13275636	BraA01g19010R	Bra038154
A01	13292353	13292633	BraA01g19020R	Bra038151
A01	13302826	13302918	BraA01g19030R	Bra012928
A01	13335942	13335994	BraA01g19110R	Bra022056
A01	13338023	13338249	BraA01g19110R	Bra038382
A01	13426762	13427301	BraA01g19180R	Bra038152
A01	13426762	13427301	BraA01g19190R	Bra038152
A01	13428367	13428612	BraA01g19200R	Bra038152
A01	13503775	13504008	BraA01g19250R	Bra030065
A01	13915454	13915668	BraA01g19360R	Bra038147
A01	13935874	13935966	BraA01g19370R	Bra014866
A01	13936296	13936712	BraA01g19380R	Bra014866
A01	13957610	13957925	BraA01g19410R	Bra038145
A01	13963890	13964115	BraA01g19420R	Bra038144
A01	13997629	13998699	BraA01g19430R	Bra035474
A01	14016361	14016553	BraA01g19440R	Bra035472
A01	14023061	14024128	BraA01g19450R	Bra035471
A01	14074027	14074716	BraA01g19510R	Bra035468
A01	14093365	14093461	BraA01g19520R	Bra035466
A01	14103991	14104193	BraA01g19530R	Bra035464
A01	14122742	14124001	BraA01g19540R	Bra035462
A01	14124337	14124722	BraA01g19550R	Bra035461
A01	14135465	14135608	BraA01g19600R	Bra035737
A01	14150307	14150894	BraA01g19640R	Bra035460
A01	14158112	14158791	BraA01g19670R	Bra035459
A01	14174445	14175260	BraA01g19680R	Bra035458
A01	14178673	14179118	BraA01g19680R	Bra035457
A01	14178673	14179118	BraA01g19690R	Bra035457
A01	14192459	14192575	BraA01g19710R	Bra035456
A01	14198589	14198678	BraA01g19720R	Bra035455
A01	14216091	14216202	BraA01g19740R	Bra035454
A01	14229243	14229478	BraA01g19750R	Bra035453
A01	14240380	14241129	BraA01g19760R	Bra035452
A01	14248612	14248674	BraA01g19780R	Bra035856
A01	14249001	14249077	BraA01g19790R	Bra035856
A01	14250075	14250123	BraA01g19790R	Bra039000
A01	14250886	14250943	BraA01g19800R	Bra039000
A01	14257541	14257657	BraA01g19810R	Bra021070
A01	14258028	14258074	BraA01g19810R	Bra035452
A01	14259796	14259887	BraA01g19820R	Bra035451
A01	14262332	14262772	BraA01g19830R	Bra035450
A01	14281450	14282170	BraA01g19850R	Bra035448
A01	14281452	14282170	BraA01g19850R	Bra035449
A01	14290431	14292183	BraA01g19870R	Bra035447
A01	14316474	14316821	BraA01g19890R	Bra035446
A01	14336676	14336757	BraA01g19900R	Bra032777
A01	14335117	14336263	BraA01g19900R	Bra035443
A01	14340211	14340731	BraA01g19910R	Bra035440
A01	14344600	14344763	BraA01g19910R	Bra035439
A01	14344600	14344763	BraA01g19920R	Bra035439
A01	14353939	14353971	BraA01g19930R	Bra035438
A01	14379248	14379670	BraA01g19960R	Bra035437
A01	14384155	14384519	BraA01g19970R	Bra035436
A01	14414827	14415465	BraA01g19990R	Bra035435
A01	14414827	14415465	BraA01g20000R	Bra035435
A01	14419528	14419683	BraA01g20010R	Bra035434
A01	14432781	14432925	BraA01g20020R	Bra035433
A01	14433584	14433731	BraA01g20020R	Bra017901
A01	14440108	14440247	BraA01g20030R	Bra035433
A01	14445552	14446002	BraA01g20040R	Bra035432
A01	14455246	14455697	BraA01g20050R	Bra035431
A01	14479420	14479543	BraA01g20070R	Bra035429
A01	14513439	14513476	BraA01g20080R	Bra035427
A01	14517487	14518110	BraA01g20080R	Bra035426
A01	14516691	14516883	BraA01g20090R	Bra035427
A01	14517487	14518110	BraA01g20090R	Bra035426
A01	14520389	14520511	BraA01g20090R	Bra035425
A01	14524833	14525850	BraA01g20100R	Bra035424
A01	14526794	14527123	BraA01g20110R	Bra035424
A01	14530674	14530833	BraA01g20120R	Bra035422
A01	14532415	14532510	BraA01g20120R	Bra017897
A01	14540607	14541490	BraA01g20130R	Bra035421
A01	14540607	14541490	BraA01g20130R	Bra007852
A01	14542176	14543555	BraA01g20130R	Bra035420
A01	14542176	14542809	BraA01g20130R	Bra007853
A01	14542176	14543555	BraA01g20140R	Bra035420
[truncated: 45,496 more rows]
