# Supplementary material for: Genetic and genomic resources to study natural variation in Brassica rapa
Source: Plant Direct. 2020 Dec 22;4(12):e00285. doi: 10.1002/pld3.285 (PMC7755128; doi:10.1002/pld3.285)
Supplement: Supplementary file 8 — Table S5 [file PLD3-4-e00285-s008.xlsx]

## Sheet: Supplemental_TableS5
Supplemental Table S5. Gene Ontology (GO) Slim terms for genes in the R500 genome. GO Slim is a greatly reduced set of higher level (more broad) Gene Ontology terms. One or more of only 97 GO Slim terms is assigned to 38,199 unique gene annotations. The "Gene_ID" field list R500 gene accessions. The "GO_ID(GOSlim)" field lists the GO Slim term (category) associated with each gene. The field "GO_T…
Gene_ID	GO_ID(GOSlim)	GO_Term_Name	GO_Ontology	GO_Term_Definition
BraA03g40420R	GO:0003677	DNA binding	MF	Any molecular function by which a gene product interacts selectively and non-covalently with DNA (deoxyribonucleic acid).
BraA01g25630R	GO:0006810	transport	BP	The directed movement of substances (such as macromolecules, small molecules, ions) into, out of or within a cell, or between cells, or within a multicellular organism by means of some agent such as a transporter or pore.
BraA03g05030R	GO:0016787	hydrolase activity	MF	Catalysis of the hydrolysis of various bonds, e.g. C-O, C-N, C-C, phosphoric anhydride bonds, etc. Hydrolase is the systematic name for any enzyme of EC class 3.
BraA03g05030R	GO:0003676	nucleic acid binding	MF	Interacting selectively and non-covalently with any nucleic acid.
BraA03g05030R	GO:0005488	binding	MF	The selective, non-covalent, often stoichiometric, interaction of a molecule with one or more specific sites on another molecule.
BraA02g15480R	GO:0005515	protein binding	MF	Interacting selectively and non-covalently with any protein or protein complex (a complex of two or more proteins that may include other nonprotein molecules).
BraA03g32310R	GO:0016301	kinase activity	MF	Catalysis of the transfer of a phosphate group, usually from ATP, to a substrate molecule.
BraA03g32310R	GO:0006139	nucleobase-containing compound metabolic process	BP	Any cellular metabolic process involving nucleobases, nucleosides, nucleotides and nucleic acids.
BraA03g32310R	GO:0009058	biosynthetic process	BP	The chemical reactions and pathways resulting in the formation of substances; typically the energy-requiring part of metabolism in which simpler substances are transformed into more complex ones.
BraA03g06390R	GO:0005515	protein binding	MF	Interacting selectively and non-covalently with any protein or protein complex (a complex of two or more proteins that may include other nonprotein molecules).
BraA03g31990R	GO:0000166	nucleotide binding	MF	Interacting selectively and non-covalently with a nucleotide, any compound consisting of a nucleoside that is esterified with (ortho)phosphate or an oligophosphate at any hydroxyl group on the ribose or deoxyribose.
BraA03g56120R	GO:0005515	protein binding	MF	Interacting selectively and non-covalently with any protein or protein complex (a complex of two or more proteins that may include other nonprotein molecules).
BraA03g42560R	GO:0003677	DNA binding	MF	Any molecular function by which a gene product interacts selectively and non-covalently with DNA (deoxyribonucleic acid).
BraA03g35650R	GO:0005515	protein binding	MF	Interacting selectively and non-covalently with any protein or protein complex (a complex of two or more proteins that may include other nonprotein molecules).
BraA03g35650R	GO:0009987	cellular process	BP	Any process that is carried out at the cellular level, but not necessarily restricted to a single cell. For example, cell communication occurs among more than one cell, but occurs at the cellular level.
BraA03g35650R	GO:0019538	protein metabolic process	BP	The chemical reactions and pathways involving a specific protein, rather than of proteins in general. Includes protein modification.
BraA03g35650R	GO:0009056	catabolic process	BP	The chemical reactions and pathways resulting in the breakdown of substances, including the breakdown of carbon compounds with the liberation of energy for use by the cell or organism.
BraA03g21870R	GO:0003700	sequence-specific DNA binding transcription factor activity	MF	Interacting selectively and non-covalently with a specific DNA sequence in order to modulate transcription. The transcription factor may or may not also interact selectively with a protein or macromolecular complex.
BraA01g11400R	GO:0005488	binding	MF	The selective, non-covalent, often stoichiometric, interaction of a molecule with one or more specific sites on another molecule.
BraA01g11400R	GO:0005515	protein binding	MF	Interacting selectively and non-covalently with any protein or protein complex (a complex of two or more proteins that may include other nonprotein molecules).
BraA01g03790R	GO:0003677	DNA binding	MF	Any molecular function by which a gene product interacts selectively and non-covalently with DNA (deoxyribonucleic acid).
BraA02g13150R	GO:0003677	DNA binding	MF	Any molecular function by which a gene product interacts selectively and non-covalently with DNA (deoxyribonucleic acid).
BraA02g13380R	GO:0005515	protein binding	MF	Interacting selectively and non-covalently with any protein or protein complex (a complex of two or more proteins that may include other nonprotein molecules).
BraA03g11560R	GO:0016787	hydrolase activity	MF	Catalysis of the hydrolysis of various bonds, e.g. C-O, C-N, C-C, phosphoric anhydride bonds, etc. Hydrolase is the systematic name for any enzyme of EC class 3.
BraA01g04630R	GO:0005515	protein binding	MF	Interacting selectively and non-covalently with any protein or protein complex (a complex of two or more proteins that may include other nonprotein molecules).
BraA03g41300R	GO:0007165	signal transduction	BP	The cellular process in which a signal is conveyed to trigger a change in the activity or state of a cell. Signal transduction begins with reception of a signal (e.g. a ligand binding to a receptor or receptor activation by a stimulus such as light), or for signal transduction in the absence of ligand, signal-withdrawal or the activity of a constitutively active receptor. Signal transduction ends…
BraA03g41300R	GO:0006139	nucleobase-containing compound metabolic process	BP	Any cellular metabolic process involving nucleobases, nucleosides, nucleotides and nucleic acids.
BraA03g41300R	GO:0016301	kinase activity	MF	Catalysis of the transfer of a phosphate group, usually from ATP, to a substrate molecule.
BraA03g41300R	GO:0004872	receptor activity	MF	Combining with an extracellular or intracellular messenger to initiate a change in cell activity.
BraA03g41300R	GO:0004871	signal transducer activity	MF	Conveys a signal across a cell to trigger a change in cell function or state. A signal is a physical entity or change in state that is used to transfer information in order to trigger a response.
BraA03g41300R	GO:0016740	transferase activity	MF	Catalysis of the transfer of a group, e.g. a methyl group, glycosyl group, acyl group, phosphorus-containing, or other groups, from one compound (generally regarded as the donor) to another compound (generally regarded as the acceptor). Transferase is the systematic name for any enzyme of EC class 2.
BraA02g26900R	GO:0005515	protein binding	MF	Interacting selectively and non-covalently with any protein or protein complex (a complex of two or more proteins that may include other nonprotein molecules).
BraA03g45310R	GO:0016740	transferase activity	MF	Catalysis of the transfer of a group, e.g. a methyl group, glycosyl group, acyl group, phosphorus-containing, or other groups, from one compound (generally regarded as the donor) to another compound (generally regarded as the acceptor). Transferase is the systematic name for any enzyme of EC class 2.
BraA03g47820R	GO:0016787	hydrolase activity	MF	Catalysis of the hydrolysis of various bonds, e.g. C-O, C-N, C-C, phosphoric anhydride bonds, etc. Hydrolase is the systematic name for any enzyme of EC class 3.
BraA03g47820R	GO:0016740	transferase activity	MF	Catalysis of the transfer of a group, e.g. a methyl group, glycosyl group, acyl group, phosphorus-containing, or other groups, from one compound (generally regarded as the donor) to another compound (generally regarded as the acceptor). Transferase is the systematic name for any enzyme of EC class 2.
BraA03g51510R	GO:0016301	kinase activity	MF	Catalysis of the transfer of a phosphate group, usually from ATP, to a substrate molecule.
BraA03g51510R	GO:0000166	nucleotide binding	MF	Interacting selectively and non-covalently with a nucleotide, any compound consisting of a nucleoside that is esterified with (ortho)phosphate or an oligophosphate at any hydroxyl group on the ribose or deoxyribose.
BraA02g12730R	GO:0016787	hydrolase activity	MF	Catalysis of the hydrolysis of various bonds, e.g. C-O, C-N, C-C, phosphoric anhydride bonds, etc. Hydrolase is the systematic name for any enzyme of EC class 3.
BraA03g02840R	GO:0003676	nucleic acid binding	MF	Interacting selectively and non-covalently with any nucleic acid.
BraA03g58600R	GO:0005515	protein binding	MF	Interacting selectively and non-covalently with any protein or protein complex (a complex of two or more proteins that may include other nonprotein molecules).
BraA03g51880R	GO:0000166	nucleotide binding	MF	Interacting selectively and non-covalently with a nucleotide, any compound consisting of a nucleoside that is esterified with (ortho)phosphate or an oligophosphate at any hydroxyl group on the ribose or deoxyribose.
BraA03g30690R	GO:0016787	hydrolase activity	MF	Catalysis of the hydrolysis of various bonds, e.g. C-O, C-N, C-C, phosphoric anhydride bonds, etc. Hydrolase is the systematic name for any enzyme of EC class 3.
BraA02g22600R	GO:0006950	response to stress	BP	Any process that results in a change in state or activity of a cell or an organism (in terms of movement, secretion, enzyme production, gene expression, etc.) as a result of a disturbance in organismal or cellular homeostasis, usually, but not necessarily, exogenous (e.g. temperature, humidity, ionizing radiation).
BraA03g33590R	GO:0005515	protein binding	MF	Interacting selectively and non-covalently with any protein or protein complex (a complex of two or more proteins that may include other nonprotein molecules).
BraA02g04570R	GO:0016301	kinase activity	MF	Catalysis of the transfer of a phosphate group, usually from ATP, to a substrate molecule.
BraA01g27220R	GO:0003824	catalytic activity	MF	Catalysis of a biochemical reaction at physiological temperatures. In biologically catalyzed reactions, the reactants are known as substrates, and the catalysts are naturally occurring macromolecular substances known as enzymes. Enzymes possess specific binding sites for substrates, and are usually composed wholly or largely of protein, but RNA that has catalytic activity (ribozyme) is often also…
BraA03g31390R	GO:0005515	protein binding	MF	Interacting selectively and non-covalently with any protein or protein complex (a complex of two or more proteins that may include other nonprotein molecules).
BraA03g36260R	GO:0003824	catalytic activity	MF	Catalysis of a biochemical reaction at physiological temperatures. In biologically catalyzed reactions, the reactants are known as substrates, and the catalysts are naturally occurring macromolecular substances known as enzymes. Enzymes possess specific binding sites for substrates, and are usually composed wholly or largely of protein, but RNA that has catalytic activity (ribozyme) is often also…
BraA04g08260R	GO:0003700	sequence-specific DNA binding transcription factor activity	MF	Interacting selectively and non-covalently with a specific DNA sequence in order to modulate transcription. The transcription factor may or may not also interact selectively with a protein or macromolecular complex.
BraA03g44210R	GO:0016301	kinase activity	MF	Catalysis of the transfer of a phosphate group, usually from ATP, to a substrate molecule.
BraA03g44210R	GO:0000166	nucleotide binding	MF	Interacting selectively and non-covalently with a nucleotide, any compound consisting of a nucleoside that is esterified with (ortho)phosphate or an oligophosphate at any hydroxyl group on the ribose or deoxyribose.
BraA03g40990R	GO:0003723	RNA binding	MF	Interacting selectively and non-covalently with an RNA molecule or a portion thereof.
BraA03g40990R	GO:0016740	transferase activity	MF	Catalysis of the transfer of a group, e.g. a methyl group, glycosyl group, acyl group, phosphorus-containing, or other groups, from one compound (generally regarded as the donor) to another compound (generally regarded as the acceptor). Transferase is the systematic name for any enzyme of EC class 2.
BraA03g27630R	GO:0003677	DNA binding	MF	Any molecular function by which a gene product interacts selectively and non-covalently with DNA (deoxyribonucleic acid).
BraA03g27630R	GO:0006139	nucleobase-containing compound metabolic process	BP	Any cellular metabolic process involving nucleobases, nucleosides, nucleotides and nucleic acids.
BraA03g27630R	GO:0009058	biosynthetic process	BP	The chemical reactions and pathways resulting in the formation of substances; typically the energy-requiring part of metabolism in which simpler substances are transformed into more complex ones.
BraA03g32600R	GO:0016301	kinase activity	MF	Catalysis of the transfer of a phosphate group, usually from ATP, to a substrate molecule.
BraA03g32600R	GO:0000166	nucleotide binding	MF	Interacting selectively and non-covalently with a nucleotide, any compound consisting of a nucleoside that is esterified with (ortho)phosphate or an oligophosphate at any hydroxyl group on the ribose or deoxyribose.
BraA01g13210R	GO:0003676	nucleic acid binding	MF	Interacting selectively and non-covalently with any nucleic acid.
BraA01g13210R	GO:0006139	nucleobase-containing compound metabolic process	BP	Any cellular metabolic process involving nucleobases, nucleosides, nucleotides and nucleic acids.
BraA01g13210R	GO:0009058	biosynthetic process	BP	The chemical reactions and pathways resulting in the formation of substances; typically the energy-requiring part of metabolism in which simpler substances are transformed into more complex ones.
BraA01g09050R	GO:0005488	binding	MF	The selective, non-covalent, often stoichiometric, interaction of a molecule with one or more specific sites on another molecule.
BraA01g09050R	GO:0005515	protein binding	MF	Interacting selectively and non-covalently with any protein or protein complex (a complex of two or more proteins that may include other nonprotein molecules).
BraA03g30140R	GO:0005215	transporter activity	MF	Enables the directed movement of substances (such as macromolecules, small molecules, ions) into, out of or within a cell, or between cells.
BraA03g30140R	GO:0016787	hydrolase activity	MF	Catalysis of the hydrolysis of various bonds, e.g. C-O, C-N, C-C, phosphoric anhydride bonds, etc. Hydrolase is the systematic name for any enzyme of EC class 3.
BraA03g12160R	GO:0016787	hydrolase activity	MF	Catalysis of the hydrolysis of various bonds, e.g. C-O, C-N, C-C, phosphoric anhydride bonds, etc. Hydrolase is the systematic name for any enzyme of EC class 3.
BraA03g42950R	GO:0003700	sequence-specific DNA binding transcription factor activity	MF	Interacting selectively and non-covalently with a specific DNA sequence in order to modulate transcription. The transcription factor may or may not also interact selectively with a protein or macromolecular complex.
BraA03g06210R	GO:0003824	catalytic activity	MF	Catalysis of a biochemical reaction at physiological temperatures. In biologically catalyzed reactions, the reactants are known as substrates, and the catalysts are naturally occurring macromolecular substances known as enzymes. Enzymes possess specific binding sites for substrates, and are usually composed wholly or largely of protein, but RNA that has catalytic activity (ribozyme) is often also…
BraA02g42880R	GO:0005488	binding	MF	The selective, non-covalent, often stoichiometric, interaction of a molecule with one or more specific sites on another molecule.
BraA03g51890R	GO:0005515	protein binding	MF	Interacting selectively and non-covalently with any protein or protein complex (a complex of two or more proteins that may include other nonprotein molecules).
BraA02g36640R	GO:0016301	kinase activity	MF	Catalysis of the transfer of a phosphate group, usually from ATP, to a substrate molecule.
BraA02g36640R	GO:0000166	nucleotide binding	MF	Interacting selectively and non-covalently with a nucleotide, any compound consisting of a nucleoside that is esterified with (ortho)phosphate or an oligophosphate at any hydroxyl group on the ribose or deoxyribose.
BraA03g11620R	GO:0016301	kinase activity	MF	Catalysis of the transfer of a phosphate group, usually from ATP, to a substrate molecule.
BraA03g31070R	GO:0005515	protein binding	MF	Interacting selectively and non-covalently with any protein or protein complex (a complex of two or more proteins that may include other nonprotein molecules).
BraA02g18740R	GO:0003824	catalytic activity	MF	Catalysis of a biochemical reaction at physiological temperatures. In biologically catalyzed reactions, the reactants are known as substrates, and the catalysts are naturally occurring macromolecular substances known as enzymes. Enzymes possess specific binding sites for substrates, and are usually composed wholly or largely of protein, but RNA that has catalytic activity (ribozyme) is often also…
BraA02g18740R	GO:0005488	binding	MF	The selective, non-covalent, often stoichiometric, interaction of a molecule with one or more specific sites on another molecule.
BraA02g12320R	GO:0003677	DNA binding	MF	Any molecular function by which a gene product interacts selectively and non-covalently with DNA (deoxyribonucleic acid).
BraA01g01340R	GO:0016787	hydrolase activity	MF	Catalysis of the hydrolysis of various bonds, e.g. C-O, C-N, C-C, phosphoric anhydride bonds, etc. Hydrolase is the systematic name for any enzyme of EC class 3.
BraA01g01340R	GO:0003677	DNA binding	MF	Any molecular function by which a gene product interacts selectively and non-covalently with DNA (deoxyribonucleic acid).
BraA02g41900R	GO:0003677	DNA binding	MF	Any molecular function by which a gene product interacts selectively and non-covalently with DNA (deoxyribonucleic acid).
BraA02g30560R	GO:0005515	protein binding	MF	Interacting selectively and non-covalently with any protein or protein complex (a complex of two or more proteins that may include other nonprotein molecules).
BraA02g30560R	GO:0003674	molecular_function	MF	Elemental activities, such as catalysis or binding, describing the actions of a gene product at the molecular level. A given gene product may exhibit one or more molecular functions.
BraA02g33410R	GO:0003700	sequence-specific DNA binding transcription factor activity	MF	Interacting selectively and non-covalently with a specific DNA sequence in order to modulate transcription. The transcription factor may or may not also interact selectively with a protein or macromolecular complex.
BraA02g15420R	GO:0003824	catalytic activity	MF	Catalysis of a biochemical reaction at physiological temperatures. In biologically catalyzed reactions, the reactants are known as substrates, and the catalysts are naturally occurring macromolecular substances known as enzymes. Enzymes possess specific binding sites for substrates, and are usually composed wholly or largely of protein, but RNA that has catalytic activity (ribozyme) is often also…
BraA01g04570R	GO:0000166	nucleotide binding	MF	Interacting selectively and non-covalently with a nucleotide, any compound consisting of a nucleoside that is esterified with (ortho)phosphate or an oligophosphate at any hydroxyl group on the ribose or deoxyribose.
BraA01g04570R	GO:0005198	structural molecule activity	MF	The action of a molecule that contributes to the structural integrity of a complex or assembly within or outside a cell.
BraA01g04570R	GO:0016787	hydrolase activity	MF	Catalysis of the hydrolysis of various bonds, e.g. C-O, C-N, C-C, phosphoric anhydride bonds, etc. Hydrolase is the systematic name for any enzyme of EC class 3.
BraA01g04570R	GO:0009987	cellular process	BP	Any process that is carried out at the cellular level, but not necessarily restricted to a single cell. For example, cell communication occurs among more than one cell, but occurs at the cellular level.
BraA02g01440R	GO:0003677	DNA binding	MF	Any molecular function by which a gene product interacts selectively and non-covalently with DNA (deoxyribonucleic acid).
BraA03g51290R	GO:0005488	binding	MF	The selective, non-covalent, often stoichiometric, interaction of a molecule with one or more specific sites on another molecule.
BraA03g51290R	GO:0003824	catalytic activity	MF	Catalysis of a biochemical reaction at physiological temperatures. In biologically catalyzed reactions, the reactants are known as substrates, and the catalysts are naturally occurring macromolecular substances known as enzymes. Enzymes possess specific binding sites for substrates, and are usually composed wholly or largely of protein, but RNA that has catalytic activity (ribozyme) is often also…
BraA01g03710R	GO:0003700	sequence-specific DNA binding transcription factor activity	MF	Interacting selectively and non-covalently with a specific DNA sequence in order to modulate transcription. The transcription factor may or may not also interact selectively with a protein or macromolecular complex.
BraA02g11190R	GO:0016301	kinase activity	MF	Catalysis of the transfer of a phosphate group, usually from ATP, to a substrate molecule.
BraA02g11190R	GO:0000166	nucleotide binding	MF	Interacting selectively and non-covalently with a nucleotide, any compound consisting of a nucleoside that is esterified with (ortho)phosphate or an oligophosphate at any hydroxyl group on the ribose or deoxyribose.
BraA03g33980R	GO:0003677	DNA binding	MF	Any molecular function by which a gene product interacts selectively and non-covalently with DNA (deoxyribonucleic acid).
BraA03g33980R	GO:0016787	hydrolase activity	MF	Catalysis of the hydrolysis of various bonds, e.g. C-O, C-N, C-C, phosphoric anhydride bonds, etc. Hydrolase is the systematic name for any enzyme of EC class 3.
BraA03g39510R	GO:0003824	catalytic activity	MF	Catalysis of a biochemical reaction at physiological temperatures. In biologically catalyzed reactions, the reactants are known as substrates, and the catalysts are naturally occurring macromolecular substances known as enzymes. Enzymes possess specific binding sites for substrates, and are usually composed wholly or largely of protein, but RNA that has catalytic activity (ribozyme) is often also…
BraA03g39510R	GO:0016787	hydrolase activity	MF	Catalysis of the hydrolysis of various bonds, e.g. C-O, C-N, C-C, phosphoric anhydride bonds, etc. Hydrolase is the systematic name for any enzyme of EC class 3.
BraA03g06830R	GO:0005515	protein binding	MF	Interacting selectively and non-covalently with any protein or protein complex (a complex of two or more proteins that may include other nonprotein molecules).
BraA02g18180R	GO:0003824	catalytic activity	MF	Catalysis of a biochemical reaction at physiological temperatures. In biologically catalyzed reactions, the reactants are known as substrates, and the catalysts are naturally occurring macromolecular substances known as enzymes. Enzymes possess specific binding sites for substrates, and are usually composed wholly or largely of protein, but RNA that has catalytic activity (ribozyme) is often also…
BraA03g42050R	GO:0005515	protein binding	MF	Interacting selectively and non-covalently with any protein or protein complex (a complex of two or more proteins that may include other nonprotein molecules).
BraA01g14000R	GO:0004518	nuclease activity	MF	Catalysis of the hydrolysis of ester linkages within nucleic acids.
BraA02g33070R	GO:0016787	hydrolase activity	MF	Catalysis of the hydrolysis of various bonds, e.g. C-O, C-N, C-C, phosphoric anhydride bonds, etc. Hydrolase is the systematic name for any enzyme of EC class 3.
BraA03g32470R	GO:0003824	catalytic activity	MF	Catalysis of a biochemical reaction at physiological temperatures. In biologically catalyzed reactions, the reactants are known as substrates, and the catalysts are naturally occurring macromolecular substances known as enzymes. Enzymes possess specific binding sites for substrates, and are usually composed wholly or largely of protein, but RNA that has catalytic activity (ribozyme) is often also…
BraA03g32470R	GO:0008152	metabolic process	BP	The chemical reactions and pathways, including anabolism and catabolism, by which living organisms transform chemical substances. Metabolic processes typically transform small molecules, but also include macromolecular processes such as DNA repair and replication, and protein synthesis and degradation.
BraA03g44620R	GO:0016301	kinase activity	MF	Catalysis of the transfer of a phosphate group, usually from ATP, to a substrate molecule.
BraA03g12890R	GO:0016301	kinase activity	MF	Catalysis of the transfer of a phosphate group, usually from ATP, to a substrate molecule.
BraA03g12890R	GO:0016787	hydrolase activity	MF	Catalysis of the hydrolysis of various bonds, e.g. C-O, C-N, C-C, phosphoric anhydride bonds, etc. Hydrolase is the systematic name for any enzyme of EC class 3.
BraA01g19430R	GO:0005515	protein binding	MF	Interacting selectively and non-covalently with any protein or protein complex (a complex of two or more proteins that may include other nonprotein molecules).
BraA02g23690R	GO:0016787	hydrolase activity	MF	Catalysis of the hydrolysis of various bonds, e.g. C-O, C-N, C-C, phosphoric anhydride bonds, etc. Hydrolase is the systematic name for any enzyme of EC class 3.
BraA03g28150R	GO:0005634	nucleus	CC	A membrane-bounded organelle of eukaryotic cells in which chromosomes are housed and replicated. In most cells, the nucleus contains all of the cell's chromosomes except the organellar chromosomes, and is the site of RNA synthesis and processing. In some species, or in specialized cell types, RNA metabolism or DNA replication may be absent.
BraA01g18600R	GO:0003676	nucleic acid binding	MF	Interacting selectively and non-covalently with any nucleic acid.
BraA02g40370R	GO:0016301	kinase activity	MF	Catalysis of the transfer of a phosphate group, usually from ATP, to a substrate molecule.
BraA03g53660R	GO:0005515	protein binding	MF	Interacting selectively and non-covalently with any protein or protein complex (a complex of two or more proteins that may include other nonprotein molecules).
BraA02g36430R	GO:0009719	response to endogenous stimulus	BP	Any process that results in a change in state or activity of a cell or an organism (in terms of movement, secretion, enzyme production, gene expression, etc.) as a result of a stimulus arising within the organism.
BraA03g52480R	GO:0016787	hydrolase activity	MF	Catalysis of the hydrolysis of various bonds, e.g. C-O, C-N, C-C, phosphoric anhydride bonds, etc. Hydrolase is the systematic name for any enzyme of EC class 3.
BraA03g52480R	GO:0016301	kinase activity	MF	Catalysis of the transfer of a phosphate group, usually from ATP, to a substrate molecule.
BraA03g52480R	GO:0000166	nucleotide binding	MF	Interacting selectively and non-covalently with a nucleotide, any compound consisting of a nucleoside that is esterified with (ortho)phosphate or an oligophosphate at any hydroxyl group on the ribose or deoxyribose.
BraA02g44400R	GO:0005515	protein binding	MF	Interacting selectively and non-covalently with any protein or protein complex (a complex of two or more proteins that may include other nonprotein molecules).
BraA02g10050R	GO:0030234	enzyme regulator activity	MF	Binds to and modulates the activity of an enzyme.
BraA02g10050R	GO:0016787	hydrolase activity	MF	Catalysis of the hydrolysis of various bonds, e.g. C-O, C-N, C-C, phosphoric anhydride bonds, etc. Hydrolase is the systematic name for any enzyme of EC class 3.
BraA01g13270R	GO:0016787	hydrolase activity	MF	Catalysis of the hydrolysis of various bonds, e.g. C-O, C-N, C-C, phosphoric anhydride bonds, etc. Hydrolase is the systematic name for any enzyme of EC class 3.
BraA03g57780R	GO:0005515	protein binding	MF	Interacting selectively and non-covalently with any protein or protein complex (a complex of two or more proteins that may include other nonprotein molecules).
BraA02g31070R	GO:0000166	nucleotide binding	MF	Interacting selectively and non-covalently with a nucleotide, any compound consisting of a nucleoside that is esterified with (ortho)phosphate or an oligophosphate at any hydroxyl group on the ribose or deoxyribose.
BraA02g31070R	GO:0016301	kinase activity	MF	Catalysis of the transfer of a phosphate group, usually from ATP, to a substrate molecule.
BraA02g31070R	GO:0030246	carbohydrate binding	MF	Interacting selectively and non-covalently with any carbohydrate, which includes monosaccharides, oligosaccharides and polysaccharides as well as substances derived from monosaccharides by reduction of the carbonyl group (alditols), by oxidation of one or more hydroxy groups to afford the corresponding aldehydes, ketones, or carboxylic acids, or by replacement of one or more hydroxy group(s) by a…
BraA03g17630R	GO:0003676	nucleic acid binding	MF	Interacting selectively and non-covalently with any nucleic acid.
BraA02g36320R	GO:0016301	kinase activity	MF	Catalysis of the transfer of a phosphate group, usually from ATP, to a substrate molecule.
BraA02g36320R	GO:0005515	protein binding	MF	Interacting selectively and non-covalently with any protein or protein complex (a complex of two or more proteins that may include other nonprotein molecules).
BraA02g36320R	GO:0000166	nucleotide binding	MF	Interacting selectively and non-covalently with a nucleotide, any compound consisting of a nucleoside that is esterified with (ortho)phosphate or an oligophosphate at any hydroxyl group on the ribose or deoxyribose.
BraA03g25950R	GO:0005515	protein binding	MF	Interacting selectively and non-covalently with any protein or protein complex (a complex of two or more proteins that may include other nonprotein molecules).
BraA02g19890R	GO:0016301	kinase activity	MF	Catalysis of the transfer of a phosphate group, usually from ATP, to a substrate molecule.
BraA02g19890R	GO:0000166	nucleotide binding	MF	Interacting selectively and non-covalently with a nucleotide, any compound consisting of a nucleoside that is esterified with (ortho)phosphate or an oligophosphate at any hydroxyl group on the ribose or deoxyribose.
BraA02g14280R	GO:0005515	protein binding	MF	Interacting selectively and non-covalently with any protein or protein complex (a complex of two or more proteins that may include other nonprotein molecules).
BraA01g28900R	GO:0005215	transporter activity	MF	Enables the directed movement of substances (such as macromolecules, small molecules, ions) into, out of or within a cell, or between cells.
BraA01g28900R	GO:0003824	catalytic activity	MF	Catalysis of a biochemical reaction at physiological temperatures. In biologically catalyzed reactions, the reactants are known as substrates, and the catalysts are naturally occurring macromolecular substances known as enzymes. Enzymes possess specific binding sites for substrates, and are usually composed wholly or largely of protein, but RNA that has catalytic activity (ribozyme) is often also…
BraA03g26810R	GO:0003677	DNA binding	MF	Any molecular function by which a gene product interacts selectively and non-covalently with DNA (deoxyribonucleic acid).
BraA04g01330R	GO:0003674	molecular_function	MF	Elemental activities, such as catalysis or binding, describing the actions of a gene product at the molecular level. A given gene product may exhibit one or more molecular functions.
BraA03g50900R	GO:0006139	nucleobase-containing compound metabolic process	BP	Any cellular metabolic process involving nucleobases, nucleosides, nucleotides and nucleic acids.
BraA03g50900R	GO:0009058	biosynthetic process	BP	The chemical reactions and pathways resulting in the formation of substances; typically the energy-requiring part of metabolism in which simpler substances are transformed into more complex ones.
BraA03g24460R	GO:0000166	nucleotide binding	MF	Interacting selectively and non-covalently with a nucleotide, any compound consisting of a nucleoside that is esterified with (ortho)phosphate or an oligophosphate at any hydroxyl group on the ribose or deoxyribose.
BraA03g32650R	GO:0003676	nucleic acid binding	MF	Interacting selectively and non-covalently with any nucleic acid.
BraA03g29140R	GO:0000166	nucleotide binding	MF	Interacting selectively and non-covalently with a nucleotide, any compound consisting of a nucleoside that is esterified with (ortho)phosphate or an oligophosphate at any hydroxyl group on the ribose or deoxyribose.
BraA03g29140R	GO:0006810	transport	BP	The directed movement of substances (such as macromolecules, small molecules, ions) into, out of or within a cell, or between cells, or within a multicellular organism by means of some agent such as a transporter or pore.
BraA02g19160R	GO:0000166	nucleotide binding	MF	Interacting selectively and non-covalently with a nucleotide, any compound consisting of a nucleoside that is esterified with (ortho)phosphate or an oligophosphate at any hydroxyl group on the ribose or deoxyribose.
BraA02g19160R	GO:0016301	kinase activity	MF	Catalysis of the transfer of a phosphate group, usually from ATP, to a substrate molecule.
BraA01g12250R	GO:0000166	nucleotide binding	MF	Interacting selectively and non-covalently with a nucleotide, any compound consisting of a nucleoside that is esterified with (ortho)phosphate or an oligophosphate at any hydroxyl group on the ribose or deoxyribose.
BraA01g12250R	GO:0003676	nucleic acid binding	MF	Interacting selectively and non-covalently with any nucleic acid.
BraA03g45280R	GO:0000166	nucleotide binding	MF	Interacting selectively and non-covalently with a nucleotide, any compound consisting of a nucleoside that is esterified with (ortho)phosphate or an oligophosphate at any hydroxyl group on the ribose or deoxyribose.
BraA03g45280R	GO:0016020	membrane	CC	Double layer of lipid molecules that encloses all cells, and, in eukaryotes, many organelles; may be a single or double lipid bilayer; also includes associated proteins.
BraA04g07510R	GO:0003676	nucleic acid binding	MF	Interacting selectively and non-covalently with any nucleic acid.
BraA04g07510R	GO:0006139	nucleobase-containing compound metabolic process	BP	Any cellular metabolic process involving nucleobases, nucleosides, nucleotides and nucleic acids.
BraA04g07510R	GO:0000166	nucleotide binding	MF	Interacting selectively and non-covalently with a nucleotide, any compound consisting of a nucleoside that is esterified with (ortho)phosphate or an oligophosphate at any hydroxyl group on the ribose or deoxyribose.
BraA02g05620R	GO:0016740	transferase activity	MF	Catalysis of the transfer of a group, e.g. a methyl group, glycosyl group, acyl group, phosphorus-containing, or other groups, from one compound (generally regarded as the donor) to another compound (generally regarded as the acceptor). Transferase is the systematic name for any enzyme of EC class 2.
BraA01g23790R	GO:0003700	sequence-specific DNA binding transcription factor activity	MF	Interacting selectively and non-covalently with a specific DNA sequence in order to modulate transcription. The transcription factor may or may not also interact selectively with a protein or macromolecular complex.
BraA02g16690R	GO:0016787	hydrolase activity	MF	Catalysis of the hydrolysis of various bonds, e.g. C-O, C-N, C-C, phosphoric anhydride bonds, etc. Hydrolase is the systematic name for any enzyme of EC class 3.
BraA01g12950R	GO:0005215	transporter activity	MF	Enables the directed movement of substances (such as macromolecules, small molecules, ions) into, out of or within a cell, or between cells.
BraA01g24710R	GO:0003677	DNA binding	MF	Any molecular function by which a gene product interacts selectively and non-covalently with DNA (deoxyribonucleic acid).
BraA03g17590R	GO:0003700	sequence-specific DNA binding transcription factor activity	MF	Interacting selectively and non-covalently with a specific DNA sequence in order to modulate transcription. The transcription factor may or may not also interact selectively with a protein or macromolecular complex.
BraA03g57330R	GO:0005576	extracellular region	CC	The space external to the outermost structure of a cell. For cells without external protective or external encapsulating structures this refers to space outside of the plasma membrane. This term covers the host cell environment outside an intracellular parasite.
BraA02g39420R	GO:0005576	extracellular region	CC	The space external to the outermost structure of a cell. For cells without external protective or external encapsulating structures this refers to space outside of the plasma membrane. This term covers the host cell environment outside an intracellular parasite.
BraA02g39420R	GO:0016043	cellular component organization	BP	A process that results in the assembly, arrangement of constituent parts, or disassembly of a cellular component.
BraA03g52880R	GO:0003824	catalytic activity	MF	Catalysis of a biochemical reaction at physiological temperatures. In biologically catalyzed reactions, the reactants are known as substrates, and the catalysts are naturally occurring macromolecular substances known as enzymes. Enzymes possess specific binding sites for substrates, and are usually composed wholly or largely of protein, but RNA that has catalytic activity (ribozyme) is often also…
BraA03g08150R	GO:0016787	hydrolase activity	MF	Catalysis of the hydrolysis of various bonds, e.g. C-O, C-N, C-C, phosphoric anhydride bonds, etc. Hydrolase is the systematic name for any enzyme of EC class 3.
BraA02g42520R	GO:0005515	protein binding	MF	Interacting selectively and non-covalently with any protein or protein complex (a complex of two or more proteins that may include other nonprotein molecules).
BraA01g07420R	GO:0003824	catalytic activity	MF	Catalysis of a biochemical reaction at physiological temperatures. In biologically catalyzed reactions, the reactants are known as substrates, and the catalysts are naturally occurring macromolecular substances known as enzymes. Enzymes possess specific binding sites for substrates, and are usually composed wholly or largely of protein, but RNA that has catalytic activity (ribozyme) is often also…
BraA02g14100R	GO:0000166	nucleotide binding	MF	Interacting selectively and non-covalently with a nucleotide, any compound consisting of a nucleoside that is esterified with (ortho)phosphate or an oligophosphate at any hydroxyl group on the ribose or deoxyribose.
BraA03g04740R	GO:0005488	binding	MF	The selective, non-covalent, often stoichiometric, interaction of a molecule with one or more specific sites on another molecule.
BraA03g33690R	GO:0016740	transferase activity	MF	Catalysis of the transfer of a group, e.g. a methyl group, glycosyl group, acyl group, phosphorus-containing, or other groups, from one compound (generally regarded as the donor) to another compound (generally regarded as the acceptor). Transferase is the systematic name for any enzyme of EC class 2.
BraA03g33690R	GO:0003824	catalytic activity	MF	Catalysis of a biochemical reaction at physiological temperatures. In biologically catalyzed reactions, the reactants are known as substrates, and the catalysts are naturally occurring macromolecular substances known as enzymes. Enzymes possess specific binding sites for substrates, and are usually composed wholly or largely of protein, but RNA that has catalytic activity (ribozyme) is often also…
BraA03g17410R	GO:0005515	protein binding	MF	Interacting selectively and non-covalently with any protein or protein complex (a complex of two or more proteins that may include other nonprotein molecules).
BraA03g17410R	GO:0003774	motor activity	MF	Catalysis of the generation of force resulting either in movement along a microfilament or microtubule, or in torque resulting in membrane scission, coupled to the hydrolysis of a nucleoside triphosphate.
BraA03g51380R	GO:0030234	enzyme regulator activity	MF	Binds to and modulates the activity of an enzyme.
BraA02g23130R	GO:0005515	protein binding	MF	Interacting selectively and non-covalently with any protein or protein complex (a complex of two or more proteins that may include other nonprotein molecules).
BraA03g46530R	GO:0003824	catalytic activity	MF	Catalysis of a biochemical reaction at physiological temperatures. In biologically catalyzed reactions, the reactants are known as substrates, and the catalysts are naturally occurring macromolecular substances known as enzymes. Enzymes possess specific binding sites for substrates, and are usually composed wholly or largely of protein, but RNA that has catalytic activity (ribozyme) is often also…
BraA03g12980R	GO:0005515	protein binding	MF	Interacting selectively and non-covalently with any protein or protein complex (a complex of two or more proteins that may include other nonprotein molecules).
BraA03g52100R	GO:0003824	catalytic activity	MF	Catalysis of a biochemical reaction at physiological temperatures. In biologically catalyzed reactions, the reactants are known as substrates, and the catalysts are naturally occurring macromolecular substances known as enzymes. Enzymes possess specific binding sites for substrates, and are usually composed wholly or largely of protein, but RNA that has catalytic activity (ribozyme) is often also…
BraA03g52100R	GO:0000166	nucleotide binding	MF	Interacting selectively and non-covalently with a nucleotide, any compound consisting of a nucleoside that is esterified with (ortho)phosphate or an oligophosphate at any hydroxyl group on the ribose or deoxyribose.
BraA02g44820R	GO:0005515	protein binding	MF	Interacting selectively and non-covalently with any protein or protein complex (a complex of two or more proteins that may include other nonprotein molecules).
BraA02g44820R	GO:0003674	molecular_function	MF	Elemental activities, such as catalysis or binding, describing the actions of a gene product at the molecular level. A given gene product may exhibit one or more molecular functions.
BraA03g10780R	GO:0000166	nucleotide binding	MF	Interacting selectively and non-covalently with a nucleotide, any compound consisting of a nucleoside that is esterified with (ortho)phosphate or an oligophosphate at any hydroxyl group on the ribose or deoxyribose.
BraA02g45550R	GO:0005215	transporter activity	MF	Enables the directed movement of substances (such as macromolecules, small molecules, ions) into, out of or within a cell, or between cells.
BraA01g31990R	GO:0030234	enzyme regulator activity	MF	Binds to and modulates the activity of an enzyme.
BraA03g18900R	GO:0000166	nucleotide binding	MF	Interacting selectively and non-covalently with a nucleotide, any compound consisting of a nucleoside that is esterified with (ortho)phosphate or an oligophosphate at any hydroxyl group on the ribose or deoxyribose.
BraA02g23830R	GO:0003824	catalytic activity	MF	Catalysis of a biochemical reaction at physiological temperatures. In biologically catalyzed reactions, the reactants are known as substrates, and the catalysts are naturally occurring macromolecular substances known as enzymes. Enzymes possess specific binding sites for substrates, and are usually composed wholly or largely of protein, but RNA that has catalytic activity (ribozyme) is often also…
BraA02g23830R	GO:0005488	binding	MF	The selective, non-covalent, often stoichiometric, interaction of a molecule with one or more specific sites on another molecule.
BraA01g28480R	GO:0003674	molecular_function	MF	Elemental activities, such as catalysis or binding, describing the actions of a gene product at the molecular level. A given gene product may exhibit one or more molecular functions.
BraA01g31030R	GO:0016787	hydrolase activity	MF	Catalysis of the hydrolysis of various bonds, e.g. C-O, C-N, C-C, phosphoric anhydride bonds, etc. Hydrolase is the systematic name for any enzyme of EC class 3.
BraA01g31030R	GO:0005515	protein binding	MF	Interacting selectively and non-covalently with any protein or protein complex (a complex of two or more proteins that may include other nonprotein molecules).
BraA02g29450R	GO:0003824	catalytic activity	MF	Catalysis of a biochemical reaction at physiological temperatures. In biologically catalyzed reactions, the reactants are known as substrates, and the catalysts are naturally occurring macromolecular substances known as enzymes. Enzymes possess specific binding sites for substrates, and are usually composed wholly or largely of protein, but RNA that has catalytic activity (ribozyme) is often also…
BraA02g29450R	GO:0016740	transferase activity	MF	Catalysis of the transfer of a group, e.g. a methyl group, glycosyl group, acyl group, phosphorus-containing, or other groups, from one compound (generally regarded as the donor) to another compound (generally regarded as the acceptor). Transferase is the systematic name for any enzyme of EC class 2.
BraA02g12750R	GO:0005515	protein binding	MF	Interacting selectively and non-covalently with any protein or protein complex (a complex of two or more proteins that may include other nonprotein molecules).
BraA03g56330R	GO:0003677	DNA binding	MF	Any molecular function by which a gene product interacts selectively and non-covalently with DNA (deoxyribonucleic acid).
BraA04g02980R	GO:0030246	carbohydrate binding	MF	Interacting selectively and non-covalently with any carbohydrate, which includes monosaccharides, oligosaccharides and polysaccharides as well as substances derived from monosaccharides by reduction of the carbonyl group (alditols), by oxidation of one or more hydroxy groups to afford the corresponding aldehydes, ketones, or carboxylic acids, or by replacement of one or more hydroxy group(s) by a…
BraA04g02980R	GO:0000166	nucleotide binding	MF	Interacting selectively and non-covalently with a nucleotide, any compound consisting of a nucleoside that is esterified with (ortho)phosphate or an oligophosphate at any hydroxyl group on the ribose or deoxyribose.
BraA04g02980R	GO:0016301	kinase activity	MF	Catalysis of the transfer of a phosphate group, usually from ATP, to a substrate molecule.
BraA01g16030R	GO:0005515	protein binding	MF	Interacting selectively and non-covalently with any protein or protein complex (a complex of two or more proteins that may include other nonprotein molecules).
BraA01g10310R	GO:0016787	hydrolase activity	MF	Catalysis of the hydrolysis of various bonds, e.g. C-O, C-N, C-C, phosphoric anhydride bonds, etc. Hydrolase is the systematic name for any enzyme of EC class 3.
BraA02g24650R	GO:0005488	binding	MF	The selective, non-covalent, often stoichiometric, interaction of a molecule with one or more specific sites on another molecule.
BraA02g09310R	GO:0005198	structural molecule activity	MF	The action of a molecule that contributes to the structural integrity of a complex or assembly within or outside a cell.
BraA02g09310R	GO:0016787	hydrolase activity	MF	Catalysis of the hydrolysis of various bonds, e.g. C-O, C-N, C-C, phosphoric anhydride bonds, etc. Hydrolase is the systematic name for any enzyme of EC class 3.
BraA02g09310R	GO:0000166	nucleotide binding	MF	Interacting selectively and non-covalently with a nucleotide, any compound consisting of a nucleoside that is esterified with (ortho)phosphate or an oligophosphate at any hydroxyl group on the ribose or deoxyribose.
BraA02g09310R	GO:0009987	cellular process	BP	Any process that is carried out at the cellular level, but not necessarily restricted to a single cell. For example, cell communication occurs among more than one cell, but occurs at the cellular level.
BraA02g09320R	GO:0005198	structural molecule activity	MF	The action of a molecule that contributes to the structural integrity of a complex or assembly within or outside a cell.
BraA02g09320R	GO:0016787	hydrolase activity	MF	Catalysis of the hydrolysis of various bonds, e.g. C-O, C-N, C-C, phosphoric anhydride bonds, etc. Hydrolase is the systematic name for any enzyme of EC class 3.
BraA02g09320R	GO:0000166	nucleotide binding	MF	Interacting selectively and non-covalently with a nucleotide, any compound consisting of a nucleoside that is esterified with (ortho)phosphate or an oligophosphate at any hydroxyl group on the ribose or deoxyribose.
BraA02g09320R	GO:0009987	cellular process	BP	Any process that is carried out at the cellular level, but not necessarily restricted to a single cell. For example, cell communication occurs among more than one cell, but occurs at the cellular level.
BraA02g27300R	GO:0005515	protein binding	MF	Interacting selectively and non-covalently with any protein or protein complex (a complex of two or more proteins that may include other nonprotein molecules).
BraA02g27300R	GO:0016301	kinase activity	MF	Catalysis of the transfer of a phosphate group, usually from ATP, to a substrate molecule.
BraA03g54370R	GO:0003723	RNA binding	MF	Interacting selectively and non-covalently with an RNA molecule or a portion thereof.
BraA02g16900R	GO:0005515	protein binding	MF	Interacting selectively and non-covalently with any protein or protein complex (a complex of two or more proteins that may include other nonprotein molecules).
BraA02g06380R	GO:0003824	catalytic activity	MF	Catalysis of a biochemical reaction at physiological temperatures. In biologically catalyzed reactions, the reactants are known as substrates, and the catalysts are naturally occurring macromolecular substances known as enzymes. Enzymes possess specific binding sites for substrates, and are usually composed wholly or largely of protein, but RNA that has catalytic activity (ribozyme) is often also…
BraA02g06380R	GO:0005488	binding	MF	The selective, non-covalent, often stoichiometric, interaction of a molecule with one or more specific sites on another molecule.
BraA03g59600R	GO:0006629	lipid metabolic process	BP	The chemical reactions and pathways involving lipids, compounds soluble in an organic solvent but not, or sparingly, in an aqueous solvent. Includes fatty acids; neutral fats, other fatty-acid esters, and soaps; long-chain (fatty) alcohols and waxes; sphingoids and other long-chain bases; glycolipids, phospholipids and sphingolipids; and carotenes, polyprenols, sterols, terpenes and other isopren…
BraA03g59600R	GO:0008152	metabolic process	BP	The chemical reactions and pathways, including anabolism and catabolism, by which living organisms transform chemical substances. Metabolic processes typically transform small molecules, but also include macromolecular processes such as DNA repair and replication, and protein synthesis and degradation.
BraA03g18780R	GO:0005488	binding	MF	The selective, non-covalent, often stoichiometric, interaction of a molecule with one or more specific sites on another molecule.
BraA04g07100R	GO:0005515	protein binding	MF	Interacting selectively and non-covalently with any protein or protein complex (a complex of two or more proteins that may include other nonprotein molecules).
BraA03g32270R	GO:0005515	protein binding	MF	Interacting selectively and non-covalently with any protein or protein complex (a complex of two or more proteins that may include other nonprotein molecules).
BraA03g32270R	GO:0003676	nucleic acid binding	MF	Interacting selectively and non-covalently with any nucleic acid.
BraA03g12030R	GO:0005515	protein binding	MF	Interacting selectively and non-covalently with any protein or protein complex (a complex of two or more proteins that may include other nonprotein molecules).
BraA03g30710R	GO:0005488	binding	MF	The selective, non-covalent, often stoichiometric, interaction of a molecule with one or more specific sites on another molecule.
BraA03g16760R	GO:0005488	binding	MF	The selective, non-covalent, often stoichiometric, interaction of a molecule with one or more specific sites on another molecule.
BraA03g16760R	GO:0003824	catalytic activity	MF	Catalysis of a biochemical reaction at physiological temperatures. In biologically catalyzed reactions, the reactants are known as substrates, and the catalysts are naturally occurring macromolecular substances known as enzymes. Enzymes possess specific binding sites for substrates, and are usually composed wholly or largely of protein, but RNA that has catalytic activity (ribozyme) is often also…
BraA03g36250R	GO:0003824	catalytic activity	MF	Catalysis of a biochemical reaction at physiological temperatures. In biologically catalyzed reactions, the reactants are known as substrates, and the catalysts are naturally occurring macromolecular substances known as enzymes. Enzymes possess specific binding sites for substrates, and are usually composed wholly or largely of protein, but RNA that has catalytic activity (ribozyme) is often also…
BraA02g09960R	GO:0003677	DNA binding	MF	Any molecular function by which a gene product interacts selectively and non-covalently with DNA (deoxyribonucleic acid).
BraA02g09960R	GO:0005515	protein binding	MF	Interacting selectively and non-covalently with any protein or protein complex (a complex of two or more proteins that may include other nonprotein molecules).
BraA03g06330R	GO:0030234	enzyme regulator activity	MF	Binds to and modulates the activity of an enzyme.
BraA03g06330R	GO:0005515	protein binding	MF	Interacting selectively and non-covalently with any protein or protein complex (a complex of two or more proteins that may include other nonprotein molecules).
BraA03g58550R	GO:0005515	protein binding	MF	Interacting selectively and non-covalently with any protein or protein complex (a complex of two or more proteins that may include other nonprotein molecules).
BraA02g23550R	GO:0016740	transferase activity	MF	Catalysis of the transfer of a group, e.g. a methyl group, glycosyl group, acyl group, phosphorus-containing, or other groups, from one compound (generally regarded as the donor) to another compound (generally regarded as the acceptor). Transferase is the systematic name for any enzyme of EC class 2.
BraA01g15330R	GO:0016787	hydrolase activity	MF	Catalysis of the hydrolysis of various bonds, e.g. C-O, C-N, C-C, phosphoric anhydride bonds, etc. Hydrolase is the systematic name for any enzyme of EC class 3.
BraA03g15920R	GO:0000166	nucleotide binding	MF	Interacting selectively and non-covalently with a nucleotide, any compound consisting of a nucleoside that is esterified with (ortho)phosphate or an oligophosphate at any hydroxyl group on the ribose or deoxyribose.
BraA03g15920R	GO:0007165	signal transduction	BP	The cellular process in which a signal is conveyed to trigger a change in the activity or state of a cell. Signal transduction begins with reception of a signal (e.g. a ligand binding to a receptor or receptor activation by a stimulus such as light), or for signal transduction in the absence of ligand, signal-withdrawal or the activity of a constitutively active receptor. Signal transduction ends…
BraA03g15920R	GO:0016301	kinase activity	MF	Catalysis of the transfer of a phosphate group, usually from ATP, to a substrate molecule.
BraA03g46430R	GO:0016787	hydrolase activity	MF	Catalysis of the hydrolysis of various bonds, e.g. C-O, C-N, C-C, phosphoric anhydride bonds, etc. Hydrolase is the systematic name for any enzyme of EC class 3.
BraA01g09430R	GO:0003723	RNA binding	MF	Interacting selectively and non-covalently with an RNA molecule or a portion thereof.
BraA01g09430R	GO:0005488	binding	MF	The selective, non-covalent, often stoichiometric, interaction of a molecule with one or more specific sites on another molecule.
BraA01g13320R	GO:0003824	catalytic activity	MF	Catalysis of a biochemical reaction at physiological temperatures. In biologically catalyzed reactions, the reactants are known as substrates, and the catalysts are naturally occurring macromolecular substances known as enzymes. Enzymes possess specific binding sites for substrates, and are usually composed wholly or largely of protein, but RNA that has catalytic activity (ribozyme) is often also…
BraA01g13320R	GO:0019725	cellular homeostasis	BP	Any process involved in the maintenance of an internal steady state at the level of the cell.
BraA04g03570R	GO:0005215	transporter activity	MF	Enables the directed movement of substances (such as macromolecules, small molecules, ions) into, out of or within a cell, or between cells.
BraA03g56390R	GO:0000166	nucleotide binding	MF	Interacting selectively and non-covalently with a nucleotide, any compound consisting of a nucleoside that is esterified with (ortho)phosphate or an oligophosphate at any hydroxyl group on the ribose or deoxyribose.
BraA03g56390R	GO:0016301	kinase activity	MF	Catalysis of the transfer of a phosphate group, usually from ATP, to a substrate molecule.
BraA02g35550R	GO:0000166	nucleotide binding	MF	Interacting selectively and non-covalently with a nucleotide, any compound consisting of a nucleoside that is esterified with (ortho)phosphate or an oligophosphate at any hydroxyl group on the ribose or deoxyribose.
BraA02g35550R	GO:0016020	membrane	CC	Double layer of lipid molecules that encloses all cells, and, in eukaryotes, many organelles; may be a single or double lipid bilayer; also includes associated proteins.
BraA01g16860R	GO:0003677	DNA binding	MF	Any molecular function by which a gene product interacts selectively and non-covalently with DNA (deoxyribonucleic acid).
BraA02g17720R	GO:0003824	catalytic activity	MF	Catalysis of a biochemical reaction at physiological temperatures. In biologically catalyzed reactions, the reactants are known as substrates, and the catalysts are naturally occurring macromolecular substances known as enzymes. Enzymes possess specific binding sites for substrates, and are usually composed wholly or largely of protein, but RNA that has catalytic activity (ribozyme) is often also…
BraA02g21580R	GO:0003676	nucleic acid binding	MF	Interacting selectively and non-covalently with any nucleic acid.
BraA03g41700R	GO:0005515	protein binding	MF	Interacting selectively and non-covalently with any protein or protein complex (a complex of two or more proteins that may include other nonprotein molecules).
BraA03g24550R	GO:0005488	binding	MF	The selective, non-covalent, often stoichiometric, interaction of a molecule with one or more specific sites on another molecule.
BraA01g27190R	GO:0016301	kinase activity	MF	Catalysis of the transfer of a phosphate group, usually from ATP, to a substrate molecule.
BraA03g48400R	GO:0000166	nucleotide binding	MF	Interacting selectively and non-covalently with a nucleotide, any compound consisting of a nucleoside that is esterified with (ortho)phosphate or an oligophosphate at any hydroxyl group on the ribose or deoxyribose.
BraA03g48400R	GO:0008135	translation factor activity, nucleic acid binding	MF	Functions during translation by interacting selectively and non-covalently with nucleic acids during polypeptide synthesis at the ribosome.
BraA03g48400R	GO:0016787	hydrolase activity	MF	Catalysis of the hydrolysis of various bonds, e.g. C-O, C-N, C-C, phosphoric anhydride bonds, etc. Hydrolase is the systematic name for any enzyme of EC class 3.
BraA03g09480R	GO:0009987	cellular process	BP	Any process that is carried out at the cellular level, but not necessarily restricted to a single cell. For example, cell communication occurs among more than one cell, but occurs at the cellular level.
BraA03g09480R	GO:0016787	hydrolase activity	MF	Catalysis of the hydrolysis of various bonds, e.g. C-O, C-N, C-C, phosphoric anhydride bonds, etc. Hydrolase is the systematic name for any enzyme of EC class 3.
BraA03g09480R	GO:0000166	nucleotide binding	MF	Interacting selectively and non-covalently with a nucleotide, any compound consisting of a nucleoside that is esterified with (ortho)phosphate or an oligophosphate at any hydroxyl group on the ribose or deoxyribose.
BraA03g09480R	GO:0005198	structural molecule activity	MF	The action of a molecule that contributes to the structural integrity of a complex or assembly within or outside a cell.
BraA03g06870R	GO:0003677	DNA binding	MF	Any molecular function by which a gene product interacts selectively and non-covalently with DNA (deoxyribonucleic acid).
BraA01g30170R	GO:0005515	protein binding	MF	Interacting selectively and non-covalently with any protein or protein complex (a complex of two or more proteins that may include other nonprotein molecules).
BraA01g30170R	GO:0016301	kinase activity	MF	Catalysis of the transfer of a phosphate group, usually from ATP, to a substrate molecule.
BraA01g30170R	GO:0000166	nucleotide binding	MF	Interacting selectively and non-covalently with a nucleotide, any compound consisting of a nucleoside that is esterified with (ortho)phosphate or an oligophosphate at any hydroxyl group on the ribose or deoxyribose.
BraA01g30170R	GO:0005488	binding	MF	The selective, non-covalent, often stoichiometric, interaction of a molecule with one or more specific sites on another molecule.
BraA01g04600R	GO:0005515	protein binding	MF	Interacting selectively and non-covalently with any protein or protein complex (a complex of two or more proteins that may include other nonprotein molecules).
BraA01g04600R	GO:0016301	kinase activity	MF	Catalysis of the transfer of a phosphate group, usually from ATP, to a substrate molecule.
BraA02g37020R	GO:0009987	cellular process	BP	Any process that is carried out at the cellular level, but not necessarily restricted to a single cell. For example, cell communication occurs among more than one cell, but occurs at the cellular level.
BraA02g37020R	GO:0009058	biosynthetic process	BP	The chemical reactions and pathways resulting in the formation of substances; typically the energy-requiring part of metabolism in which simpler substances are transformed into more complex ones.
BraA02g38540R	GO:0003674	molecular_function	MF	Elemental activities, such as catalysis or binding, describing the actions of a gene product at the molecular level. A given gene product may exhibit one or more molecular functions.
BraA01g20990R	GO:0016301	kinase activity	MF	Catalysis of the transfer of a phosphate group, usually from ATP, to a substrate molecule.
BraA01g20990R	GO:0000166	nucleotide binding	MF	Interacting selectively and non-covalently with a nucleotide, any compound consisting of a nucleoside that is esterified with (ortho)phosphate or an oligophosphate at any hydroxyl group on the ribose or deoxyribose.
BraA03g45450R	GO:0016740	transferase activity	MF	Catalysis of the transfer of a group, e.g. a methyl group, glycosyl group, acyl group, phosphorus-containing, or other groups, from one compound (generally regarded as the donor) to another compound (generally regarded as the acceptor). Transferase is the systematic name for any enzyme of EC class 2.
BraA03g45450R	GO:0003824	catalytic activity	MF	Catalysis of a biochemical reaction at physiological temperatures. In biologically catalyzed reactions, the reactants are known as substrates, and the catalysts are naturally occurring macromolecular substances known as enzymes. Enzymes possess specific binding sites for substrates, and are usually composed wholly or largely of protein, but RNA that has catalytic activity (ribozyme) is often also…
BraA02g10500R	GO:0016740	transferase activity	MF	Catalysis of the transfer of a group, e.g. a methyl group, glycosyl group, acyl group, phosphorus-containing, or other groups, from one compound (generally regarded as the donor) to another compound (generally regarded as the acceptor). Transferase is the systematic name for any enzyme of EC class 2.
BraA04g01770R	GO:0030246	carbohydrate binding	MF	Interacting selectively and non-covalently with any carbohydrate, which includes monosaccharides, oligosaccharides and polysaccharides as well as substances derived from monosaccharides by reduction of the carbonyl group (alditols), by oxidation of one or more hydroxy groups to afford the corresponding aldehydes, ketones, or carboxylic acids, or by replacement of one or more hydroxy group(s) by a…
BraA03g46410R	GO:0003723	RNA binding	MF	Interacting selectively and non-covalently with an RNA molecule or a portion thereof.
BraA03g46410R	GO:0005515	protein binding	MF	Interacting selectively and non-covalently with any protein or protein complex (a complex of two or more proteins that may include other nonprotein molecules).
BraA02g12560R	GO:0003824	catalytic activity	MF	Catalysis of a biochemical reaction at physiological temperatures. In biologically catalyzed reactions, the reactants are known as substrates, and the catalysts are naturally occurring macromolecular substances known as enzymes. Enzymes possess specific binding sites for substrates, and are usually composed wholly or largely of protein, but RNA that has catalytic activity (ribozyme) is often also…
BraA01g25740R	GO:0005215	transporter activity	MF	Enables the directed movement of substances (such as macromolecules, small molecules, ions) into, out of or within a cell, or between cells.
BraA03g38510R	GO:0003824	catalytic activity	MF	Catalysis of a biochemical reaction at physiological temperatures. In biologically catalyzed reactions, the reactants are known as substrates, and the catalysts are naturally occurring macromolecular substances known as enzymes. Enzymes possess specific binding sites for substrates, and are usually composed wholly or largely of protein, but RNA that has catalytic activity (ribozyme) is often also…
BraA03g38510R	GO:0016740	transferase activity	MF	Catalysis of the transfer of a group, e.g. a methyl group, glycosyl group, acyl group, phosphorus-containing, or other groups, from one compound (generally regarded as the donor) to another compound (generally regarded as the acceptor). Transferase is the systematic name for any enzyme of EC class 2.
BraA01g06670R	GO:0016301	kinase activity	MF	Catalysis of the transfer of a phosphate group, usually from ATP, to a substrate molecule.
BraA02g40230R	GO:0016787	hydrolase activity	MF	Catalysis of the hydrolysis of various bonds, e.g. C-O, C-N, C-C, phosphoric anhydride bonds, etc. Hydrolase is the systematic name for any enzyme of EC class 3.
BraA01g14140R	GO:0003824	catalytic activity	MF	Catalysis of a biochemical reaction at physiological temperatures. In biologically catalyzed reactions, the reactants are known as substrates, and the catalysts are naturally occurring macromolecular substances known as enzymes. Enzymes possess specific binding sites for substrates, and are usually composed wholly or largely of protein, but RNA that has catalytic activity (ribozyme) is often also…
BraA03g27770R	GO:0016787	hydrolase activity	MF	Catalysis of the hydrolysis of various bonds, e.g. C-O, C-N, C-C, phosphoric anhydride bonds, etc. Hydrolase is the systematic name for any enzyme of EC class 3.
BraA03g27770R	GO:0000166	nucleotide binding	MF	Interacting selectively and non-covalently with a nucleotide, any compound consisting of a nucleoside that is esterified with (ortho)phosphate or an oligophosphate at any hydroxyl group on the ribose or deoxyribose.
BraA02g09490R	GO:0016787	hydrolase activity	MF	Catalysis of the hydrolysis of various bonds, e.g. C-O, C-N, C-C, phosphoric anhydride bonds, etc. Hydrolase is the systematic name for any enzyme of EC class 3.
BraA02g09490R	GO:0000166	nucleotide binding	MF	Interacting selectively and non-covalently with a nucleotide, any compound consisting of a nucleoside that is esterified with (ortho)phosphate or an oligophosphate at any hydroxyl group on the ribose or deoxyribose.
BraA03g10140R	GO:0006139	nucleobase-containing compound metabolic process	BP	Any cellular metabolic process involving nucleobases, nucleosides, nucleotides and nucleic acids.
BraA03g10140R	GO:0019538	protein metabolic process	BP	The chemical reactions and pathways involving a specific protein, rather than of proteins in general. Includes protein modification.
BraA03g10140R	GO:0009058	biosynthetic process	BP	The chemical reactions and pathways resulting in the formation of substances; typically the energy-requiring part of metabolism in which simpler substances are transformed into more complex ones.
BraA03g10140R	GO:0009987	cellular process	BP	Any process that is carried out at the cellular level, but not necessarily restricted to a single cell. For example, cell communication occurs among more than one cell, but occurs at the cellular level.
BraA03g34860R	GO:0005488	binding	MF	The selective, non-covalent, often stoichiometric, interaction of a molecule with one or more specific sites on another molecule.
BraA03g34860R	GO:0005215	transporter activity	MF	Enables the directed movement of substances (such as macromolecules, small molecules, ions) into, out of or within a cell, or between cells.
BraA03g34860R	GO:0016787	hydrolase activity	MF	Catalysis of the hydrolysis of various bonds, e.g. C-O, C-N, C-C, phosphoric anhydride bonds, etc. Hydrolase is the systematic name for any enzyme of EC class 3.
BraA01g22120R	GO:0016301	kinase activity	MF	Catalysis of the transfer of a phosphate group, usually from ATP, to a substrate molecule.
BraA01g22120R	GO:0000166	nucleotide binding	MF	Interacting selectively and non-covalently with a nucleotide, any compound consisting of a nucleoside that is esterified with (ortho)phosphate or an oligophosphate at any hydroxyl group on the ribose or deoxyribose.
BraA01g27370R	GO:0016787	hydrolase activity	MF	Catalysis of the hydrolysis of various bonds, e.g. C-O, C-N, C-C, phosphoric anhydride bonds, etc. Hydrolase is the systematic name for any enzyme of EC class 3.
BraA01g27370R	GO:0005215	transporter activity	MF	Enables the directed movement of substances (such as macromolecules, small molecules, ions) into, out of or within a cell, or between cells.
BraA01g12710R	GO:0016787	hydrolase activity	MF	Catalysis of the hydrolysis of various bonds, e.g. C-O, C-N, C-C, phosphoric anhydride bonds, etc. Hydrolase is the systematic name for any enzyme of EC class 3.
BraA01g12710R	GO:0003676	nucleic acid binding	MF	Interacting selectively and non-covalently with any nucleic acid.
BraA01g04470R	GO:0003824	catalytic activity	MF	Catalysis of a biochemical reaction at physiological temperatures. In biologically catalyzed reactions, the reactants are known as substrates, and the catalysts are naturally occurring macromolecular substances known as enzymes. Enzymes possess specific binding sites for substrates, and are usually composed wholly or largely of protein, but RNA that has catalytic activity (ribozyme) is often also…
BraA01g01220R	GO:0008135	translation factor activity, nucleic acid binding	MF	Functions during translation by interacting selectively and non-covalently with nucleic acids during polypeptide synthesis at the ribosome.
BraA01g01220R	GO:0000166	nucleotide binding	MF	Interacting selectively and non-covalently with a nucleotide, any compound consisting of a nucleoside that is esterified with (ortho)phosphate or an oligophosphate at any hydroxyl group on the ribose or deoxyribose.
BraA01g01220R	GO:0005515	protein binding	MF	Interacting selectively and non-covalently with any protein or protein complex (a complex of two or more proteins that may include other nonprotein molecules).
BraA01g01220R	GO:0003676	nucleic acid binding	MF	Interacting selectively and non-covalently with any nucleic acid.
BraA01g01220R	GO:0016787	hydrolase activity	MF	Catalysis of the hydrolysis of various bonds, e.g. C-O, C-N, C-C, phosphoric anhydride bonds, etc. Hydrolase is the systematic name for any enzyme of EC class 3.
BraA04g08550R	GO:0003677	DNA binding	MF	Any molecular function by which a gene product interacts selectively and non-covalently with DNA (deoxyribonucleic acid).
BraA01g03620R	GO:0005515	protein binding	MF	Interacting selectively and non-covalently with any protein or protein complex (a complex of two or more proteins that may include other nonprotein molecules).
BraA01g03620R	GO:0000166	nucleotide binding	MF	Interacting selectively and non-covalently with a nucleotide, any compound consisting of a nucleoside that is esterified with (ortho)phosphate or an oligophosphate at any hydroxyl group on the ribose or deoxyribose.
BraA01g03660R	GO:0005515	protein binding	MF	Interacting selectively and non-covalently with any protein or protein complex (a complex of two or more proteins that may include other nonprotein molecules).
BraA01g03660R	GO:0000166	nucleotide binding	MF	Interacting selectively and non-covalently with a nucleotide, any compound consisting of a nucleoside that is esterified with (ortho)phosphate or an oligophosphate at any hydroxyl group on the ribose or deoxyribose.
BraA02g12550R	GO:0003723	RNA binding	MF	Interacting selectively and non-covalently with an RNA molecule or a portion thereof.
BraA03g55760R	GO:0009719	response to endogenous stimulus	BP	Any process that results in a change in state or activity of a cell or an organism (in terms of movement, secretion, enzyme production, gene expression, etc.) as a result of a stimulus arising within the organism.
BraA02g14230R	GO:0003676	nucleic acid binding	MF	Interacting selectively and non-covalently with any nucleic acid.
BraA01g33530R	GO:0000166	nucleotide binding	MF	Interacting selectively and non-covalently with a nucleotide, any compound consisting of a nucleoside that is esterified with (ortho)phosphate or an oligophosphate at any hydroxyl group on the ribose or deoxyribose.
BraA01g33530R	GO:0016301	kinase activity	MF	Catalysis of the transfer of a phosphate group, usually from ATP, to a substrate molecule.
BraA02g02010R	GO:0003676	nucleic acid binding	MF	Interacting selectively and non-covalently with any nucleic acid.
BraA03g16860R	GO:0003824	catalytic activity	MF	Catalysis of a biochemical reaction at physiological temperatures. In biologically catalyzed reactions, the reactants are known as substrates, and the catalysts are naturally occurring macromolecular substances known as enzymes. Enzymes possess specific binding sites for substrates, and are usually composed wholly or largely of protein, but RNA that has catalytic activity (ribozyme) is often also…
BraA02g13370R	GO:0030246	carbohydrate binding	MF	Interacting selectively and non-covalently with any carbohydrate, which includes monosaccharides, oligosaccharides and polysaccharides as well as substances derived from monosaccharides by reduction of the carbonyl group (alditols), by oxidation of one or more hydroxy groups to afford the corresponding aldehydes, ketones, or carboxylic acids, or by replacement of one or more hydroxy group(s) by a…
BraA02g13370R	GO:0003824	catalytic activity	MF	Catalysis of a biochemical reaction at physiological temperatures. In biologically catalyzed reactions, the reactants are known as substrates, and the catalysts are naturally occurring macromolecular substances known as enzymes. Enzymes possess specific binding sites for substrates, and are usually composed wholly or largely of protein, but RNA that has catalytic activity (ribozyme) is often also…
BraA02g20830R	GO:0016301	kinase activity	MF	Catalysis of the transfer of a phosphate group, usually from ATP, to a substrate molecule.
BraA02g20830R	GO:0000166	nucleotide binding	MF	Interacting selectively and non-covalently with a nucleotide, any compound consisting of a nucleoside that is esterified with (ortho)phosphate or an oligophosphate at any hydroxyl group on the ribose or deoxyribose.
BraA03g09350R	GO:0005488	binding	MF	The selective, non-covalent, often stoichiometric, interaction of a molecule with one or more specific sites on another molecule.
BraA02g12260R	GO:0005515	protein binding	MF	Interacting selectively and non-covalently with any protein or protein complex (a complex of two or more proteins that may include other nonprotein molecules).
BraA02g12260R	GO:0016301	kinase activity	MF	Catalysis of the transfer of a phosphate group, usually from ATP, to a substrate molecule.
BraA01g19680R	GO:0005515	protein binding	MF	Interacting selectively and non-covalently with any protein or protein complex (a complex of two or more proteins that may include other nonprotein molecules).
BraA01g07930R	GO:0000166	nucleotide binding	MF	Interacting selectively and non-covalently with a nucleotide, any compound consisting of a nucleoside that is esterified with (ortho)phosphate or an oligophosphate at any hydroxyl group on the ribose or deoxyribose.
BraA03g39210R	GO:0016043	cellular component organization	BP	A process that results in the assembly, arrangement of constituent parts, or disassembly of a cellular component.
BraA03g46480R	GO:0016787	hydrolase activity	MF	Catalysis of the hydrolysis of various bonds, e.g. C-O, C-N, C-C, phosphoric anhydride bonds, etc. Hydrolase is the systematic name for any enzyme of EC class 3.
BraA03g46480R	GO:0000166	nucleotide binding	MF	Interacting selectively and non-covalently with a nucleotide, any compound consisting of a nucleoside that is esterified with (ortho)phosphate or an oligophosphate at any hydroxyl group on the ribose or deoxyribose.
BraA02g29470R	GO:0006810	transport	BP	The directed movement of substances (such as macromolecules, small molecules, ions) into, out of or within a cell, or between cells, or within a multicellular organism by means of some agent such as a transporter or pore.
BraA03g04090R	GO:0000166	nucleotide binding	MF	Interacting selectively and non-covalently with a nucleotide, any compound consisting of a nucleoside that is esterified with (ortho)phosphate or an oligophosphate at any hydroxyl group on the ribose or deoxyribose.
BraA03g04090R	GO:0003676	nucleic acid binding	MF	Interacting selectively and non-covalently with any nucleic acid.
BraA01g28670R	GO:0000166	nucleotide binding	MF	Interacting selectively and non-covalently with a nucleotide, any compound consisting of a nucleoside that is esterified with (ortho)phosphate or an oligophosphate at any hydroxyl group on the ribose or deoxyribose.
BraA01g28670R	GO:0016301	kinase activity	MF	Catalysis of the transfer of a phosphate group, usually from ATP, to a substrate molecule.
BraA02g12620R	GO:0003824	catalytic activity	MF	Catalysis of a biochemical reaction at physiological temperatures. In biologically catalyzed reactions, the reactants are known as substrates, and the catalysts are naturally occurring macromolecular substances known as enzymes. Enzymes possess specific binding sites for substrates, and are usually composed wholly or largely of protein, but RNA that has catalytic activity (ribozyme) is often also…
BraA02g27490R	GO:0003677	DNA binding	MF	Any molecular function by which a gene product interacts selectively and non-covalently with DNA (deoxyribonucleic acid).
BraA01g08360R	GO:0003677	DNA binding	MF	Any molecular function by which a gene product interacts selectively and non-covalently with DNA (deoxyribonucleic acid).
BraA01g31060R	GO:0003676	nucleic acid binding	MF	Interacting selectively and non-covalently with any nucleic acid.
BraA03g27710R	GO:0005515	protein binding	MF	Interacting selectively and non-covalently with any protein or protein complex (a complex of two or more proteins that may include other nonprotein molecules).
BraA03g32290R	GO:0005488	binding	MF	The selective, non-covalent, often stoichiometric, interaction of a molecule with one or more specific sites on another molecule.
BraA02g28710R	GO:0003677	DNA binding	MF	Any molecular function by which a gene product interacts selectively and non-covalently with DNA (deoxyribonucleic acid).
BraA01g29170R	GO:0005515	protein binding	MF	Interacting selectively and non-covalently with any protein or protein complex (a complex of two or more proteins that may include other nonprotein molecules).
BraA01g29170R	GO:0016301	kinase activity	MF	Catalysis of the transfer of a phosphate group, usually from ATP, to a substrate molecule.
BraA03g49320R	GO:0016787	hydrolase activity	MF	Catalysis of the hydrolysis of various bonds, e.g. C-O, C-N, C-C, phosphoric anhydride bonds, etc. Hydrolase is the systematic name for any enzyme of EC class 3.
BraA02g04210R	GO:0030234	enzyme regulator activity	MF	Binds to and modulates the activity of an enzyme.
BraA02g04210R	GO:0016787	hydrolase activity	MF	Catalysis of the hydrolysis of various bonds, e.g. C-O, C-N, C-C, phosphoric anhydride bonds, etc. Hydrolase is the systematic name for any enzyme of EC class 3.
BraA02g18050R	GO:0016301	kinase activity	MF	Catalysis of the transfer of a phosphate group, usually from ATP, to a substrate molecule.
BraA02g18050R	GO:0000166	nucleotide binding	MF	Interacting selectively and non-covalently with a nucleotide, any compound consisting of a nucleoside that is esterified with (ortho)phosphate or an oligophosphate at any hydroxyl group on the ribose or deoxyribose.
BraA02g18050R	GO:0003700	sequence-specific DNA binding transcription factor activity	MF	Interacting selectively and non-covalently with a specific DNA sequence in order to modulate transcription. The transcription factor may or may not also interact selectively with a protein or macromolecular complex.
BraA03g60760R	GO:0003824	catalytic activity	MF	Catalysis of a biochemical reaction at physiological temperatures. In biologically catalyzed reactions, the reactants are known as substrates, and the catalysts are naturally occurring macromolecular substances known as enzymes. Enzymes possess specific binding sites for substrates, and are usually composed wholly or largely of protein, but RNA that has catalytic activity (ribozyme) is often also…
BraA02g43990R	GO:0003700	sequence-specific DNA binding transcription factor activity	MF	Interacting selectively and non-covalently with a specific DNA sequence in order to modulate transcription. The transcription factor may or may not also interact selectively with a protein or macromolecular complex.
BraA02g43990R	GO:0003677	DNA binding	MF	Any molecular function by which a gene product interacts selectively and non-covalently with DNA (deoxyribonucleic acid).
BraA03g11480R	GO:0005634	nucleus	CC	A membrane-bounded organelle of eukaryotic cells in which chromosomes are housed and replicated. In most cells, the nucleus contains all of the cell's chromosomes except the organellar chromosomes, and is the site of RNA synthesis and processing. In some species, or in specialized cell types, RNA metabolism or DNA replication may be absent.
BraA03g34360R	GO:0005515	protein binding	MF	Interacting selectively and non-covalently with any protein or protein complex (a complex of two or more proteins that may include other nonprotein molecules).
BraA03g58070R	GO:0016740	transferase activity	MF	Catalysis of the transfer of a group, e.g. a methyl group, glycosyl group, acyl group, phosphorus-containing, or other groups, from one compound (generally regarded as the donor) to another compound (generally regarded as the acceptor). Transferase is the systematic name for any enzyme of EC class 2.
BraA01g04250R	GO:0005515	protein binding	MF	Interacting selectively and non-covalently with any protein or protein complex (a complex of two or more proteins that may include other nonprotein molecules).
BraA01g04250R	GO:0016301	kinase activity	MF	Catalysis of the transfer of a phosphate group, usually from ATP, to a substrate molecule.
BraA02g03870R	GO:0003676	nucleic acid binding	MF	Interacting selectively and non-covalently with any nucleic acid.
BraA03g45230R	GO:0016740	transferase activity	MF	Catalysis of the transfer of a group, e.g. a methyl group, glycosyl group, acyl group, phosphorus-containing, or other groups, from one compound (generally regarded as the donor) to another compound (generally regarded as the acceptor). Transferase is the systematic name for any enzyme of EC class 2.
BraA03g45230R	GO:0005488	binding	MF	The selective, non-covalent, often stoichiometric, interaction of a molecule with one or more specific sites on another molecule.
BraA04g06090R	GO:0016740	transferase activity	MF	Catalysis of the transfer of a group, e.g. a methyl group, glycosyl group, acyl group, phosphorus-containing, or other groups, from one compound (generally regarded as the donor) to another compound (generally regarded as the acceptor). Transferase is the systematic name for any enzyme of EC class 2.
BraA04g06090R	GO:0005515	protein binding	MF	Interacting selectively and non-covalently with any protein or protein complex (a complex of two or more proteins that may include other nonprotein molecules).
BraA03g26140R	GO:0016301	kinase activity	MF	Catalysis of the transfer of a phosphate group, usually from ATP, to a substrate molecule.
BraA03g26140R	GO:0005515	protein binding	MF	Interacting selectively and non-covalently with any protein or protein complex (a complex of two or more proteins that may include other nonprotein molecules).
BraA03g26140R	GO:0000166	nucleotide binding	MF	Interacting selectively and non-covalently with a nucleotide, any compound consisting of a nucleoside that is esterified with (ortho)phosphate or an oligophosphate at any hydroxyl group on the ribose or deoxyribose.
BraA01g19720R	GO:0005515	protein binding	MF	Interacting selectively and non-covalently with any protein or protein complex (a complex of two or more proteins that may include other nonprotein molecules).
BraA01g19720R	GO:0005488	binding	MF	The selective, non-covalent, often stoichiometric, interaction of a molecule with one or more specific sites on another molecule.
BraA03g46390R	GO:0000003	reproduction	BP	The production of new individuals that contain some portion of genetic material inherited from one or more parent organisms.
BraA03g46390R	GO:0005576	extracellular region	CC	The space external to the outermost structure of a cell. For cells without external protective or external encapsulating structures this refers to space outside of the plasma membrane. This term covers the host cell environment outside an intracellular parasite.
BraA01g32370R	GO:0016740	transferase activity	MF	Catalysis of the transfer of a group, e.g. a methyl group, glycosyl group, acyl group, phosphorus-containing, or other groups, from one compound (generally regarded as the donor) to another compound (generally regarded as the acceptor). Transferase is the systematic name for any enzyme of EC class 2.
BraA02g36500R	GO:0003677	DNA binding	MF	Any molecular function by which a gene product interacts selectively and non-covalently with DNA (deoxyribonucleic acid).
BraA02g36500R	GO:0016740	transferase activity	MF	Catalysis of the transfer of a group, e.g. a methyl group, glycosyl group, acyl group, phosphorus-containing, or other groups, from one compound (generally regarded as the donor) to another compound (generally regarded as the acceptor). Transferase is the systematic name for any enzyme of EC class 2.
BraA02g02670R	GO:0005488	binding	MF	The selective, non-covalent, often stoichiometric, interaction of a molecule with one or more specific sites on another molecule.
BraA02g02670R	GO:0008152	metabolic process	BP	The chemical reactions and pathways, including anabolism and catabolism, by which living organisms transform chemical substances. Metabolic processes typically transform small molecules, but also include macromolecular processes such as DNA repair and replication, and protein synthesis and degradation.
BraA02g02670R	GO:0003824	catalytic activity	MF	Catalysis of a biochemical reaction at physiological temperatures. In biologically catalyzed reactions, the reactants are known as substrates, and the catalysts are naturally occurring macromolecular substances known as enzymes. Enzymes possess specific binding sites for substrates, and are usually composed wholly or largely of protein, but RNA that has catalytic activity (ribozyme) is often also…
BraA02g35330R	GO:0003824	catalytic activity	MF	Catalysis of a biochemical reaction at physiological temperatures. In biologically catalyzed reactions, the reactants are known as substrates, and the catalysts are naturally occurring macromolecular substances known as enzymes. Enzymes possess specific binding sites for substrates, and are usually composed wholly or largely of protein, but RNA that has catalytic activity (ribozyme) is often also…
BraA04g02230R	GO:0005515	protein binding	MF	Interacting selectively and non-covalently with any protein or protein complex (a complex of two or more proteins that may include other nonprotein molecules).
BraA03g18420R	GO:0016301	kinase activity	MF	Catalysis of the transfer of a phosphate group, usually from ATP, to a substrate molecule.
BraA03g18420R	GO:0009875	pollen-pistil interaction	BP	The interaction between a pollen grain and pistil.
BraA03g12540R	GO:0005515	protein binding	MF	Interacting selectively and non-covalently with any protein or protein complex (a complex of two or more proteins that may include other nonprotein molecules).
BraA03g40460R	GO:0005515	protein binding	MF	Interacting selectively and non-covalently with any protein or protein complex (a complex of two or more proteins that may include other nonprotein molecules).
BraA03g40460R	GO:0006810	transport	BP	The directed movement of substances (such as macromolecules, small molecules, ions) into, out of or within a cell, or between cells, or within a multicellular organism by means of some agent such as a transporter or pore.
BraA02g09630R	GO:0003677	DNA binding	MF	Any molecular function by which a gene product interacts selectively and non-covalently with DNA (deoxyribonucleic acid).
BraA02g09630R	GO:0003700	sequence-specific DNA binding transcription factor activity	MF	Interacting selectively and non-covalently with a specific DNA sequence in order to modulate transcription. The transcription factor may or may not also interact selectively with a protein or macromolecular complex.
BraA03g41130R	GO:0003723	RNA binding	MF	Interacting selectively and non-covalently with an RNA molecule or a portion thereof.
BraA03g41130R	GO:0008135	translation factor activity, nucleic acid binding	MF	Functions during translation by interacting selectively and non-covalently with nucleic acids during polypeptide synthesis at the ribosome.
BraA03g13450R	GO:0003677	DNA binding	MF	Any molecular function by which a gene product interacts selectively and non-covalently with DNA (deoxyribonucleic acid).
BraA01g35280R	GO:0005488	binding	MF	The selective, non-covalent, often stoichiometric, interaction of a molecule with one or more specific sites on another molecule.
BraA03g35280R	GO:0000166	nucleotide binding	MF	Interacting selectively and non-covalently with a nucleotide, any compound consisting of a nucleoside that is esterified with (ortho)phosphate or an oligophosphate at any hydroxyl group on the ribose or deoxyribose.
BraA01g33950R	GO:0016787	hydrolase activity	MF	Catalysis of the hydrolysis of various bonds, e.g. C-O, C-N, C-C, phosphoric anhydride bonds, etc. Hydrolase is the systematic name for any enzyme of EC class 3.
BraA03g50040R	GO:0016301	kinase activity	MF	Catalysis of the transfer of a phosphate group, usually from ATP, to a substrate molecule.
BraA03g50040R	GO:0000166	nucleotide binding	MF	Interacting selectively and non-covalently with a nucleotide, any compound consisting of a nucleoside that is esterified with (ortho)phosphate or an oligophosphate at any hydroxyl group on the ribose or deoxyribose.
BraA02g18400R	GO:0005515	protein binding	MF	Interacting selectively and non-covalently with any protein or protein complex (a complex of two or more proteins that may include other nonprotein molecules).
BraA02g18400R	GO:0003677	DNA binding	MF	Any molecular function by which a gene product interacts selectively and non-covalently with DNA (deoxyribonucleic acid).
BraA03g01210R	GO:0005488	binding	MF	The selective, non-covalent, often stoichiometric, interaction of a molecule with one or more specific sites on another molecule.
BraA02g36920R	GO:0003700	sequence-specific DNA binding transcription factor activity	MF	Interacting selectively and non-covalently with a specific DNA sequence in order to modulate transcription. The transcription factor may or may not also interact selectively with a protein or macromolecular complex.
BraA03g40450R	GO:0000166	nucleotide binding	MF	Interacting selectively and non-covalently with a nucleotide, any compound consisting of a nucleoside that is esterified with (ortho)phosphate or an oligophosphate at any hydroxyl group on the ribose or deoxyribose.
BraA03g07010R	GO:0003723	RNA binding	MF	Interacting selectively and non-covalently with an RNA molecule or a portion thereof.
BraA03g07010R	GO:0004518	nuclease activity	MF	Catalysis of the hydrolysis of ester linkages within nucleic acids.
BraA03g07010R	GO:0003676	nucleic acid binding	MF	Interacting selectively and non-covalently with any nucleic acid.
BraA02g05530R	GO:0005515	protein binding	MF	Interacting selectively and non-covalently with any protein or protein complex (a complex of two or more proteins that may include other nonprotein molecules).
BraA02g05530R	GO:0005488	binding	MF	The selective, non-covalent, often stoichiometric, interaction of a molecule with one or more specific sites on another molecule.
BraA03g21760R	GO:0003676	nucleic acid binding	MF	Interacting selectively and non-covalently with any nucleic acid.
BraA02g01180R	GO:0005515	protein binding	MF	Interacting selectively and non-covalently with any protein or protein complex (a complex of two or more proteins that may include other nonprotein molecules).
BraA03g47200R	GO:0005215	transporter activity	MF	Enables the directed movement of substances (such as macromolecules, small molecules, ions) into, out of or within a cell, or between cells.
BraA01g03350R	GO:0016787	hydrolase activity	MF	Catalysis of the hydrolysis of various bonds, e.g. C-O, C-N, C-C, phosphoric anhydride bonds, etc. Hydrolase is the systematic name for any enzyme of EC class 3.
BraA01g09150R	GO:0005488	binding	MF	The selective, non-covalent, often stoichiometric, interaction of a molecule with one or more specific sites on another molecule.
BraA03g54910R	GO:0016740	transferase activity	MF	Catalysis of the transfer of a group, e.g. a methyl group, glycosyl group, acyl group, phosphorus-containing, or other groups, from one compound (generally regarded as the donor) to another compound (generally regarded as the acceptor). Transferase is the systematic name for any enzyme of EC class 2.
BraA03g54910R	GO:0016787	hydrolase activity	MF	Catalysis of the hydrolysis of various bonds, e.g. C-O, C-N, C-C, phosphoric anhydride bonds, etc. Hydrolase is the systematic name for any enzyme of EC class 3.
BraA03g57050R	GO:0005515	protein binding	MF	Interacting selectively and non-covalently with any protein or protein complex (a complex of two or more proteins that may include other nonprotein molecules).
BraA03g57050R	GO:0000166	nucleotide binding	MF	Interacting selectively and non-covalently with a nucleotide, any compound consisting of a nucleoside that is esterified with (ortho)phosphate or an oligophosphate at any hydroxyl group on the ribose or deoxyribose.
BraA03g57050R	GO:0016301	kinase activity	MF	Catalysis of the transfer of a phosphate group, usually from ATP, to a substrate molecule.
BraA03g52050R	GO:0005488	binding	MF	The selective, non-covalent, often stoichiometric, interaction of a molecule with one or more specific sites on another molecule.
BraA03g52050R	GO:0003824	catalytic activity	MF	Catalysis of a biochemical reaction at physiological temperatures. In biologically catalyzed reactions, the reactants are known as substrates, and the catalysts are naturally occurring macromolecular substances known as enzymes. Enzymes possess specific binding sites for substrates, and are usually composed wholly or largely of protein, but RNA that has catalytic activity (ribozyme) is often also…
BraA03g33140R	GO:0003677	DNA binding	MF	Any molecular function by which a gene product interacts selectively and non-covalently with DNA (deoxyribonucleic acid).
BraA03g20960R	GO:0005488	binding	MF	The selective, non-covalent, often stoichiometric, interaction of a molecule with one or more specific sites on another molecule.
BraA03g20960R	GO:0005515	protein binding	MF	Interacting selectively and non-covalently with any protein or protein complex (a complex of two or more proteins that may include other nonprotein molecules).
BraA01g12750R	GO:0016787	hydrolase activity	MF	Catalysis of the hydrolysis of various bonds, e.g. C-O, C-N, C-C, phosphoric anhydride bonds, etc. Hydrolase is the systematic name for any enzyme of EC class 3.
BraA02g24960R	GO:0000166	nucleotide binding	MF	Interacting selectively and non-covalently with a nucleotide, any compound consisting of a nucleoside that is esterified with (ortho)phosphate or an oligophosphate at any hydroxyl group on the ribose or deoxyribose.
BraA02g24960R	GO:0016301	kinase activity	MF	Catalysis of the transfer of a phosphate group, usually from ATP, to a substrate molecule.
BraA02g24960R	GO:0006950	response to stress	BP	Any process that results in a change in state or activity of a cell or an organism (in terms of movement, secretion, enzyme production, gene expression, etc.) as a result of a disturbance in organismal or cellular homeostasis, usually, but not necessarily, exogenous (e.g. temperature, humidity, ionizing radiation).
BraA03g50750R	GO:0000166	nucleotide binding	MF	Interacting selectively and non-covalently with a nucleotide, any compound consisting of a nucleoside that is esterified with (ortho)phosphate or an oligophosphate at any hydroxyl group on the ribose or deoxyribose.
BraA03g31710R	GO:0005488	binding	MF	The selective, non-covalent, often stoichiometric, interaction of a molecule with one or more specific sites on another molecule.
BraA03g31710R	GO:0005515	protein binding	MF	Interacting selectively and non-covalently with any protein or protein complex (a complex of two or more proteins that may include other nonprotein molecules).
BraA02g08090R	GO:0005488	binding	MF	The selective, non-covalent, often stoichiometric, interaction of a molecule with one or more specific sites on another molecule.
BraA02g20900R	GO:0005198	structural molecule activity	MF	The action of a molecule that contributes to the structural integrity of a complex or assembly within or outside a cell.
BraA02g07700R	GO:0005515	protein binding	MF	Interacting selectively and non-covalently with any protein or protein complex (a complex of two or more proteins that may include other nonprotein molecules).
BraA02g07700R	GO:0006139	nucleobase-containing compound metabolic process	BP	Any cellular metabolic process involving nucleobases, nucleosides, nucleotides and nucleic acids.
BraA04g02850R	GO:0003824	catalytic activity	MF	Catalysis of a biochemical reaction at physiological temperatures. In biologically catalyzed reactions, the reactants are known as substrates, and the catalysts are naturally occurring macromolecular substances known as enzymes. Enzymes possess specific binding sites for substrates, and are usually composed wholly or largely of protein, but RNA that has catalytic activity (ribozyme) is often also…
BraA04g02850R	GO:0030234	enzyme regulator activity	MF	Binds to and modulates the activity of an enzyme.
BraA03g04310R	GO:0005515	protein binding	MF	Interacting selectively and non-covalently with any protein or protein complex (a complex of two or more proteins that may include other nonprotein molecules).
BraA03g14870R	GO:0000166	nucleotide binding	MF	Interacting selectively and non-covalently with a nucleotide, any compound consisting of a nucleoside that is esterified with (ortho)phosphate or an oligophosphate at any hydroxyl group on the ribose or deoxyribose.
BraA01g09830R	GO:0005198	structural molecule activity	MF	The action of a molecule that contributes to the structural integrity of a complex or assembly within or outside a cell.
BraA03g12850R	GO:0005198	structural molecule activity	MF	The action of a molecule that contributes to the structural integrity of a complex or assembly within or outside a cell.
BraA03g43250R	GO:0003677	DNA binding	MF	Any molecular function by which a gene product interacts selectively and non-covalently with DNA (deoxyribonucleic acid).
BraA03g59170R	GO:0005198	structural molecule activity	MF	The action of a molecule that contributes to the structural integrity of a complex or assembly within or outside a cell.
BraA03g24370R	GO:0005515	protein binding	MF	Interacting selectively and non-covalently with any protein or protein complex (a complex of two or more proteins that may include other nonprotein molecules).
BraA03g42570R	GO:0016740	transferase activity	MF	Catalysis of the transfer of a group, e.g. a methyl group, glycosyl group, acyl group, phosphorus-containing, or other groups, from one compound (generally regarded as the donor) to another compound (generally regarded as the acceptor). Transferase is the systematic name for any enzyme of EC class 2.
BraA03g42570R	GO:0003824	catalytic activity	MF	Catalysis of a biochemical reaction at physiological temperatures. In biologically catalyzed reactions, the reactants are known as substrates, and the catalysts are naturally occurring macromolecular substances known as enzymes. Enzymes possess specific binding sites for substrates, and are usually composed wholly or largely of protein, but RNA that has catalytic activity (ribozyme) is often also…
BraA03g35340R	GO:0005515	protein binding	MF	Interacting selectively and non-covalently with any protein or protein complex (a complex of two or more proteins that may include other nonprotein molecules).
BraA03g35340R	GO:0016787	hydrolase activity	MF	Catalysis of the hydrolysis of various bonds, e.g. C-O, C-N, C-C, phosphoric anhydride bonds, etc. Hydrolase is the systematic name for any enzyme of EC class 3.
BraA03g19480R	GO:0005215	transporter activity	MF	Enables the directed movement of substances (such as macromolecules, small molecules, ions) into, out of or within a cell, or between cells.
BraA02g41010R	GO:0005515	protein binding	MF	Interacting selectively and non-covalently with any protein or protein complex (a complex of two or more proteins that may include other nonprotein molecules).
BraA01g29360R	GO:0005515	protein binding	MF	Interacting selectively and non-covalently with any protein or protein complex (a complex of two or more proteins that may include other nonprotein molecules).
BraA01g29360R	GO:0019725	cellular homeostasis	BP	Any process involved in the maintenance of an internal steady state at the level of the cell.
BraA03g38550R	GO:0016740	transferase activity	MF	Catalysis of the transfer of a group, e.g. a methyl group, glycosyl group, acyl group, phosphorus-containing, or other groups, from one compound (generally regarded as the donor) to another compound (generally regarded as the acceptor). Transferase is the systematic name for any enzyme of EC class 2.
BraA03g38550R	GO:0003824	catalytic activity	MF	Catalysis of a biochemical reaction at physiological temperatures. In biologically catalyzed reactions, the reactants are known as substrates, and the catalysts are naturally occurring macromolecular substances known as enzymes. Enzymes possess specific binding sites for substrates, and are usually composed wholly or largely of protein, but RNA that has catalytic activity (ribozyme) is often also…
BraA03g46580R	GO:0003676	nucleic acid binding	MF	Interacting selectively and non-covalently with any nucleic acid.
BraA03g46580R	GO:0003677	DNA binding	MF	Any molecular function by which a gene product interacts selectively and non-covalently with DNA (deoxyribonucleic acid).
BraA02g08800R	GO:0003677	DNA binding	MF	Any molecular function by which a gene product interacts selectively and non-covalently with DNA (deoxyribonucleic acid).
BraA02g08800R	GO:0003676	nucleic acid binding	MF	Interacting selectively and non-covalently with any nucleic acid.
BraA02g08800R	GO:0003682	chromatin binding	MF	Interacting selectively and non-covalently with chromatin, the network of fibers of DNA, protein, and sometimes RNA, that make up the chromosomes of the eukaryotic nucleus during interphase.
BraA02g08800R	GO:0000166	nucleotide binding	MF	Interacting selectively and non-covalently with a nucleotide, any compound consisting of a nucleoside that is esterified with (ortho)phosphate or an oligophosphate at any hydroxyl group on the ribose or deoxyribose.
BraA03g04760R	GO:0030234	enzyme regulator activity	MF	Binds to and modulates the activity of an enzyme.
BraA03g04760R	GO:0016787	hydrolase activity	MF	Catalysis of the hydrolysis of various bonds, e.g. C-O, C-N, C-C, phosphoric anhydride bonds, etc. Hydrolase is the systematic name for any enzyme of EC class 3.
BraA01g32500R	GO:0003824	catalytic activity	MF	Catalysis of a biochemical reaction at physiological temperatures. In biologically catalyzed reactions, the reactants are known as substrates, and the catalysts are naturally occurring macromolecular substances known as enzymes. Enzymes possess specific binding sites for substrates, and are usually composed wholly or largely of protein, but RNA that has catalytic activity (ribozyme) is often also…
BraA03g25310R	GO:0003676	nucleic acid binding	MF	Interacting selectively and non-covalently with any nucleic acid.
BraA01g02470R	GO:0003676	nucleic acid binding	MF	Interacting selectively and non-covalently with any nucleic acid.
BraA03g01400R	GO:0005488	binding	MF	The selective, non-covalent, often stoichiometric, interaction of a molecule with one or more specific sites on another molecule.
BraA02g15550R	GO:0016740	transferase activity	MF	Catalysis of the transfer of a group, e.g. a methyl group, glycosyl group, acyl group, phosphorus-containing, or other groups, from one compound (generally regarded as the donor) to another compound (generally regarded as the acceptor). Transferase is the systematic name for any enzyme of EC class 2.
BraA03g32210R	GO:0003824	catalytic activity	MF	Catalysis of a biochemical reaction at physiological temperatures. In biologically catalyzed reactions, the reactants are known as substrates, and the catalysts are naturally occurring macromolecular substances known as enzymes. Enzymes possess specific binding sites for substrates, and are usually composed wholly or largely of protein, but RNA that has catalytic activity (ribozyme) is often also…
BraA03g12820R	GO:0016740	transferase activity	MF	Catalysis of the transfer of a group, e.g. a methyl group, glycosyl group, acyl group, phosphorus-containing, or other groups, from one compound (generally regarded as the donor) to another compound (generally regarded as the acceptor). Transferase is the systematic name for any enzyme of EC class 2.
BraA03g28350R	GO:0007165	signal transduction	BP	The cellular process in which a signal is conveyed to trigger a change in the activity or state of a cell. Signal transduction begins with reception of a signal (e.g. a ligand binding to a receptor or receptor activation by a stimulus such as light), or for signal transduction in the absence of ligand, signal-withdrawal or the activity of a constitutively active receptor. Signal transduction ends…
BraA03g33400R	GO:0005488	binding	MF	The selective, non-covalent, often stoichiometric, interaction of a molecule with one or more specific sites on another molecule.
BraA01g02570R	GO:0003723	RNA binding	MF	Interacting selectively and non-covalently with an RNA molecule or a portion thereof.
BraA01g02570R	GO:0003676	nucleic acid binding	MF	Interacting selectively and non-covalently with any nucleic acid.
BraA03g35920R	GO:0003700	sequence-specific DNA binding transcription factor activity	MF	Interacting selectively and non-covalently with a specific DNA sequence in order to modulate transcription. The transcription factor may or may not also interact selectively with a protein or macromolecular complex.
BraA03g35920R	GO:0003677	DNA binding	MF	Any molecular function by which a gene product interacts selectively and non-covalently with DNA (deoxyribonucleic acid).
BraA03g51990R	GO:0003824	catalytic activity	MF	Catalysis of a biochemical reaction at physiological temperatures. In biologically catalyzed reactions, the reactants are known as substrates, and the catalysts are naturally occurring macromolecular substances known as enzymes. Enzymes possess specific binding sites for substrates, and are usually composed wholly or largely of protein, but RNA that has catalytic activity (ribozyme) is often also…
BraA03g51990R	GO:0005488	binding	MF	The selective, non-covalent, often stoichiometric, interaction of a molecule with one or more specific sites on another molecule.
BraA02g33350R	GO:0003677	DNA binding	MF	Any molecular function by which a gene product interacts selectively and non-covalently with DNA (deoxyribonucleic acid).
BraA02g14370R	GO:0016740	transferase activity	MF	Catalysis of the transfer of a group, e.g. a methyl group, glycosyl group, acyl group, phosphorus-containing, or other groups, from one compound (generally regarded as the donor) to another compound (generally regarded as the acceptor). Transferase is the systematic name for any enzyme of EC class 2.
BraA01g34100R	GO:0003824	catalytic activity	MF	Catalysis of a biochemical reaction at physiological temperatures. In biologically catalyzed reactions, the reactants are known as substrates, and the catalysts are naturally occurring macromolecular substances known as enzymes. Enzymes possess specific binding sites for substrates, and are usually composed wholly or largely of protein, but RNA that has catalytic activity (ribozyme) is often also…
BraA04g05240R	GO:0000166	nucleotide binding	MF	Interacting selectively and non-covalently with a nucleotide, any compound consisting of a nucleoside that is esterified with (ortho)phosphate or an oligophosphate at any hydroxyl group on the ribose or deoxyribose.
BraA04g05240R	GO:0016301	kinase activity	MF	Catalysis of the transfer of a phosphate group, usually from ATP, to a substrate molecule.
BraA04g05240R	GO:0030246	carbohydrate binding	MF	Interacting selectively and non-covalently with any carbohydrate, which includes monosaccharides, oligosaccharides and polysaccharides as well as substances derived from monosaccharides by reduction of the carbonyl group (alditols), by oxidation of one or more hydroxy groups to afford the corresponding aldehydes, ketones, or carboxylic acids, or by replacement of one or more hydroxy group(s) by a…
BraA03g24800R	GO:0005515	protein binding	MF	Interacting selectively and non-covalently with any protein or protein complex (a complex of two or more proteins that may include other nonprotein molecules).
BraA02g45330R	GO:0016301	kinase activity	MF	Catalysis of the transfer of a phosphate group, usually from ATP, to a substrate molecule.
BraA02g45330R	GO:0005488	binding	MF	The selective, non-covalent, often stoichiometric, interaction of a molecule with one or more specific sites on another molecule.
BraA03g09470R	GO:0005198	structural molecule activity	MF	The action of a molecule that contributes to the structural integrity of a complex or assembly within or outside a cell.
BraA03g24350R	GO:0016787	hydrolase activity	MF	Catalysis of the hydrolysis of various bonds, e.g. C-O, C-N, C-C, phosphoric anhydride bonds, etc. Hydrolase is the systematic name for any enzyme of EC class 3.
BraA02g31490R	GO:0016301	kinase activity	MF	Catalysis of the transfer of a phosphate group, usually from ATP, to a substrate molecule.
BraA02g31490R	GO:0000166	nucleotide binding	MF	Interacting selectively and non-covalently with a nucleotide, any compound consisting of a nucleoside that is esterified with (ortho)phosphate or an oligophosphate at any hydroxyl group on the ribose or deoxyribose.
BraA02g46400R	GO:0016301	kinase activity	MF	Catalysis of the transfer of a phosphate group, usually from ATP, to a substrate molecule.
BraA02g46400R	GO:0009875	pollen-pistil interaction	BP	The interaction between a pollen grain and pistil.
BraA02g46400R	GO:0000166	nucleotide binding	MF	Interacting selectively and non-covalently with a nucleotide, any compound consisting of a nucleoside that is esterified with (ortho)phosphate or an oligophosphate at any hydroxyl group on the ribose or deoxyribose.
BraA02g24710R	GO:0003676	nucleic acid binding	MF	Interacting selectively and non-covalently with any nucleic acid.
BraA02g33960R	GO:0003676	nucleic acid binding	MF	Interacting selectively and non-covalently with any nucleic acid.
BraA03g51530R	GO:0005515	protein binding	MF	Interacting selectively and non-covalently with any protein or protein complex (a complex of two or more proteins that may include other nonprotein molecules).
BraA03g27850R	GO:0000166	nucleotide binding	MF	Interacting selectively and non-covalently with a nucleotide, any compound consisting of a nucleoside that is esterified with (ortho)phosphate or an oligophosphate at any hydroxyl group on the ribose or deoxyribose.
BraA03g27850R	GO:0016301	kinase activity	MF	Catalysis of the transfer of a phosphate group, usually from ATP, to a substrate molecule.
BraA02g34480R	GO:0000166	nucleotide binding	MF	Interacting selectively and non-covalently with a nucleotide, any compound consisting of a nucleoside that is esterified with (ortho)phosphate or an oligophosphate at any hydroxyl group on the ribose or deoxyribose.
BraA02g34480R	GO:0016787	hydrolase activity	MF	Catalysis of the hydrolysis of various bonds, e.g. C-O, C-N, C-C, phosphoric anhydride bonds, etc. Hydrolase is the systematic name for any enzyme of EC class 3.
BraA02g19870R	GO:0006810	transport	BP	The directed movement of substances (such as macromolecules, small molecules, ions) into, out of or within a cell, or between cells, or within a multicellular organism by means of some agent such as a transporter or pore.
BraA02g19870R	GO:0003676	nucleic acid binding	MF	Interacting selectively and non-covalently with any nucleic acid.
BraA03g06800R	GO:0005515	protein binding	MF	Interacting selectively and non-covalently with any protein or protein complex (a complex of two or more proteins that may include other nonprotein molecules).
BraA03g06800R	GO:0016301	kinase activity	MF	Catalysis of the transfer of a phosphate group, usually from ATP, to a substrate molecule.
BraA02g04180R	GO:0030234	enzyme regulator activity	MF	Binds to and modulates the activity of an enzyme.
BraA02g04180R	GO:0016787	hydrolase activity	MF	Catalysis of the hydrolysis of various bonds, e.g. C-O, C-N, C-C, phosphoric anhydride bonds, etc. Hydrolase is the systematic name for any enzyme of EC class 3.
BraA02g14610R	GO:0003677	DNA binding	MF	Any molecular function by which a gene product interacts selectively and non-covalently with DNA (deoxyribonucleic acid).
BraA03g03490R	GO:0003677	DNA binding	MF	Any molecular function by which a gene product interacts selectively and non-covalently with DNA (deoxyribonucleic acid).
BraA03g03490R	GO:0003700	sequence-specific DNA binding transcription factor activity	MF	Interacting selectively and non-covalently with a specific DNA sequence in order to modulate transcription. The transcription factor may or may not also interact selectively with a protein or macromolecular complex.
BraA01g10820R	GO:0016301	kinase activity	MF	Catalysis of the transfer of a phosphate group, usually from ATP, to a substrate molecule.
BraA01g10820R	GO:0009875	pollen-pistil interaction	BP	The interaction between a pollen grain and pistil.
BraA03g53620R	GO:0005215	transporter activity	MF	Enables the directed movement of substances (such as macromolecules, small molecules, ions) into, out of or within a cell, or between cells.
BraA03g47730R	GO:0003700	sequence-specific DNA binding transcription factor activity	MF	Interacting selectively and non-covalently with a specific DNA sequence in order to modulate transcription. The transcription factor may or may not also interact selectively with a protein or macromolecular complex.
BraA01g10990R	GO:0003824	catalytic activity	MF	Catalysis of a biochemical reaction at physiological temperatures. In biologically catalyzed reactions, the reactants are known as substrates, and the catalysts are naturally occurring macromolecular substances known as enzymes. Enzymes possess specific binding sites for substrates, and are usually composed wholly or largely of protein, but RNA that has catalytic activity (ribozyme) is often also…
BraA03g46750R	GO:0003824	catalytic activity	MF	Catalysis of a biochemical reaction at physiological temperatures. In biologically catalyzed reactions, the reactants are known as substrates, and the catalysts are naturally occurring macromolecular substances known as enzymes. Enzymes possess specific binding sites for substrates, and are usually composed wholly or largely of protein, but RNA that has catalytic activity (ribozyme) is often also…
BraA02g05630R	GO:0016787	hydrolase activity	MF	Catalysis of the hydrolysis of various bonds, e.g. C-O, C-N, C-C, phosphoric anhydride bonds, etc. Hydrolase is the systematic name for any enzyme of EC class 3.
BraA02g05630R	GO:0003676	nucleic acid binding	MF	Interacting selectively and non-covalently with any nucleic acid.
BraA03g55090R	GO:0005515	protein binding	MF	Interacting selectively and non-covalently with any protein or protein complex (a complex of two or more proteins that may include other nonprotein molecules).
BraA02g35080R	GO:0003676	nucleic acid binding	MF	Interacting selectively and non-covalently with any nucleic acid.
BraA02g35080R	GO:0003723	RNA binding	MF	Interacting selectively and non-covalently with an RNA molecule or a portion thereof.
BraA01g09990R	GO:0005515	protein binding	MF	Interacting selectively and non-covalently with any protein or protein complex (a complex of two or more proteins that may include other nonprotein molecules).
BraA01g09990R	GO:0006464	cellular protein modification process	BP	The covalent alteration of one or more amino acids occurring in proteins, peptides and nascent polypeptides (co-translational, post-translational modifications) occurring at the level of an individual cell. Includes the modification of charged tRNAs that are destined to occur in a protein (pre-translation modification).
BraA01g25670R	GO:0005488	binding	MF	The selective, non-covalent, often stoichiometric, interaction of a molecule with one or more specific sites on another molecule.
BraA03g19710R	GO:0016301	kinase activity	MF	Catalysis of the transfer of a phosphate group, usually from ATP, to a substrate molecule.
BraA03g19710R	GO:0000166	nucleotide binding	MF	Interacting selectively and non-covalently with a nucleotide, any compound consisting of a nucleoside that is esterified with (ortho)phosphate or an oligophosphate at any hydroxyl group on the ribose or deoxyribose.
BraA03g19710R	GO:0016787	hydrolase activity	MF	Catalysis of the hydrolysis of various bonds, e.g. C-O, C-N, C-C, phosphoric anhydride bonds, etc. Hydrolase is the systematic name for any enzyme of EC class 3.
BraA02g41160R	GO:0003677	DNA binding	MF	Any molecular function by which a gene product interacts selectively and non-covalently with DNA (deoxyribonucleic acid).
BraA03g31010R	GO:0016301	kinase activity	MF	Catalysis of the transfer of a phosphate group, usually from ATP, to a substrate molecule.
BraA03g31010R	GO:0005515	protein binding	MF	Interacting selectively and non-covalently with any protein or protein complex (a complex of two or more proteins that may include other nonprotein molecules).
BraA03g52500R	GO:0005198	structural molecule activity	MF	The action of a molecule that contributes to the structural integrity of a complex or assembly within or outside a cell.
BraA01g12450R	GO:0016787	hydrolase activity	MF	Catalysis of the hydrolysis of various bonds, e.g. C-O, C-N, C-C, phosphoric anhydride bonds, etc. Hydrolase is the systematic name for any enzyme of EC class 3.
BraA03g18570R	GO:0003677	DNA binding	MF	Any molecular function by which a gene product interacts selectively and non-covalently with DNA (deoxyribonucleic acid).
BraA03g43720R	GO:0003824	catalytic activity	MF	Catalysis of a biochemical reaction at physiological temperatures. In biologically catalyzed reactions, the reactants are known as substrates, and the catalysts are naturally occurring macromolecular substances known as enzymes. Enzymes possess specific binding sites for substrates, and are usually composed wholly or largely of protein, but RNA that has catalytic activity (ribozyme) is often also…
BraA03g43720R	GO:0016740	transferase activity	MF	Catalysis of the transfer of a group, e.g. a methyl group, glycosyl group, acyl group, phosphorus-containing, or other groups, from one compound (generally regarded as the donor) to another compound (generally regarded as the acceptor). Transferase is the systematic name for any enzyme of EC class 2.
BraA03g05350R	GO:0003677	DNA binding	MF	Any molecular function by which a gene product interacts selectively and non-covalently with DNA (deoxyribonucleic acid).
BraA03g05350R	GO:0005515	protein binding	MF	Interacting selectively and non-covalently with any protein or protein complex (a complex of two or more proteins that may include other nonprotein molecules).
BraA02g24000R	GO:0003677	DNA binding	MF	Any molecular function by which a gene product interacts selectively and non-covalently with DNA (deoxyribonucleic acid).
BraA02g24000R	GO:0005515	protein binding	MF	Interacting selectively and non-covalently with any protein or protein complex (a complex of two or more proteins that may include other nonprotein molecules).
BraA02g04770R	GO:0003677	DNA binding	MF	Any molecular function by which a gene product interacts selectively and non-covalently with DNA (deoxyribonucleic acid).
BraA02g04770R	GO:0005515	protein binding	MF	Interacting selectively and non-covalently with any protein or protein complex (a complex of two or more proteins that may include other nonprotein molecules).
BraA03g01570R	GO:0000166	nucleotide binding	MF	Interacting selectively and non-covalently with a nucleotide, any compound consisting of a nucleoside that is esterified with (ortho)phosphate or an oligophosphate at any hydroxyl group on the ribose or deoxyribose.
BraA03g01570R	GO:0016301	kinase activity	MF	Catalysis of the transfer of a phosphate group, usually from ATP, to a substrate molecule.
BraA01g28680R	GO:0005515	protein binding	MF	Interacting selectively and non-covalently with any protein or protein complex (a complex of two or more proteins that may include other nonprotein molecules).
BraA03g41770R	GO:0005488	binding	MF	The selective, non-covalent, often stoichiometric, interaction of a molecule with one or more specific sites on another molecule.
BraA02g08200R	GO:0005515	protein binding	MF	Interacting selectively and non-covalently with any protein or protein complex (a complex of two or more proteins that may include other nonprotein molecules).
BraA03g50880R	GO:0000166	nucleotide binding	MF	Interacting selectively and non-covalently with a nucleotide, any compound consisting of a nucleoside that is esterified with (ortho)phosphate or an oligophosphate at any hydroxyl group on the ribose or deoxyribose.
BraA03g23680R	GO:0003677	DNA binding	MF	Any molecular function by which a gene product interacts selectively and non-covalently with DNA (deoxyribonucleic acid).
BraA03g38840R	GO:0005488	binding	MF	The selective, non-covalent, often stoichiometric, interaction of a molecule with one or more specific sites on another molecule.
BraA03g38840R	GO:0016301	kinase activity	MF	Catalysis of the transfer of a phosphate group, usually from ATP, to a substrate molecule.
BraA03g38840R	GO:0000166	nucleotide binding	MF	Interacting selectively and non-covalently with a nucleotide, any compound consisting of a nucleoside that is esterified with (ortho)phosphate or an oligophosphate at any hydroxyl group on the ribose or deoxyribose.
BraA03g50100R	GO:0005515	protein binding	MF	Interacting selectively and non-covalently with any protein or protein complex (a complex of two or more proteins that may include other nonprotein molecules).
BraA03g50100R	GO:0005737	cytoplasm	CC	All of the contents of a cell excluding the plasma membrane and nucleus, but including other subcellular structures.
BraA03g42290R	GO:0005515	protein binding	MF	Interacting selectively and non-covalently with any protein or protein complex (a complex of two or more proteins that may include other nonprotein molecules).
BraA01g06500R	GO:0003677	DNA binding	MF	Any molecular function by which a gene product interacts selectively and non-covalently with DNA (deoxyribonucleic acid).
BraA01g06500R	GO:0003700	sequence-specific DNA binding transcription factor activity	MF	Interacting selectively and non-covalently with a specific DNA sequence in order to modulate transcription. The transcription factor may or may not also interact selectively with a protein or macromolecular complex.
BraA03g47610R	GO:0003677	DNA binding	MF	Any molecular function by which a gene product interacts selectively and non-covalently with DNA (deoxyribonucleic acid).
BraA02g08230R	GO:0000166	nucleotide binding	MF	Interacting selectively and non-covalently with a nucleotide, any compound consisting of a nucleoside that is esterified with (ortho)phosphate or an oligophosphate at any hydroxyl group on the ribose or deoxyribose.
BraA02g12910R	GO:0003723	RNA binding	MF	Interacting selectively and non-covalently with an RNA molecule or a portion thereof.
BraA02g12910R	GO:0005215	transporter activity	MF	Enables the directed movement of substances (such as macromolecules, small molecules, ions) into, out of or within a cell, or between cells.
BraA03g21260R	GO:0016301	kinase activity	MF	Catalysis of the transfer of a phosphate group, usually from ATP, to a substrate molecule.
BraA03g37930R	GO:0003674	molecular_function	MF	Elemental activities, such as catalysis or binding, describing the actions of a gene product at the molecular level. A given gene product may exhibit one or more molecular functions.
BraA03g56210R	GO:0003677	DNA binding	MF	Any molecular function by which a gene product interacts selectively and non-covalently with DNA (deoxyribonucleic acid).
BraA03g56210R	GO:0007165	signal transduction	BP	The cellular process in which a signal is conveyed to trigger a change in the activity or state of a cell. Signal transduction begins with reception of a signal (e.g. a ligand binding to a receptor or receptor activation by a stimulus such as light), or for signal transduction in the absence of ligand, signal-withdrawal or the activity of a constitutively active receptor. Signal transduction ends…
BraA03g10550R	GO:0005488	binding	MF	The selective, non-covalent, often stoichiometric, interaction of a molecule with one or more specific sites on another molecule.
BraA01g08660R	GO:0005515	protein binding	MF	Interacting selectively and non-covalently with any protein or protein complex (a complex of two or more proteins that may include other nonprotein molecules).
BraA04g04550R	GO:0003700	sequence-specific DNA binding transcription factor activity	MF	Interacting selectively and non-covalently with a specific DNA sequence in order to modulate transcription. The transcription factor may or may not also interact selectively with a protein or macromolecular complex.
BraA02g02640R	GO:0016043	cellular component organization	BP	A process that results in the assembly, arrangement of constituent parts, or disassembly of a cellular component.
BraA02g02640R	GO:0005576	extracellular region	CC	The space external to the outermost structure of a cell. For cells without external protective or external encapsulating structures this refers to space outside of the plasma membrane. This term covers the host cell environment outside an intracellular parasite.
BraA01g04480R	GO:0016301	kinase activity	MF	Catalysis of the transfer of a phosphate group, usually from ATP, to a substrate molecule.
BraA01g04480R	GO:0005515	protein binding	MF	Interacting selectively and non-covalently with any protein or protein complex (a complex of two or more proteins that may include other nonprotein molecules).
BraA01g31510R	GO:0016301	kinase activity	MF	Catalysis of the transfer of a phosphate group, usually from ATP, to a substrate molecule.
BraA01g30590R	GO:0005515	protein binding	MF	Interacting selectively and non-covalently with any protein or protein complex (a complex of two or more proteins that may include other nonprotein molecules).
BraA03g55720R	GO:0003677	DNA binding	MF	Any molecular function by which a gene product interacts selectively and non-covalently with DNA (deoxyribonucleic acid).
BraA03g55720R	GO:0003824	catalytic activity	MF	Catalysis of a biochemical reaction at physiological temperatures. In biologically catalyzed reactions, the reactants are known as substrates, and the catalysts are naturally occurring macromolecular substances known as enzymes. Enzymes possess specific binding sites for substrates, and are usually composed wholly or largely of protein, but RNA that has catalytic activity (ribozyme) is often also…
BraA02g02150R	GO:0003723	RNA binding	MF	Interacting selectively and non-covalently with an RNA molecule or a portion thereof.
BraA02g02150R	GO:0000166	nucleotide binding	MF	Interacting selectively and non-covalently with a nucleotide, any compound consisting of a nucleoside that is esterified with (ortho)phosphate or an oligophosphate at any hydroxyl group on the ribose or deoxyribose.
BraA02g02150R	GO:0016787	hydrolase activity	MF	Catalysis of the hydrolysis of various bonds, e.g. C-O, C-N, C-C, phosphoric anhydride bonds, etc. Hydrolase is the systematic name for any enzyme of EC class 3.
BraA03g38320R	GO:0003824	catalytic activity	MF	Catalysis of a biochemical reaction at physiological temperatures. In biologically catalyzed reactions, the reactants are known as substrates, and the catalysts are naturally occurring macromolecular substances known as enzymes. Enzymes possess specific binding sites for substrates, and are usually composed wholly or largely of protein, but RNA that has catalytic activity (ribozyme) is often also…
BraA03g38320R	GO:0005488	binding	MF	The selective, non-covalent, often stoichiometric, interaction of a molecule with one or more specific sites on another molecule.
BraA02g12670R	GO:0005515	protein binding	MF	Interacting selectively and non-covalently with any protein or protein complex (a complex of two or more proteins that may include other nonprotein molecules).
BraA03g29850R	GO:0005515	protein binding	MF	Interacting selectively and non-covalently with any protein or protein complex (a complex of two or more proteins that may include other nonprotein molecules).
BraA01g06200R	GO:0030246	carbohydrate binding	MF	Interacting selectively and non-covalently with any carbohydrate, which includes monosaccharides, oligosaccharides and polysaccharides as well as substances derived from monosaccharides by reduction of the carbonyl group (alditols), by oxidation of one or more hydroxy groups to afford the corresponding aldehydes, ketones, or carboxylic acids, or by replacement of one or more hydroxy group(s) by a…
BraA03g15320R	GO:0006810	transport	BP	The directed movement of substances (such as macromolecules, small molecules, ions) into, out of or within a cell, or between cells, or within a multicellular organism by means of some agent such as a transporter or pore.
BraA03g24980R	GO:0005515	protein binding	MF	Interacting selectively and non-covalently with any protein or protein complex (a complex of two or more proteins that may include other nonprotein molecules).
BraA03g33870R	GO:0005515	protein binding	MF	Interacting selectively and non-covalently with any protein or protein complex (a complex of two or more proteins that may include other nonprotein molecules).
BraA02g06030R	GO:0000166	nucleotide binding	MF	Interacting selectively and non-covalently with a nucleotide, any compound consisting of a nucleoside that is esterified with (ortho)phosphate or an oligophosphate at any hydroxyl group on the ribose or deoxyribose.
BraA02g06030R	GO:0016787	hydrolase activity	MF	Catalysis of the hydrolysis of various bonds, e.g. C-O, C-N, C-C, phosphoric anhydride bonds, etc. Hydrolase is the systematic name for any enzyme of EC class 3.
BraA04g06820R	GO:0005515	protein binding	MF	Interacting selectively and non-covalently with any protein or protein complex (a complex of two or more proteins that may include other nonprotein molecules).
BraA04g06820R	GO:0003677	DNA binding	MF	Any molecular function by which a gene product interacts selectively and non-covalently with DNA (deoxyribonucleic acid).
BraA01g29420R	GO:0016301	kinase activity	MF	Catalysis of the transfer of a phosphate group, usually from ATP, to a substrate molecule.
BraA03g28000R	GO:0005515	protein binding	MF	Interacting selectively and non-covalently with any protein or protein complex (a complex of two or more proteins that may include other nonprotein molecules).
BraA03g28000R	GO:0006139	nucleobase-containing compound metabolic process	BP	Any cellular metabolic process involving nucleobases, nucleosides, nucleotides and nucleic acids.
BraA01g33940R	GO:0006810	transport	BP	The directed movement of substances (such as macromolecules, small molecules, ions) into, out of or within a cell, or between cells, or within a multicellular organism by means of some agent such as a transporter or pore.
BraA01g33940R	GO:0003824	catalytic activity	MF	Catalysis of a biochemical reaction at physiological temperatures. In biologically catalyzed reactions, the reactants are known as substrates, and the catalysts are naturally occurring macromolecular substances known as enzymes. Enzymes possess specific binding sites for substrates, and are usually composed wholly or largely of protein, but RNA that has catalytic activity (ribozyme) is often also…
BraA01g33940R	GO:0030234	enzyme regulator activity	MF	Binds to and modulates the activity of an enzyme.
BraA03g27230R	GO:0006139	nucleobase-containing compound metabolic process	BP	Any cellular metabolic process involving nucleobases, nucleosides, nucleotides and nucleic acids.
BraA03g27230R	GO:0009058	biosynthetic process	BP	The chemical reactions and pathways resulting in the formation of substances; typically the energy-requiring part of metabolism in which simpler substances are transformed into more complex ones.
BraA03g27230R	GO:0003682	chromatin binding	MF	Interacting selectively and non-covalently with chromatin, the network of fibers of DNA, protein, and sometimes RNA, that make up the chromosomes of the eukaryotic nucleus during interphase.
BraA03g41760R	GO:0003723	RNA binding	MF	Interacting selectively and non-covalently with an RNA molecule or a portion thereof.
BraA03g41760R	GO:0005488	binding	MF	The selective, non-covalent, often stoichiometric, interaction of a molecule with one or more specific sites on another molecule.
BraA03g41760R	GO:0006139	nucleobase-containing compound metabolic process	BP	Any cellular metabolic process involving nucleobases, nucleosides, nucleotides and nucleic acids.
BraA01g31210R	GO:0000166	nucleotide binding	MF	Interacting selectively and non-covalently with a nucleotide, any compound consisting of a nucleoside that is esterified with (ortho)phosphate or an oligophosphate at any hydroxyl group on the ribose or deoxyribose.
BraA01g34520R	GO:0016787	hydrolase activity	MF	Catalysis of the hydrolysis of various bonds, e.g. C-O, C-N, C-C, phosphoric anhydride bonds, etc. Hydrolase is the systematic name for any enzyme of EC class 3.
BraA03g02440R	GO:0003676	nucleic acid binding	MF	Interacting selectively and non-covalently with any nucleic acid.
BraA01g17160R	GO:0016301	kinase activity	MF	Catalysis of the transfer of a phosphate group, usually from ATP, to a substrate molecule.
BraA01g17160R	GO:0000166	nucleotide binding	MF	Interacting selectively and non-covalently with a nucleotide, any compound consisting of a nucleoside that is esterified with (ortho)phosphate or an oligophosphate at any hydroxyl group on the ribose or deoxyribose.
BraA01g17430R	GO:0000166	nucleotide binding	MF	Interacting selectively and non-covalently with a nucleotide, any compound consisting of a nucleoside that is esterified with (ortho)phosphate or an oligophosphate at any hydroxyl group on the ribose or deoxyribose.
BraA04g10970R	GO:0016787	hydrolase activity	MF	Catalysis of the hydrolysis of various bonds, e.g. C-O, C-N, C-C, phosphoric anhydride bonds, etc. Hydrolase is the systematic name for any enzyme of EC class 3.
BraA02g12510R	GO:0003676	nucleic acid binding	MF	Interacting selectively and non-covalently with any nucleic acid.
BraA03g22470R	GO:0003723	RNA binding	MF	Interacting selectively and non-covalently with an RNA molecule or a portion thereof.
BraA03g05130R	GO:0016787	hydrolase activity	MF	Catalysis of the hydrolysis of various bonds, e.g. C-O, C-N, C-C, phosphoric anhydride bonds, etc. Hydrolase is the systematic name for any enzyme of EC class 3.
BraA03g05130R	GO:0003677	DNA binding	MF	Any molecular function by which a gene product interacts selectively and non-covalently with DNA (deoxyribonucleic acid).
BraA02g22100R	GO:0005515	protein binding	MF	Interacting selectively and non-covalently with any protein or protein complex (a complex of two or more proteins that may include other nonprotein molecules).
BraA04g06340R	GO:0003700	sequence-specific DNA binding transcription factor activity	MF	Interacting selectively and non-covalently with a specific DNA sequence in order to modulate transcription. The transcription factor may or may not also interact selectively with a protein or macromolecular complex.
BraA04g06340R	GO:0003677	DNA binding	MF	Any molecular function by which a gene product interacts selectively and non-covalently with DNA (deoxyribonucleic acid).
BraA03g40250R	GO:0003700	sequence-specific DNA binding transcription factor activity	MF	Interacting selectively and non-covalently with a specific DNA sequence in order to modulate transcription. The transcription factor may or may not also interact selectively with a protein or macromolecular complex.
BraA03g40250R	GO:0005488	binding	MF	The selective, non-covalent, often stoichiometric, interaction of a molecule with one or more specific sites on another molecule.
BraA01g08520R	GO:0003674	molecular_function	MF	Elemental activities, such as catalysis or binding, describing the actions of a gene product at the molecular level. A given gene product may exhibit one or more molecular functions.
BraA02g04430R	GO:0003824	catalytic activity	MF	Catalysis of a biochemical reaction at physiological temperatures. In biologically catalyzed reactions, the reactants are known as substrates, and the catalysts are naturally occurring macromolecular substances known as enzymes. Enzymes possess specific binding sites for substrates, and are usually composed wholly or largely of protein, but RNA that has catalytic activity (ribozyme) is often also…
BraA03g21090R	GO:0016787	hydrolase activity	MF	Catalysis of the hydrolysis of various bonds, e.g. C-O, C-N, C-C, phosphoric anhydride bonds, etc. Hydrolase is the systematic name for any enzyme of EC class 3.
BraA03g40700R	GO:0005488	binding	MF	The selective, non-covalent, often stoichiometric, interaction of a molecule with one or more specific sites on another molecule.
BraA03g50360R	GO:0005515	protein binding	MF	Interacting selectively and non-covalently with any protein or protein complex (a complex of two or more proteins that may include other nonprotein molecules).
BraA03g50360R	GO:0005198	structural molecule activity	MF	The action of a molecule that contributes to the structural integrity of a complex or assembly within or outside a cell.
BraA03g10480R	GO:0016787	hydrolase activity	MF	Catalysis of the hydrolysis of various bonds, e.g. C-O, C-N, C-C, phosphoric anhydride bonds, etc. Hydrolase is the systematic name for any enzyme of EC class 3.
BraA03g38850R	GO:0016787	hydrolase activity	MF	Catalysis of the hydrolysis of various bonds, e.g. C-O, C-N, C-C, phosphoric anhydride bonds, etc. Hydrolase is the systematic name for any enzyme of EC class 3.
BraA03g38850R	GO:0016301	kinase activity	MF	Catalysis of the transfer of a phosphate group, usually from ATP, to a substrate molecule.
BraA03g38850R	GO:0016020	membrane	CC	Double layer of lipid molecules that encloses all cells, and, in eukaryotes, many organelles; may be a single or double lipid bilayer; also includes associated proteins.
BraA03g38850R	GO:0000166	nucleotide binding	MF	Interacting selectively and non-covalently with a nucleotide, any compound consisting of a nucleoside that is esterified with (ortho)phosphate or an oligophosphate at any hydroxyl group on the ribose or deoxyribose.
BraA02g01510R	GO:0005488	binding	MF	The selective, non-covalent, often stoichiometric, interaction of a molecule with one or more specific sites on another molecule.
BraA03g29940R	GO:0005515	protein binding	MF	Interacting selectively and non-covalently with any protein or protein complex (a complex of two or more proteins that may include other nonprotein molecules).
BraA03g38670R	GO:0006810	transport	BP	The directed movement of substances (such as macromolecules, small molecules, ions) into, out of or within a cell, or between cells, or within a multicellular organism by means of some agent such as a transporter or pore.
BraA03g38670R	GO:0005488	binding	MF	The selective, non-covalent, often stoichiometric, interaction of a molecule with one or more specific sites on another molecule.
BraA03g38670R	GO:0000166	nucleotide binding	MF	Interacting selectively and non-covalently with a nucleotide, any compound consisting of a nucleoside that is esterified with (ortho)phosphate or an oligophosphate at any hydroxyl group on the ribose or deoxyribose.
BraA01g19530R	GO:0003700	sequence-specific DNA binding transcription factor activity	MF	Interacting selectively and non-covalently with a specific DNA sequence in order to modulate transcription. The transcription factor may or may not also interact selectively with a protein or macromolecular complex.
BraA03g02790R	GO:0005215	transporter activity	MF	Enables the directed movement of substances (such as macromolecules, small molecules, ions) into, out of or within a cell, or between cells.
BraA03g02790R	GO:0000166	nucleotide binding	MF	Interacting selectively and non-covalently with a nucleotide, any compound consisting of a nucleoside that is esterified with (ortho)phosphate or an oligophosphate at any hydroxyl group on the ribose or deoxyribose.
BraA02g23750R	GO:0004518	nuclease activity	MF	Catalysis of the hydrolysis of ester linkages within nucleic acids.
BraA02g23750R	GO:0005515	protein binding	MF	Interacting selectively and non-covalently with any protein or protein complex (a complex of two or more proteins that may include other nonprotein molecules).
BraA01g09530R	GO:0000166	nucleotide binding	MF	Interacting selectively and non-covalently with a nucleotide, any compound consisting of a nucleoside that is esterified with (ortho)phosphate or an oligophosphate at any hydroxyl group on the ribose or deoxyribose.
BraA03g14860R	GO:0005515	protein binding	MF	Interacting selectively and non-covalently with any protein or protein complex (a complex of two or more proteins that may include other nonprotein molecules).
BraA03g19260R	GO:0005198	structural molecule activity	MF	The action of a molecule that contributes to the structural integrity of a complex or assembly within or outside a cell.
BraA04g03870R	GO:0016301	kinase activity	MF	Catalysis of the transfer of a phosphate group, usually from ATP, to a substrate molecule.
BraA02g44670R	GO:0016020	membrane	CC	Double layer of lipid molecules that encloses all cells, and, in eukaryotes, many organelles; may be a single or double lipid bilayer; also includes associated proteins.
BraA02g26720R	GO:0016740	transferase activity	MF	Catalysis of the transfer of a group, e.g. a methyl group, glycosyl group, acyl group, phosphorus-containing, or other groups, from one compound (generally regarded as the donor) to another compound (generally regarded as the acceptor). Transferase is the systematic name for any enzyme of EC class 2.
BraA02g26720R	GO:0003824	catalytic activity	MF	Catalysis of a biochemical reaction at physiological temperatures. In biologically catalyzed reactions, the reactants are known as substrates, and the catalysts are naturally occurring macromolecular substances known as enzymes. Enzymes possess specific binding sites for substrates, and are usually composed wholly or largely of protein, but RNA that has catalytic activity (ribozyme) is often also…
BraA04g08330R	GO:0003824	catalytic activity	MF	Catalysis of a biochemical reaction at physiological temperatures. In biologically catalyzed reactions, the reactants are known as substrates, and the catalysts are naturally occurring macromolecular substances known as enzymes. Enzymes possess specific binding sites for substrates, and are usually composed wholly or largely of protein, but RNA that has catalytic activity (ribozyme) is often also…
BraA02g16990R	GO:0005515	protein binding	MF	Interacting selectively and non-covalently with any protein or protein complex (a complex of two or more proteins that may include other nonprotein molecules).
BraA03g25330R	GO:0003677	DNA binding	MF	Any molecular function by which a gene product interacts selectively and non-covalently with DNA (deoxyribonucleic acid).
BraA01g10810R	GO:0016301	kinase activity	MF	Catalysis of the transfer of a phosphate group, usually from ATP, to a substrate molecule.
BraA01g10810R	GO:0009875	pollen-pistil interaction	BP	The interaction between a pollen grain and pistil.
BraA03g45840R	GO:0005515	protein binding	MF	Interacting selectively and non-covalently with any protein or protein complex (a complex of two or more proteins that may include other nonprotein molecules).
BraA02g34470R	GO:0005783	endoplasmic reticulum	CC	The irregular network of unit membranes, visible only by electron microscopy, that occurs in the cytoplasm of many eukaryotic cells. The membranes form a complex meshwork of tubular channels, which are often expanded into slitlike cavities called cisternae. The ER takes two forms, rough (or granular), with ribosomes adhering to the outer surface, and smooth (with no ribosomes attached).
BraA02g34470R	GO:0016020	membrane	CC	Double layer of lipid molecules that encloses all cells, and, in eukaryotes, many organelles; may be a single or double lipid bilayer; also includes associated proteins.
BraA03g16830R	GO:0005198	structural molecule activity	MF	The action of a molecule that contributes to the structural integrity of a complex or assembly within or outside a cell.
BraA01g18180R	GO:0005488	binding	MF	The selective, non-covalent, often stoichiometric, interaction of a molecule with one or more specific sites on another molecule.
BraA01g18180R	GO:0003824	catalytic activity	MF	Catalysis of a biochemical reaction at physiological temperatures. In biologically catalyzed reactions, the reactants are known as substrates, and the catalysts are naturally occurring macromolecular substances known as enzymes. Enzymes possess specific binding sites for substrates, and are usually composed wholly or largely of protein, but RNA that has catalytic activity (ribozyme) is often also…
BraA01g33280R	GO:0003824	catalytic activity	MF	Catalysis of a biochemical reaction at physiological temperatures. In biologically catalyzed reactions, the reactants are known as substrates, and the catalysts are naturally occurring macromolecular substances known as enzymes. Enzymes possess specific binding sites for substrates, and are usually composed wholly or largely of protein, but RNA that has catalytic activity (ribozyme) is often also…
BraA02g06290R	GO:0003824	catalytic activity	MF	Catalysis of a biochemical reaction at physiological temperatures. In biologically catalyzed reactions, the reactants are known as substrates, and the catalysts are naturally occurring macromolecular substances known as enzymes. Enzymes possess specific binding sites for substrates, and are usually composed wholly or largely of protein, but RNA that has catalytic activity (ribozyme) is often also…
BraA02g06290R	GO:0005488	binding	MF	The selective, non-covalent, often stoichiometric, interaction of a molecule with one or more specific sites on another molecule.
BraA03g10860R	GO:0003677	DNA binding	MF	Any molecular function by which a gene product interacts selectively and non-covalently with DNA (deoxyribonucleic acid).
BraA03g42240R	GO:0000166	nucleotide binding	MF	Interacting selectively and non-covalently with a nucleotide, any compound consisting of a nucleoside that is esterified with (ortho)phosphate or an oligophosphate at any hydroxyl group on the ribose or deoxyribose.
BraA03g49470R	GO:0003677	DNA binding	MF	Any molecular function by which a gene product interacts selectively and non-covalently with DNA (deoxyribonucleic acid).
BraA01g15690R	GO:0003824	catalytic activity	MF	Catalysis of a biochemical reaction at physiological temperatures. In biologically catalyzed reactions, the reactants are known as substrates, and the catalysts are naturally occurring macromolecular substances known as enzymes. Enzymes possess specific binding sites for substrates, and are usually composed wholly or largely of protein, but RNA that has catalytic activity (ribozyme) is often also…
BraA01g15690R	GO:0005488	binding	MF	The selective, non-covalent, often stoichiometric, interaction of a molecule with one or more specific sites on another molecule.
BraA01g08000R	GO:0003824	catalytic activity	MF	Catalysis of a biochemical reaction at physiological temperatures. In biologically catalyzed reactions, the reactants are known as substrates, and the catalysts are naturally occurring macromolecular substances known as enzymes. Enzymes possess specific binding sites for substrates, and are usually composed wholly or largely of protein, but RNA that has catalytic activity (ribozyme) is often also…
BraA01g08000R	GO:0016787	hydrolase activity	MF	Catalysis of the hydrolysis of various bonds, e.g. C-O, C-N, C-C, phosphoric anhydride bonds, etc. Hydrolase is the systematic name for any enzyme of EC class 3.
BraA02g05780R	GO:0016301	kinase activity	MF	Catalysis of the transfer of a phosphate group, usually from ATP, to a substrate molecule.
BraA04g06610R	GO:0005515	protein binding	MF	Interacting selectively and non-covalently with any protein or protein complex (a complex of two or more proteins that may include other nonprotein molecules).
BraA01g33850R	GO:0005488	binding	MF	The selective, non-covalent, often stoichiometric, interaction of a molecule with one or more specific sites on another molecule.
BraA02g09450R	GO:0005515	protein binding	MF	Interacting selectively and non-covalently with any protein or protein complex (a complex of two or more proteins that may include other nonprotein molecules).
BraA01g23180R	GO:0005488	binding	MF	The selective, non-covalent, often stoichiometric, interaction of a molecule with one or more specific sites on another molecule.
BraA03g37630R	GO:0003824	catalytic activity	MF	Catalysis of a biochemical reaction at physiological temperatures. In biologically catalyzed reactions, the reactants are known as substrates, and the catalysts are naturally occurring macromolecular substances known as enzymes. Enzymes possess specific binding sites for substrates, and are usually composed wholly or largely of protein, but RNA that has catalytic activity (ribozyme) is often also…
BraA01g02150R	GO:0016787	hydrolase activity	MF	Catalysis of the hydrolysis of various bonds, e.g. C-O, C-N, C-C, phosphoric anhydride bonds, etc. Hydrolase is the systematic name for any enzyme of EC class 3.
BraA03g54320R	GO:0009058	biosynthetic process	BP	The chemical reactions and pathways resulting in the formation of substances; typically the energy-requiring part of metabolism in which simpler substances are transformed into more complex ones.
BraA03g54320R	GO:0006464	cellular protein modification process	BP	The covalent alteration of one or more amino acids occurring in proteins, peptides and nascent polypeptides (co-translational, post-translational modifications) occurring at the level of an individual cell. Includes the modification of charged tRNAs that are destined to occur in a protein (pre-translation modification).
BraA03g24100R	GO:0003824	catalytic activity	MF	Catalysis of a biochemical reaction at physiological temperatures. In biologically catalyzed reactions, the reactants are known as substrates, and the catalysts are naturally occurring macromolecular substances known as enzymes. Enzymes possess specific binding sites for substrates, and are usually composed wholly or largely of protein, but RNA that has catalytic activity (ribozyme) is often also…
BraA03g24100R	GO:0009058	biosynthetic process	BP	The chemical reactions and pathways resulting in the formation of substances; typically the energy-requiring part of metabolism in which simpler substances are transformed into more complex ones.
BraA03g18190R	GO:0005488	binding	MF	The selective, non-covalent, often stoichiometric, interaction of a molecule with one or more specific sites on another molecule.
BraA03g18190R	GO:0003824	catalytic activity	MF	Catalysis of a biochemical reaction at physiological temperatures. In biologically catalyzed reactions, the reactants are known as substrates, and the catalysts are naturally occurring macromolecular substances known as enzymes. Enzymes possess specific binding sites for substrates, and are usually composed wholly or largely of protein, but RNA that has catalytic activity (ribozyme) is often also…
BraA03g56000R	GO:0005488	binding	MF	The selective, non-covalent, often stoichiometric, interaction of a molecule with one or more specific sites on another molecule.
BraA03g56000R	GO:0003824	catalytic activity	MF	Catalysis of a biochemical reaction at physiological temperatures. In biologically catalyzed reactions, the reactants are known as substrates, and the catalysts are naturally occurring macromolecular substances known as enzymes. Enzymes possess specific binding sites for substrates, and are usually composed wholly or largely of protein, but RNA that has catalytic activity (ribozyme) is often also…
BraA03g48140R	GO:0005515	protein binding	MF	Interacting selectively and non-covalently with any protein or protein complex (a complex of two or more proteins that may include other nonprotein molecules).
BraA03g04730R	GO:0005515	protein binding	MF	Interacting selectively and non-covalently with any protein or protein complex (a complex of two or more proteins that may include other nonprotein molecules).
BraA01g01730R	GO:0005515	protein binding	MF	Interacting selectively and non-covalently with any protein or protein complex (a complex of two or more proteins that may include other nonprotein molecules).
BraA02g36890R	GO:0005515	protein binding	MF	Interacting selectively and non-covalently with any protein or protein complex (a complex of two or more proteins that may include other nonprotein molecules).
BraA03g37410R	GO:0016740	transferase activity	MF	Catalysis of the transfer of a group, e.g. a methyl group, glycosyl group, acyl group, phosphorus-containing, or other groups, from one compound (generally regarded as the donor) to another compound (generally regarded as the acceptor). Transferase is the systematic name for any enzyme of EC class 2.
BraA02g11530R	GO:0005488	binding	MF	The selective, non-covalent, often stoichiometric, interaction of a molecule with one or more specific sites on another molecule.
BraA02g11530R	GO:0003824	catalytic activity	MF	Catalysis of a biochemical reaction at physiological temperatures. In biologically catalyzed reactions, the reactants are known as substrates, and the catalysts are naturally occurring macromolecular substances known as enzymes. Enzymes possess specific binding sites for substrates, and are usually composed wholly or largely of protein, but RNA that has catalytic activity (ribozyme) is often also…
BraA02g11530R	GO:0008152	metabolic process	BP	The chemical reactions and pathways, including anabolism and catabolism, by which living organisms transform chemical substances. Metabolic processes typically transform small molecules, but also include macromolecular processes such as DNA repair and replication, and protein synthesis and degradation.
BraA02g04930R	GO:0005515	protein binding	MF	Interacting selectively and non-covalently with any protein or protein complex (a complex of two or more proteins that may include other nonprotein molecules).
BraA02g03540R	GO:0016740	transferase activity	MF	Catalysis of the transfer of a group, e.g. a methyl group, glycosyl group, acyl group, phosphorus-containing, or other groups, from one compound (generally regarded as the donor) to another compound (generally regarded as the acceptor). Transferase is the systematic name for any enzyme of EC class 2.
BraA04g03200R	GO:0030234	enzyme regulator activity	MF	Binds to and modulates the activity of an enzyme.
BraA04g03200R	GO:0016787	hydrolase activity	MF	Catalysis of the hydrolysis of various bonds, e.g. C-O, C-N, C-C, phosphoric anhydride bonds, etc. Hydrolase is the systematic name for any enzyme of EC class 3.
BraA03g13130R	GO:0003700	sequence-specific DNA binding transcription factor activity	MF	Interacting selectively and non-covalently with a specific DNA sequence in order to modulate transcription. The transcription factor may or may not also interact selectively with a protein or macromolecular complex.
BraA03g56910R	GO:0003774	motor activity	MF	Catalysis of the generation of force resulting either in movement along a microfilament or microtubule, or in torque resulting in membrane scission, coupled to the hydrolysis of a nucleoside triphosphate.
BraA03g56910R	GO:0005515	protein binding	MF	Interacting selectively and non-covalently with any protein or protein complex (a complex of two or more proteins that may include other nonprotein molecules).
BraA02g23140R	GO:0005515	protein binding	MF	Interacting selectively and non-covalently with any protein or protein complex (a complex of two or more proteins that may include other nonprotein molecules).
BraA03g07630R	GO:0003824	catalytic activity	MF	Catalysis of a biochemical reaction at physiological temperatures. In biologically catalyzed reactions, the reactants are known as substrates, and the catalysts are naturally occurring macromolecular substances known as enzymes. Enzymes possess specific binding sites for substrates, and are usually composed wholly or largely of protein, but RNA that has catalytic activity (ribozyme) is often also…
BraA03g08480R	GO:0003824	catalytic activity	MF	Catalysis of a biochemical reaction at physiological temperatures. In biologically catalyzed reactions, the reactants are known as substrates, and the catalysts are naturally occurring macromolecular substances known as enzymes. Enzymes possess specific binding sites for substrates, and are usually composed wholly or largely of protein, but RNA that has catalytic activity (ribozyme) is often also…
BraA03g38470R	GO:0003676	nucleic acid binding	MF	Interacting selectively and non-covalently with any nucleic acid.
BraA02g40400R	GO:0004872	receptor activity	MF	Combining with an extracellular or intracellular messenger to initiate a change in cell activity.
BraA02g40400R	GO:0004871	signal transducer activity	MF	Conveys a signal across a cell to trigger a change in cell function or state. A signal is a physical entity or change in state that is used to transfer information in order to trigger a response.
BraA02g40400R	GO:0005215	transporter activity	MF	Enables the directed movement of substances (such as macromolecules, small molecules, ions) into, out of or within a cell, or between cells.
BraA03g47210R	GO:0003700	sequence-specific DNA binding transcription factor activity	MF	Interacting selectively and non-covalently with a specific DNA sequence in order to modulate transcription. The transcription factor may or may not also interact selectively with a protein or macromolecular complex.
BraA03g49640R	GO:0005215	transporter activity	MF	Enables the directed movement of substances (such as macromolecules, small molecules, ions) into, out of or within a cell, or between cells.
BraA01g12280R	GO:0003824	catalytic activity	MF	Catalysis of a biochemical reaction at physiological temperatures. In biologically catalyzed reactions, the reactants are known as substrates, and the catalysts are naturally occurring macromolecular substances known as enzymes. Enzymes possess specific binding sites for substrates, and are usually composed wholly or largely of protein, but RNA that has catalytic activity (ribozyme) is often also…
BraA01g01640R	GO:0003677	DNA binding	MF	Any molecular function by which a gene product interacts selectively and non-covalently with DNA (deoxyribonucleic acid).
BraA04g09360R	GO:0006629	lipid metabolic process	BP	The chemical reactions and pathways involving lipids, compounds soluble in an organic solvent but not, or sparingly, in an aqueous solvent. Includes fatty acids; neutral fats, other fatty-acid esters, and soaps; long-chain (fatty) alcohols and waxes; sphingoids and other long-chain bases; glycolipids, phospholipids and sphingolipids; and carotenes, polyprenols, sterols, terpenes and other isopren…
BraA01g09940R	GO:0003723	RNA binding	MF	Interacting selectively and non-covalently with an RNA molecule or a portion thereof.
BraA03g30430R	GO:0003824	catalytic activity	MF	Catalysis of a biochemical reaction at physiological temperatures. In biologically catalyzed reactions, the reactants are known as substrates, and the catalysts are naturally occurring macromolecular substances known as enzymes. Enzymes possess specific binding sites for substrates, and are usually composed wholly or largely of protein, but RNA that has catalytic activity (ribozyme) is often also…
BraA03g30430R	GO:0000166	nucleotide binding	MF	Interacting selectively and non-covalently with a nucleotide, any compound consisting of a nucleoside that is esterified with (ortho)phosphate or an oligophosphate at any hydroxyl group on the ribose or deoxyribose.
BraA02g14920R	GO:0009987	cellular process	BP	Any process that is carried out at the cellular level, but not necessarily restricted to a single cell. For example, cell communication occurs among more than one cell, but occurs at the cellular level.
BraA02g14920R	GO:0006629	lipid metabolic process	BP	The chemical reactions and pathways involving lipids, compounds soluble in an organic solvent but not, or sparingly, in an aqueous solvent. Includes fatty acids; neutral fats, other fatty-acid esters, and soaps; long-chain (fatty) alcohols and waxes; sphingoids and other long-chain bases; glycolipids, phospholipids and sphingolipids; and carotenes, polyprenols, sterols, terpenes and other isopren…
BraA02g14920R	GO:0016787	hydrolase activity	MF	Catalysis of the hydrolysis of various bonds, e.g. C-O, C-N, C-C, phosphoric anhydride bonds, etc. Hydrolase is the systematic name for any enzyme of EC class 3.
BraA01g28490R	GO:0005515	protein binding	MF	Interacting selectively and non-covalently with any protein or protein complex (a complex of two or more proteins that may include other nonprotein molecules).
BraA03g11980R	GO:0005515	protein binding	MF	Interacting selectively and non-covalently with any protein or protein complex (a complex of two or more proteins that may include other nonprotein molecules).
BraA03g10880R	GO:0008135	translation factor activity, nucleic acid binding	MF	Functions during translation by interacting selectively and non-covalently with nucleic acids during polypeptide synthesis at the ribosome.
BraA03g10880R	GO:0016787	hydrolase activity	MF	Catalysis of the hydrolysis of various bonds, e.g. C-O, C-N, C-C, phosphoric anhydride bonds, etc. Hydrolase is the systematic name for any enzyme of EC class 3.
BraA03g10880R	GO:0000166	nucleotide binding	MF	Interacting selectively and non-covalently with a nucleotide, any compound consisting of a nucleoside that is esterified with (ortho)phosphate or an oligophosphate at any hydroxyl group on the ribose or deoxyribose.
BraA02g18570R	GO:0003824	catalytic activity	MF	Catalysis of a biochemical reaction at physiological temperatures. In biologically catalyzed reactions, the reactants are known as substrates, and the catalysts are naturally occurring macromolecular substances known as enzymes. Enzymes possess specific binding sites for substrates, and are usually composed wholly or largely of protein, but RNA that has catalytic activity (ribozyme) is often also…
BraA02g18570R	GO:0005515	protein binding	MF	Interacting selectively and non-covalently with any protein or protein complex (a complex of two or more proteins that may include other nonprotein molecules).
BraA01g12830R	GO:0016787	hydrolase activity	MF	Catalysis of the hydrolysis of various bonds, e.g. C-O, C-N, C-C, phosphoric anhydride bonds, etc. Hydrolase is the systematic name for any enzyme of EC class 3.
BraA01g01690R	GO:0003674	molecular_function	MF	Elemental activities, such as catalysis or binding, describing the actions of a gene product at the molecular level. A given gene product may exhibit one or more molecular functions.
BraA03g54170R	GO:0005515	protein binding	MF	Interacting selectively and non-covalently with any protein or protein complex (a complex of two or more proteins that may include other nonprotein molecules).
BraA02g15650R	GO:0005515	protein binding	MF	Interacting selectively and non-covalently with any protein or protein complex (a complex of two or more proteins that may include other nonprotein molecules).
BraA01g07510R	GO:0005515	protein binding	MF	Interacting selectively and non-covalently with any protein or protein complex (a complex of two or more proteins that may include other nonprotein molecules).
BraA01g07510R	GO:0016301	kinase activity	MF	Catalysis of the transfer of a phosphate group, usually from ATP, to a substrate molecule.
BraA01g07510R	GO:0000166	nucleotide binding	MF	Interacting selectively and non-covalently with a nucleotide, any compound consisting of a nucleoside that is esterified with (ortho)phosphate or an oligophosphate at any hydroxyl group on the ribose or deoxyribose.
BraA02g17800R	GO:0005488	binding	MF	The selective, non-covalent, often stoichiometric, interaction of a molecule with one or more specific sites on another molecule.
BraA02g08380R	GO:0000166	nucleotide binding	MF	Interacting selectively and non-covalently with a nucleotide, any compound consisting of a nucleoside that is esterified with (ortho)phosphate or an oligophosphate at any hydroxyl group on the ribose or deoxyribose.
BraA02g02760R	GO:0003824	catalytic activity	MF	Catalysis of a biochemical reaction at physiological temperatures. In biologically catalyzed reactions, the reactants are known as substrates, and the catalysts are naturally occurring macromolecular substances known as enzymes. Enzymes possess specific binding sites for substrates, and are usually composed wholly or largely of protein, but RNA that has catalytic activity (ribozyme) is often also…
BraA03g47800R	GO:0016787	hydrolase activity	MF	Catalysis of the hydrolysis of various bonds, e.g. C-O, C-N, C-C, phosphoric anhydride bonds, etc. Hydrolase is the systematic name for any enzyme of EC class 3.
BraA01g01920R	GO:0005488	binding	MF	The selective, non-covalent, often stoichiometric, interaction of a molecule with one or more specific sites on another molecule.
BraA01g01920R	GO:0003700	sequence-specific DNA binding transcription factor activity	MF	Interacting selectively and non-covalently with a specific DNA sequence in order to modulate transcription. The transcription factor may or may not also interact selectively with a protein or macromolecular complex.
BraA02g22260R	GO:0005515	protein binding	MF	Interacting selectively and non-covalently with any protein or protein complex (a complex of two or more proteins that may include other nonprotein molecules).
BraA02g22260R	GO:0003824	catalytic activity	MF	Catalysis of a biochemical reaction at physiological temperatures. In biologically catalyzed reactions, the reactants are known as substrates, and the catalysts are naturally occurring macromolecular substances known as enzymes. Enzymes possess specific binding sites for substrates, and are usually composed wholly or largely of protein, but RNA that has catalytic activity (ribozyme) is often also…
BraA02g19730R	GO:0005515	protein binding	MF	Interacting selectively and non-covalently with any protein or protein complex (a complex of two or more proteins that may include other nonprotein molecules).
BraA03g40780R	GO:0005515	protein binding	MF	Interacting selectively and non-covalently with any protein or protein complex (a complex of two or more proteins that may include other nonprotein molecules).
BraA03g55220R	GO:0003674	molecular_function	MF	Elemental activities, such as catalysis or binding, describing the actions of a gene product at the molecular level. A given gene product may exhibit one or more molecular functions.
BraA03g24080R	GO:0005515	protein binding	MF	Interacting selectively and non-covalently with any protein or protein complex (a complex of two or more proteins that may include other nonprotein molecules).
BraA03g50010R	GO:0000166	nucleotide binding	MF	Interacting selectively and non-covalently with a nucleotide, any compound consisting of a nucleoside that is esterified with (ortho)phosphate or an oligophosphate at any hydroxyl group on the ribose or deoxyribose.
BraA03g50010R	GO:0016301	kinase activity	MF	Catalysis of the transfer of a phosphate group, usually from ATP, to a substrate molecule.
BraA01g25050R	GO:0016301	kinase activity	MF	Catalysis of the transfer of a phosphate group, usually from ATP, to a substrate molecule.
BraA03g32910R	GO:0005488	binding	MF	The selective, non-covalent, often stoichiometric, interaction of a molecule with one or more specific sites on another molecule.
BraA03g32910R	GO:0005515	protein binding	MF	Interacting selectively and non-covalently with any protein or protein complex (a complex of two or more proteins that may include other nonprotein molecules).
BraA03g52200R	GO:0003700	sequence-specific DNA binding transcription factor activity	MF	Interacting selectively and non-covalently with a specific DNA sequence in order to modulate transcription. The transcription factor may or may not also interact selectively with a protein or macromolecular complex.
BraA03g16360R	GO:0003700	sequence-specific DNA binding transcription factor activity	MF	Interacting selectively and non-covalently with a specific DNA sequence in order to modulate transcription. The transcription factor may or may not also interact selectively with a protein or macromolecular complex.
BraA03g16360R	GO:0003677	DNA binding	MF	Any molecular function by which a gene product interacts selectively and non-covalently with DNA (deoxyribonucleic acid).
BraA03g15490R	GO:0019538	protein metabolic process	BP	The chemical reactions and pathways involving a specific protein, rather than of proteins in general. Includes protein modification.
BraA03g15490R	GO:0005515	protein binding	MF	Interacting selectively and non-covalently with any protein or protein complex (a complex of two or more proteins that may include other nonprotein molecules).
BraA03g15490R	GO:0000166	nucleotide binding	MF	Interacting selectively and non-covalently with a nucleotide, any compound consisting of a nucleoside that is esterified with (ortho)phosphate or an oligophosphate at any hydroxyl group on the ribose or deoxyribose.
BraA04g06540R	GO:0006810	transport	BP	The directed movement of substances (such as macromolecules, small molecules, ions) into, out of or within a cell, or between cells, or within a multicellular organism by means of some agent such as a transporter or pore.
BraA01g03080R	GO:0003677	DNA binding	MF	Any molecular function by which a gene product interacts selectively and non-covalently with DNA (deoxyribonucleic acid).
BraA01g03080R	GO:0016740	transferase activity	MF	Catalysis of the transfer of a group, e.g. a methyl group, glycosyl group, acyl group, phosphorus-containing, or other groups, from one compound (generally regarded as the donor) to another compound (generally regarded as the acceptor). Transferase is the systematic name for any enzyme of EC class 2.
BraA02g04120R	GO:0016787	hydrolase activity	MF	Catalysis of the hydrolysis of various bonds, e.g. C-O, C-N, C-C, phosphoric anhydride bonds, etc. Hydrolase is the systematic name for any enzyme of EC class 3.
BraA04g01150R	GO:0006412	translation	BP	The cellular metabolic process in which a protein is formed, using the sequence of a mature mRNA molecule to specify the sequence of amino acids in a polypeptide chain. Translation is mediated by the ribosome, and begins with the formation of a ternary complex between aminoacylated initiator methionine tRNA, GTP, and initiation factor 2, which subsequently associates with the small subunit of the…
BraA02g45120R	GO:0005515	protein binding	MF	Interacting selectively and non-covalently with any protein or protein complex (a complex of two or more proteins that may include other nonprotein molecules).
BraA03g59340R	GO:0009058	biosynthetic process	BP	The chemical reactions and pathways resulting in the formation of substances; typically the energy-requiring part of metabolism in which simpler substances are transformed into more complex ones.
BraA04g04170R	GO:0005515	protein binding	MF	Interacting selectively and non-covalently with any protein or protein complex (a complex of two or more proteins that may include other nonprotein molecules).
BraA01g31110R	GO:0003723	RNA binding	MF	Interacting selectively and non-covalently with an RNA molecule or a portion thereof.
BraA01g31110R	GO:0016740	transferase activity	MF	Catalysis of the transfer of a group, e.g. a methyl group, glycosyl group, acyl group, phosphorus-containing, or other groups, from one compound (generally regarded as the donor) to another compound (generally regarded as the acceptor). Transferase is the systematic name for any enzyme of EC class 2.
BraA02g44010R	GO:0016740	transferase activity	MF	Catalysis of the transfer of a group, e.g. a methyl group, glycosyl group, acyl group, phosphorus-containing, or other groups, from one compound (generally regarded as the donor) to another compound (generally regarded as the acceptor). Transferase is the systematic name for any enzyme of EC class 2.
BraA02g44010R	GO:0016301	kinase activity	MF	Catalysis of the transfer of a phosphate group, usually from ATP, to a substrate molecule.
BraA02g28370R	GO:0005515	protein binding	MF	Interacting selectively and non-covalently with any protein or protein complex (a complex of two or more proteins that may include other nonprotein molecules).
BraA01g18460R	GO:0003676	nucleic acid binding	MF	Interacting selectively and non-covalently with any nucleic acid.
BraA01g18460R	GO:0000166	nucleotide binding	MF	Interacting selectively and non-covalently with a nucleotide, any compound consisting of a nucleoside that is esterified with (ortho)phosphate or an oligophosphate at any hydroxyl group on the ribose or deoxyribose.
BraA01g26420R	GO:0005215	transporter activity	MF	Enables the directed movement of substances (such as macromolecules, small molecules, ions) into, out of or within a cell, or between cells.
BraA01g34310R	GO:0005515	protein binding	MF	Interacting selectively and non-covalently with any protein or protein complex (a complex of two or more proteins that may include other nonprotein molecules).
BraA04g03110R	GO:0016301	kinase activity	MF	Catalysis of the transfer of a phosphate group, usually from ATP, to a substrate molecule.
BraA04g03110R	GO:0000166	nucleotide binding	MF	Interacting selectively and non-covalently with a nucleotide, any compound consisting of a nucleoside that is esterified with (ortho)phosphate or an oligophosphate at any hydroxyl group on the ribose or deoxyribose.
BraA03g11990R	GO:0000166	nucleotide binding	MF	Interacting selectively and non-covalently with a nucleotide, any compound consisting of a nucleoside that is esterified with (ortho)phosphate or an oligophosphate at any hydroxyl group on the ribose or deoxyribose.
BraA03g11990R	GO:0005515	protein binding	MF	Interacting selectively and non-covalently with any protein or protein complex (a complex of two or more proteins that may include other nonprotein molecules).
BraA03g11990R	GO:0016787	hydrolase activity	MF	Catalysis of the hydrolysis of various bonds, e.g. C-O, C-N, C-C, phosphoric anhydride bonds, etc. Hydrolase is the systematic name for any enzyme of EC class 3.
BraA03g11990R	GO:0016301	kinase activity	MF	Catalysis of the transfer of a phosphate group, usually from ATP, to a substrate molecule.
BraA02g14580R	GO:0016740	transferase activity	MF	Catalysis of the transfer of a group, e.g. a methyl group, glycosyl group, acyl group, phosphorus-containing, or other groups, from one compound (generally regarded as the donor) to another compound (generally regarded as the acceptor). Transferase is the systematic name for any enzyme of EC class 2.
BraA01g01610R	GO:0005515	protein binding	MF	Interacting selectively and non-covalently with any protein or protein complex (a complex of two or more proteins that may include other nonprotein molecules).
BraA03g32530R	GO:0005515	protein binding	MF	Interacting selectively and non-covalently with any protein or protein complex (a complex of two or more proteins that may include other nonprotein molecules).
BraA03g18870R	GO:0016740	transferase activity	MF	Catalysis of the transfer of a group, e.g. a methyl group, glycosyl group, acyl group, phosphorus-containing, or other groups, from one compound (generally regarded as the donor) to another compound (generally regarded as the acceptor). Transferase is the systematic name for any enzyme of EC class 2.
BraA02g10430R	GO:0005515	protein binding	MF	Interacting selectively and non-covalently with any protein or protein complex (a complex of two or more proteins that may include other nonprotein molecules).
BraA03g08800R	GO:0005198	structural molecule activity	MF	The action of a molecule that contributes to the structural integrity of a complex or assembly within or outside a cell.
BraA03g08800R	GO:0005488	binding	MF	The selective, non-covalent, often stoichiometric, interaction of a molecule with one or more specific sites on another molecule.
BraA03g05980R	GO:0005515	protein binding	MF	Interacting selectively and non-covalently with any protein or protein complex (a complex of two or more proteins that may include other nonprotein molecules).
BraA03g05980R	GO:0016787	hydrolase activity	MF	Catalysis of the hydrolysis of various bonds, e.g. C-O, C-N, C-C, phosphoric anhydride bonds, etc. Hydrolase is the systematic name for any enzyme of EC class 3.
BraA03g12480R	GO:0005515	protein binding	MF	Interacting selectively and non-covalently with any protein or protein complex (a complex of two or more proteins that may include other nonprotein molecules).
BraA02g08130R	GO:0003824	catalytic activity	MF	Catalysis of a biochemical reaction at physiological temperatures. In biologically catalyzed reactions, the reactants are known as substrates, and the catalysts are naturally occurring macromolecular substances known as enzymes. Enzymes possess specific binding sites for substrates, and are usually composed wholly or largely of protein, but RNA that has catalytic activity (ribozyme) is often also…
BraA02g08130R	GO:0005975	carbohydrate metabolic process	BP	The chemical reactions and pathways involving carbohydrates, any of a group of organic compounds based of the general formula Cx(H2O)y. Includes the formation of carbohydrate derivatives by the addition of a carbohydrate residue to another molecule.
BraA03g44950R	GO:0005488	binding	MF	The selective, non-covalent, often stoichiometric, interaction of a molecule with one or more specific sites on another molecule.
BraA03g44950R	GO:0003676	nucleic acid binding	MF	Interacting selectively and non-covalently with any nucleic acid.
BraA01g04720R	GO:0006950	response to stress	BP	Any process that results in a change in state or activity of a cell or an organism (in terms of movement, secretion, enzyme production, gene expression, etc.) as a result of a disturbance in organismal or cellular homeostasis, usually, but not necessarily, exogenous (e.g. temperature, humidity, ionizing radiation).
BraA01g04720R	GO:0006259	DNA metabolic process	BP	Any cellular metabolic process involving deoxyribonucleic acid. This is one of the two main types of nucleic acid, consisting of a long, unbranched macromolecule formed from one, or more commonly, two, strands of linked deoxyribonucleotides.
BraA03g36370R	GO:0000166	nucleotide binding	MF	Interacting selectively and non-covalently with a nucleotide, any compound consisting of a nucleoside that is esterified with (ortho)phosphate or an oligophosphate at any hydroxyl group on the ribose or deoxyribose.
BraA02g29280R	GO:0005488	binding	MF	The selective, non-covalent, often stoichiometric, interaction of a molecule with one or more specific sites on another molecule.
BraA02g09730R	GO:0016740	transferase activity	MF	Catalysis of the transfer of a group, e.g. a methyl group, glycosyl group, acyl group, phosphorus-containing, or other groups, from one compound (generally regarded as the donor) to another compound (generally regarded as the acceptor). Transferase is the systematic name for any enzyme of EC class 2.
BraA02g40730R	GO:0016740	transferase activity	MF	Catalysis of the transfer of a group, e.g. a methyl group, glycosyl group, acyl group, phosphorus-containing, or other groups, from one compound (generally regarded as the donor) to another compound (generally regarded as the acceptor). Transferase is the systematic name for any enzyme of EC class 2.
BraA02g40360R	GO:0005515	protein binding	MF	Interacting selectively and non-covalently with any protein or protein complex (a complex of two or more proteins that may include other nonprotein molecules).
BraA03g26570R	GO:0009987	cellular process	BP	Any process that is carried out at the cellular level, but not necessarily restricted to a single cell. For example, cell communication occurs among more than one cell, but occurs at the cellular level.
BraA03g26570R	GO:0006629	lipid metabolic process	BP	The chemical reactions and pathways involving lipids, compounds soluble in an organic solvent but not, or sparingly, in an aqueous solvent. Includes fatty acids; neutral fats, other fatty-acid esters, and soaps; long-chain (fatty) alcohols and waxes; sphingoids and other long-chain bases; glycolipids, phospholipids and sphingolipids; and carotenes, polyprenols, sterols, terpenes and other isopren…
BraA02g14020R	GO:0003676	nucleic acid binding	MF	Interacting selectively and non-covalently with any nucleic acid.
BraA03g36380R	GO:0005515	protein binding	MF	Interacting selectively and non-covalently with any protein or protein complex (a complex of two or more proteins that may include other nonprotein molecules).
BraA03g36380R	GO:0005488	binding	MF	The selective, non-covalent, often stoichiometric, interaction of a molecule with one or more specific sites on another molecule.
BraA01g14190R	GO:0005515	protein binding	MF	Interacting selectively and non-covalently with any protein or protein complex (a complex of two or more proteins that may include other nonprotein molecules).
BraA03g58320R	GO:0030246	carbohydrate binding	MF	Interacting selectively and non-covalently with any carbohydrate, which includes monosaccharides, oligosaccharides and polysaccharides as well as substances derived from monosaccharides by reduction of the carbonyl group (alditols), by oxidation of one or more hydroxy groups to afford the corresponding aldehydes, ketones, or carboxylic acids, or by replacement of one or more hydroxy group(s) by a…
BraA03g58320R	GO:0016787	hydrolase activity	MF	Catalysis of the hydrolysis of various bonds, e.g. C-O, C-N, C-C, phosphoric anhydride bonds, etc. Hydrolase is the systematic name for any enzyme of EC class 3.
BraA02g39860R	GO:0016301	kinase activity	MF	Catalysis of the transfer of a phosphate group, usually from ATP, to a substrate molecule.
BraA01g01050R	GO:0006810	transport	BP	The directed movement of substances (such as macromolecules, small molecules, ions) into, out of or within a cell, or between cells, or within a multicellular organism by means of some agent such as a transporter or pore.
BraA03g30750R	GO:0016740	transferase activity	MF	Catalysis of the transfer of a group, e.g. a methyl group, glycosyl group, acyl group, phosphorus-containing, or other groups, from one compound (generally regarded as the donor) to another compound (generally regarded as the acceptor). Transferase is the systematic name for any enzyme of EC class 2.
BraA03g06530R	GO:0003674	molecular_function	MF	Elemental activities, such as catalysis or binding, describing the actions of a gene product at the molecular level. A given gene product may exhibit one or more molecular functions.
BraA02g16580R	GO:0030234	enzyme regulator activity	MF	Binds to and modulates the activity of an enzyme.
BraA02g16580R	GO:0016787	hydrolase activity	MF	Catalysis of the hydrolysis of various bonds, e.g. C-O, C-N, C-C, phosphoric anhydride bonds, etc. Hydrolase is the systematic name for any enzyme of EC class 3.
BraA02g44190R	GO:0030234	enzyme regulator activity	MF	Binds to and modulates the activity of an enzyme.
BraA02g44190R	GO:0005515	protein binding	MF	Interacting selectively and non-covalently with any protein or protein complex (a complex of two or more proteins that may include other nonprotein molecules).
BraA03g44720R	GO:0016301	kinase activity	MF	Catalysis of the transfer of a phosphate group, usually from ATP, to a substrate molecule.
BraA03g44720R	GO:0000166	nucleotide binding	MF	Interacting selectively and non-covalently with a nucleotide, any compound consisting of a nucleoside that is esterified with (ortho)phosphate or an oligophosphate at any hydroxyl group on the ribose or deoxyribose.
BraA02g37840R	GO:0003676	nucleic acid binding	MF	Interacting selectively and non-covalently with any nucleic acid.
BraA04g03530R	GO:0005515	protein binding	MF	Interacting selectively and non-covalently with any protein or protein complex (a complex of two or more proteins that may include other nonprotein molecules).
BraA04g03530R	GO:0003774	motor activity	MF	Catalysis of the generation of force resulting either in movement along a microfilament or microtubule, or in torque resulting in membrane scission, coupled to the hydrolysis of a nucleoside triphosphate.
BraA01g15210R	GO:0005515	protein binding	MF	Interacting selectively and non-covalently with any protein or protein complex (a complex of two or more proteins that may include other nonprotein molecules).
BraA01g15210R	GO:0005488	binding	MF	The selective, non-covalent, often stoichiometric, interaction of a molecule with one or more specific sites on another molecule.
BraA03g13480R	GO:0003676	nucleic acid binding	MF	Interacting selectively and non-covalently with any nucleic acid.
BraA03g13480R	GO:0003723	RNA binding	MF	Interacting selectively and non-covalently with an RNA molecule or a portion thereof.
BraA02g46350R	GO:0003676	nucleic acid binding	MF	Interacting selectively and non-covalently with any nucleic acid.
BraA01g09540R	GO:0003824	catalytic activity	MF	Catalysis of a biochemical reaction at physiological temperatures. In biologically catalyzed reactions, the reactants are known as substrates, and the catalysts are naturally occurring macromolecular substances known as enzymes. Enzymes possess specific binding sites for substrates, and are usually composed wholly or largely of protein, but RNA that has catalytic activity (ribozyme) is often also…
BraA01g09540R	GO:0005488	binding	MF	The selective, non-covalent, often stoichiometric, interaction of a molecule with one or more specific sites on another molecule.
BraA02g06080R	GO:0003677	DNA binding	MF	Any molecular function by which a gene product interacts selectively and non-covalently with DNA (deoxyribonucleic acid).
BraA02g04910R	GO:0003677	DNA binding	MF	Any molecular function by which a gene product interacts selectively and non-covalently with DNA (deoxyribonucleic acid).
BraA02g06700R	GO:0005515	protein binding	MF	Interacting selectively and non-covalently with any protein or protein complex (a complex of two or more proteins that may include other nonprotein molecules).
BraA04g08190R	GO:0005215	transporter activity	MF	Enables the directed movement of substances (such as macromolecules, small molecules, ions) into, out of or within a cell, or between cells.
BraA01g01310R	GO:0003824	catalytic activity	MF	Catalysis of a biochemical reaction at physiological temperatures. In biologically catalyzed reactions, the reactants are known as substrates, and the catalysts are naturally occurring macromolecular substances known as enzymes. Enzymes possess specific binding sites for substrates, and are usually composed wholly or largely of protein, but RNA that has catalytic activity (ribozyme) is often also…
BraA01g01310R	GO:0008152	metabolic process	BP	The chemical reactions and pathways, including anabolism and catabolism, by which living organisms transform chemical substances. Metabolic processes typically transform small molecules, but also include macromolecular processes such as DNA repair and replication, and protein synthesis and degradation.
BraA03g35870R	GO:0000166	nucleotide binding	MF	Interacting selectively and non-covalently with a nucleotide, any compound consisting of a nucleoside that is esterified with (ortho)phosphate or an oligophosphate at any hydroxyl group on the ribose or deoxyribose.
BraA03g35870R	GO:0003824	catalytic activity	MF	Catalysis of a biochemical reaction at physiological temperatures. In biologically catalyzed reactions, the reactants are known as substrates, and the catalysts are naturally occurring macromolecular substances known as enzymes. Enzymes possess specific binding sites for substrates, and are usually composed wholly or largely of protein, but RNA that has catalytic activity (ribozyme) is often also…
BraA01g06530R	GO:0005515	protein binding	MF	Interacting selectively and non-covalently with any protein or protein complex (a complex of two or more proteins that may include other nonprotein molecules).
BraA01g06530R	GO:0016787	hydrolase activity	MF	Catalysis of the hydrolysis of various bonds, e.g. C-O, C-N, C-C, phosphoric anhydride bonds, etc. Hydrolase is the systematic name for any enzyme of EC class 3.
BraA03g35160R	GO:0003674	molecular_function	MF	Elemental activities, such as catalysis or binding, describing the actions of a gene product at the molecular level. A given gene product may exhibit one or more molecular functions.
BraA03g35160R	GO:0016740	transferase activity	MF	Catalysis of the transfer of a group, e.g. a methyl group, glycosyl group, acyl group, phosphorus-containing, or other groups, from one compound (generally regarded as the donor) to another compound (generally regarded as the acceptor). Transferase is the systematic name for any enzyme of EC class 2.
BraA03g35160R	GO:0005488	binding	MF	The selective, non-covalent, often stoichiometric, interaction of a molecule with one or more specific sites on another molecule.
BraA01g36490R	GO:0003723	RNA binding	MF	Interacting selectively and non-covalently with an RNA molecule or a portion thereof.
BraA03g34250R	GO:0005515	protein binding	MF	Interacting selectively and non-covalently with any protein or protein complex (a complex of two or more proteins that may include other nonprotein molecules).
BraA02g33510R	GO:0000166	nucleotide binding	MF	Interacting selectively and non-covalently with a nucleotide, any compound consisting of a nucleoside that is esterified with (ortho)phosphate or an oligophosphate at any hydroxyl group on the ribose or deoxyribose.
BraA03g32450R	GO:0030234	enzyme regulator activity	MF	Binds to and modulates the activity of an enzyme.
BraA03g32450R	GO:0016787	hydrolase activity	MF	Catalysis of the hydrolysis of various bonds, e.g. C-O, C-N, C-C, phosphoric anhydride bonds, etc. Hydrolase is the systematic name for any enzyme of EC class 3.
BraA02g03580R	GO:0005515	protein binding	MF	Interacting selectively and non-covalently with any protein or protein complex (a complex of two or more proteins that may include other nonprotein molecules).
BraA02g03580R	GO:0003774	motor activity	MF	Catalysis of the generation of force resulting either in movement along a microfilament or microtubule, or in torque resulting in membrane scission, coupled to the hydrolysis of a nucleoside triphosphate.
BraA03g23750R	GO:0016787	hydrolase activity	MF	Catalysis of the hydrolysis of various bonds, e.g. C-O, C-N, C-C, phosphoric anhydride bonds, etc. Hydrolase is the systematic name for any enzyme of EC class 3.
BraA03g23750R	GO:0030234	enzyme regulator activity	MF	Binds to and modulates the activity of an enzyme.
BraA01g02230R	GO:0005515	protein binding	MF	Interacting selectively and non-covalently with any protein or protein complex (a complex of two or more proteins that may include other nonprotein molecules).
BraA01g09790R	GO:0003824	catalytic activity	MF	Catalysis of a biochemical reaction at physiological temperatures. In biologically catalyzed reactions, the reactants are known as substrates, and the catalysts are naturally occurring macromolecular substances known as enzymes. Enzymes possess specific binding sites for substrates, and are usually composed wholly or largely of protein, but RNA that has catalytic activity (ribozyme) is often also…
BraA01g09790R	GO:0005488	binding	MF	The selective, non-covalent, often stoichiometric, interaction of a molecule with one or more specific sites on another molecule.
BraA03g56980R	GO:0005515	protein binding	MF	Interacting selectively and non-covalently with any protein or protein complex (a complex of two or more proteins that may include other nonprotein molecules).
BraA03g56980R	GO:0003677	DNA binding	MF	Any molecular function by which a gene product interacts selectively and non-covalently with DNA (deoxyribonucleic acid).
BraA02g02250R	GO:0003677	DNA binding	MF	Any molecular function by which a gene product interacts selectively and non-covalently with DNA (deoxyribonucleic acid).
BraA02g02250R	GO:0016787	hydrolase activity	MF	Catalysis of the hydrolysis of various bonds, e.g. C-O, C-N, C-C, phosphoric anhydride bonds, etc. Hydrolase is the systematic name for any enzyme of EC class 3.
BraA01g25310R	GO:0005515	protein binding	MF	Interacting selectively and non-covalently with any protein or protein complex (a complex of two or more proteins that may include other nonprotein molecules).
BraA03g37390R	GO:0016740	transferase activity	MF	Catalysis of the transfer of a group, e.g. a methyl group, glycosyl group, acyl group, phosphorus-containing, or other groups, from one compound (generally regarded as the donor) to another compound (generally regarded as the acceptor). Transferase is the systematic name for any enzyme of EC class 2.
BraA02g32280R	GO:0003677	DNA binding	MF	Any molecular function by which a gene product interacts selectively and non-covalently with DNA (deoxyribonucleic acid).
BraA01g01890R	GO:0006810	transport	BP	The directed movement of substances (such as macromolecules, small molecules, ions) into, out of or within a cell, or between cells, or within a multicellular organism by means of some agent such as a transporter or pore.
BraA01g01890R	GO:0005215	transporter activity	MF	Enables the directed movement of substances (such as macromolecules, small molecules, ions) into, out of or within a cell, or between cells.
BraA03g36410R	GO:0003723	RNA binding	MF	Interacting selectively and non-covalently with an RNA molecule or a portion thereof.
BraA03g43510R	GO:0016043	cellular component organization	BP	A process that results in the assembly, arrangement of constituent parts, or disassembly of a cellular component.
BraA03g43510R	GO:0005515	protein binding	MF	Interacting selectively and non-covalently with any protein or protein complex (a complex of two or more proteins that may include other nonprotein molecules).
BraA01g30060R	GO:0003824	catalytic activity	MF	Catalysis of a biochemical reaction at physiological temperatures. In biologically catalyzed reactions, the reactants are known as substrates, and the catalysts are naturally occurring macromolecular substances known as enzymes. Enzymes possess specific binding sites for substrates, and are usually composed wholly or largely of protein, but RNA that has catalytic activity (ribozyme) is often also…
BraA01g30060R	GO:0005488	binding	MF	The selective, non-covalent, often stoichiometric, interaction of a molecule with one or more specific sites on another molecule.
BraA02g08360R	GO:0016740	transferase activity	MF	Catalysis of the transfer of a group, e.g. a methyl group, glycosyl group, acyl group, phosphorus-containing, or other groups, from one compound (generally regarded as the donor) to another compound (generally regarded as the acceptor). Transferase is the systematic name for any enzyme of EC class 2.
BraA03g46660R	GO:0005488	binding	MF	The selective, non-covalent, often stoichiometric, interaction of a molecule with one or more specific sites on another molecule.
BraA02g13670R	GO:0005515	protein binding	MF	Interacting selectively and non-covalently with any protein or protein complex (a complex of two or more proteins that may include other nonprotein molecules).
BraA03g45570R	GO:0003723	RNA binding	MF	Interacting selectively and non-covalently with an RNA molecule or a portion thereof.
BraA03g45570R	GO:0016043	cellular component organization	BP	A process that results in the assembly, arrangement of constituent parts, or disassembly of a cellular component.
BraA02g02810R	GO:0005622	intracellular	CC	The living contents of a cell; the matter contained within (but not including) the plasma membrane, usually taken to exclude large vacuoles and masses of secretory or ingested material. In eukaryotes it includes the nucleus and cytoplasm.
BraA02g02810R	GO:0005515	protein binding	MF	Interacting selectively and non-covalently with any protein or protein complex (a complex of two or more proteins that may include other nonprotein molecules).
BraA02g20270R	GO:0005198	structural molecule activity	MF	The action of a molecule that contributes to the structural integrity of a complex or assembly within or outside a cell.
BraA03g22350R	GO:0016787	hydrolase activity	MF	Catalysis of the hydrolysis of various bonds, e.g. C-O, C-N, C-C, phosphoric anhydride bonds, etc. Hydrolase is the systematic name for any enzyme of EC class 3.
BraA03g22350R	GO:0005488	binding	MF	The selective, non-covalent, often stoichiometric, interaction of a molecule with one or more specific sites on another molecule.
BraA01g32120R	GO:0005515	protein binding	MF	Interacting selectively and non-covalently with any protein or protein complex (a complex of two or more proteins that may include other nonprotein molecules).
BraA01g32120R	GO:0016787	hydrolase activity	MF	Catalysis of the hydrolysis of various bonds, e.g. C-O, C-N, C-C, phosphoric anhydride bonds, etc. Hydrolase is the systematic name for any enzyme of EC class 3.
BraA03g25140R	GO:0003677	DNA binding	MF	Any molecular function by which a gene product interacts selectively and non-covalently with DNA (deoxyribonucleic acid).
BraA02g02750R	GO:0003824	catalytic activity	MF	Catalysis of a biochemical reaction at physiological temperatures. In biologically catalyzed reactions, the reactants are known as substrates, and the catalysts are naturally occurring macromolecular substances known as enzymes. Enzymes possess specific binding sites for substrates, and are usually composed wholly or largely of protein, but RNA that has catalytic activity (ribozyme) is often also…
BraA02g02750R	GO:0006629	lipid metabolic process	BP	The chemical reactions and pathways involving lipids, compounds soluble in an organic solvent but not, or sparingly, in an aqueous solvent. Includes fatty acids; neutral fats, other fatty-acid esters, and soaps; long-chain (fatty) alcohols and waxes; sphingoids and other long-chain bases; glycolipids, phospholipids and sphingolipids; and carotenes, polyprenols, sterols, terpenes and other isopren…
BraA03g06480R	GO:0003824	catalytic activity	MF	Catalysis of a biochemical reaction at physiological temperatures. In biologically catalyzed reactions, the reactants are known as substrates, and the catalysts are naturally occurring macromolecular substances known as enzymes. Enzymes possess specific binding sites for substrates, and are usually composed wholly or largely of protein, but RNA that has catalytic activity (ribozyme) is often also…
BraA04g03350R	GO:0003824	catalytic activity	MF	Catalysis of a biochemical reaction at physiological temperatures. In biologically catalyzed reactions, the reactants are known as substrates, and the catalysts are naturally occurring macromolecular substances known as enzymes. Enzymes possess specific binding sites for substrates, and are usually composed wholly or largely of protein, but RNA that has catalytic activity (ribozyme) is often also…
BraA04g03350R	GO:0008152	metabolic process	BP	The chemical reactions and pathways, including anabolism and catabolism, by which living organisms transform chemical substances. Metabolic processes typically transform small molecules, but also include macromolecular processes such as DNA repair and replication, and protein synthesis and degradation.
BraA01g28250R	GO:0005515	protein binding	MF	Interacting selectively and non-covalently with any protein or protein complex (a complex of two or more proteins that may include other nonprotein molecules).
BraA01g28250R	GO:0016787	hydrolase activity	MF	Catalysis of the hydrolysis of various bonds, e.g. C-O, C-N, C-C, phosphoric anhydride bonds, etc. Hydrolase is the systematic name for any enzyme of EC class 3.
BraA03g02810R	GO:0003677	DNA binding	MF	Any molecular function by which a gene product interacts selectively and non-covalently with DNA (deoxyribonucleic acid).
BraA01g05910R	GO:0016740	transferase activity	MF	Catalysis of the transfer of a group, e.g. a methyl group, glycosyl group, acyl group, phosphorus-containing, or other groups, from one compound (generally regarded as the donor) to another compound (generally regarded as the acceptor). Transferase is the systematic name for any enzyme of EC class 2.
BraA02g13930R	GO:0005515	protein binding	MF	Interacting selectively and non-covalently with any protein or protein complex (a complex of two or more proteins that may include other nonprotein molecules).
BraA03g55670R	GO:0005198	structural molecule activity	MF	The action of a molecule that contributes to the structural integrity of a complex or assembly within or outside a cell.
BraA03g53180R	GO:0016787	hydrolase activity	MF	Catalysis of the hydrolysis of various bonds, e.g. C-O, C-N, C-C, phosphoric anhydride bonds, etc. Hydrolase is the systematic name for any enzyme of EC class 3.
BraA01g28370R	GO:0000166	nucleotide binding	MF	Interacting selectively and non-covalently with a nucleotide, any compound consisting of a nucleoside that is esterified with (ortho)phosphate or an oligophosphate at any hydroxyl group on the ribose or deoxyribose.
BraA01g28370R	GO:0016020	membrane	CC	Double layer of lipid molecules that encloses all cells, and, in eukaryotes, many organelles; may be a single or double lipid bilayer; also includes associated proteins.
BraA01g16910R	GO:0003676	nucleic acid binding	MF	Interacting selectively and non-covalently with any nucleic acid.
BraA02g21270R	GO:0003824	catalytic activity	MF	Catalysis of a biochemical reaction at physiological temperatures. In biologically catalyzed reactions, the reactants are known as substrates, and the catalysts are naturally occurring macromolecular substances known as enzymes. Enzymes possess specific binding sites for substrates, and are usually composed wholly or largely of protein, but RNA that has catalytic activity (ribozyme) is often also…
BraA03g02490R	GO:0003676	nucleic acid binding	MF	Interacting selectively and non-covalently with any nucleic acid.
BraA03g12310R	GO:0007165	signal transduction	BP	The cellular process in which a signal is conveyed to trigger a change in the activity or state of a cell. Signal transduction begins with reception of a signal (e.g. a ligand binding to a receptor or receptor activation by a stimulus such as light), or for signal transduction in the absence of ligand, signal-withdrawal or the activity of a constitutively active receptor. Signal transduction ends…
BraA03g12310R	GO:0000166	nucleotide binding	MF	Interacting selectively and non-covalently with a nucleotide, any compound consisting of a nucleoside that is esterified with (ortho)phosphate or an oligophosphate at any hydroxyl group on the ribose or deoxyribose.
BraA03g12310R	GO:0016301	kinase activity	MF	Catalysis of the transfer of a phosphate group, usually from ATP, to a substrate molecule.
BraA03g16480R	GO:0016301	kinase activity	MF	Catalysis of the transfer of a phosphate group, usually from ATP, to a substrate molecule.
BraA03g16480R	GO:0005488	binding	MF	The selective, non-covalent, often stoichiometric, interaction of a molecule with one or more specific sites on another molecule.
BraA03g16480R	GO:0000166	nucleotide binding	MF	Interacting selectively and non-covalently with a nucleotide, any compound consisting of a nucleoside that is esterified with (ortho)phosphate or an oligophosphate at any hydroxyl group on the ribose or deoxyribose.
BraA03g19590R	GO:0000166	nucleotide binding	MF	Interacting selectively and non-covalently with a nucleotide, any compound consisting of a nucleoside that is esterified with (ortho)phosphate or an oligophosphate at any hydroxyl group on the ribose or deoxyribose.
BraA04g08520R	GO:0005198	structural molecule activity	MF	The action of a molecule that contributes to the structural integrity of a complex or assembly within or outside a cell.
BraA04g08520R	GO:0006412	translation	BP	The cellular metabolic process in which a protein is formed, using the sequence of a mature mRNA molecule to specify the sequence of amino acids in a polypeptide chain. Translation is mediated by the ribosome, and begins with the formation of a ternary complex between aminoacylated initiator methionine tRNA, GTP, and initiation factor 2, which subsequently associates with the small subunit of the…
BraA01g23020R	GO:0005198	structural molecule activity	MF	The action of a molecule that contributes to the structural integrity of a complex or assembly within or outside a cell.
BraA01g23020R	GO:0006412	translation	BP	The cellular metabolic process in which a protein is formed, using the sequence of a mature mRNA molecule to specify the sequence of amino acids in a polypeptide chain. Translation is mediated by the ribosome, and begins with the formation of a ternary complex between aminoacylated initiator methionine tRNA, GTP, and initiation factor 2, which subsequently associates with the small subunit of the…
BraA04g10650R	GO:0003824	catalytic activity	MF	Catalysis of a biochemical reaction at physiological temperatures. In biologically catalyzed reactions, the reactants are known as substrates, and the catalysts are naturally occurring macromolecular substances known as enzymes. Enzymes possess specific binding sites for substrates, and are usually composed wholly or largely of protein, but RNA that has catalytic activity (ribozyme) is often also…
BraA03g60580R	GO:0005515	protein binding	MF	Interacting selectively and non-covalently with any protein or protein complex (a complex of two or more proteins that may include other nonprotein molecules).
BraA03g30920R	GO:0004518	nuclease activity	MF	Catalysis of the hydrolysis of ester linkages within nucleic acids.
BraA03g30920R	GO:0003676	nucleic acid binding	MF	Interacting selectively and non-covalently with any nucleic acid.
BraA03g30920R	GO:0003723	RNA binding	MF	Interacting selectively and non-covalently with an RNA molecule or a portion thereof.
BraA03g10940R	GO:0016787	hydrolase activity	MF	Catalysis of the hydrolysis of various bonds, e.g. C-O, C-N, C-C, phosphoric anhydride bonds, etc. Hydrolase is the systematic name for any enzyme of EC class 3.
BraA02g35850R	GO:0005488	binding	MF	The selective, non-covalent, often stoichiometric, interaction of a molecule with one or more specific sites on another molecule.
BraA03g58610R	GO:0005515	protein binding	MF	Interacting selectively and non-covalently with any protein or protein complex (a complex of two or more proteins that may include other nonprotein molecules).
BraA01g27700R	GO:0016787	hydrolase activity	MF	Catalysis of the hydrolysis of various bonds, e.g. C-O, C-N, C-C, phosphoric anhydride bonds, etc. Hydrolase is the systematic name for any enzyme of EC class 3.
BraA02g14150R	GO:0000166	nucleotide binding	MF	Interacting selectively and non-covalently with a nucleotide, any compound consisting of a nucleoside that is esterified with (ortho)phosphate or an oligophosphate at any hydroxyl group on the ribose or deoxyribose.
BraA03g22210R	GO:0005515	protein binding	MF	Interacting selectively and non-covalently with any protein or protein complex (a complex of two or more proteins that may include other nonprotein molecules).
BraA01g05510R	GO:0005215	transporter activity	MF	Enables the directed movement of substances (such as macromolecules, small molecules, ions) into, out of or within a cell, or between cells.
BraA03g39120R	GO:0000166	nucleotide binding	MF	Interacting selectively and non-covalently with a nucleotide, any compound consisting of a nucleoside that is esterified with (ortho)phosphate or an oligophosphate at any hydroxyl group on the ribose or deoxyribose.
BraA03g39120R	GO:0016787	hydrolase activity	MF	Catalysis of the hydrolysis of various bonds, e.g. C-O, C-N, C-C, phosphoric anhydride bonds, etc. Hydrolase is the systematic name for any enzyme of EC class 3.
BraA03g39120R	GO:0005215	transporter activity	MF	Enables the directed movement of substances (such as macromolecules, small molecules, ions) into, out of or within a cell, or between cells.
BraA03g39120R	GO:0005515	protein binding	MF	Interacting selectively and non-covalently with any protein or protein complex (a complex of two or more proteins that may include other nonprotein molecules).
BraA03g39120R	GO:0016020	membrane	CC	Double layer of lipid molecules that encloses all cells, and, in eukaryotes, many organelles; may be a single or double lipid bilayer; also includes associated proteins.
BraA01g16430R	GO:0003676	nucleic acid binding	MF	Interacting selectively and non-covalently with any nucleic acid.
BraA01g16430R	GO:0016740	transferase activity	MF	Catalysis of the transfer of a group, e.g. a methyl group, glycosyl group, acyl group, phosphorus-containing, or other groups, from one compound (generally regarded as the donor) to another compound (generally regarded as the acceptor). Transferase is the systematic name for any enzyme of EC class 2.
BraA02g06720R	GO:0016787	hydrolase activity	MF	Catalysis of the hydrolysis of various bonds, e.g. C-O, C-N, C-C, phosphoric anhydride bonds, etc. Hydrolase is the systematic name for any enzyme of EC class 3.
BraA02g06720R	GO:0003824	catalytic activity	MF	Catalysis of a biochemical reaction at physiological temperatures. In biologically catalyzed reactions, the reactants are known as substrates, and the catalysts are naturally occurring macromolecular substances known as enzymes. Enzymes possess specific binding sites for substrates, and are usually composed wholly or largely of protein, but RNA that has catalytic activity (ribozyme) is often also…
BraA03g10230R	GO:0003700	sequence-specific DNA binding transcription factor activity	MF	Interacting selectively and non-covalently with a specific DNA sequence in order to modulate transcription. The transcription factor may or may not also interact selectively with a protein or macromolecular complex.
BraA03g10230R	GO:0003677	DNA binding	MF	Any molecular function by which a gene product interacts selectively and non-covalently with DNA (deoxyribonucleic acid).
BraA01g17950R	GO:0003677	DNA binding	MF	Any molecular function by which a gene product interacts selectively and non-covalently with DNA (deoxyribonucleic acid).
BraA02g10110R	GO:0016301	kinase activity	MF	Catalysis of the transfer of a phosphate group, usually from ATP, to a substrate molecule.
BraA02g10110R	GO:0000166	nucleotide binding	MF	Interacting selectively and non-covalently with a nucleotide, any compound consisting of a nucleoside that is esterified with (ortho)phosphate or an oligophosphate at any hydroxyl group on the ribose or deoxyribose.
BraA01g28890R	GO:0005215	transporter activity	MF	Enables the directed movement of substances (such as macromolecules, small molecules, ions) into, out of or within a cell, or between cells.
BraA01g28890R	GO:0003824	catalytic activity	MF	Catalysis of a biochemical reaction at physiological temperatures. In biologically catalyzed reactions, the reactants are known as substrates, and the catalysts are naturally occurring macromolecular substances known as enzymes. Enzymes possess specific binding sites for substrates, and are usually composed wholly or largely of protein, but RNA that has catalytic activity (ribozyme) is often also…
BraA03g14730R	GO:0000166	nucleotide binding	MF	Interacting selectively and non-covalently with a nucleotide, any compound consisting of a nucleoside that is esterified with (ortho)phosphate or an oligophosphate at any hydroxyl group on the ribose or deoxyribose.
BraA03g14730R	GO:0003824	catalytic activity	MF	Catalysis of a biochemical reaction at physiological temperatures. In biologically catalyzed reactions, the reactants are known as substrates, and the catalysts are naturally occurring macromolecular substances known as enzymes. Enzymes possess specific binding sites for substrates, and are usually composed wholly or largely of protein, but RNA that has catalytic activity (ribozyme) is often also…
BraA01g24690R	GO:0016787	hydrolase activity	MF	Catalysis of the hydrolysis of various bonds, e.g. C-O, C-N, C-C, phosphoric anhydride bonds, etc. Hydrolase is the systematic name for any enzyme of EC class 3.
BraA03g09060R	GO:0005515	protein binding	MF	Interacting selectively and non-covalently with any protein or protein complex (a complex of two or more proteins that may include other nonprotein molecules).
BraA03g44540R	GO:0005515	protein binding	MF	Interacting selectively and non-covalently with any protein or protein complex (a complex of two or more proteins that may include other nonprotein molecules).
BraA03g44540R	GO:0003677	DNA binding	MF	Any molecular function by which a gene product interacts selectively and non-covalently with DNA (deoxyribonucleic acid).
BraA03g44540R	GO:0005488	binding	MF	The selective, non-covalent, often stoichiometric, interaction of a molecule with one or more specific sites on another molecule.
BraA03g55460R	GO:0005515	protein binding	MF	Interacting selectively and non-covalently with any protein or protein complex (a complex of two or more proteins that may include other nonprotein molecules).
BraA03g45680R	GO:0003774	motor activity	MF	Catalysis of the generation of force resulting either in movement along a microfilament or microtubule, or in torque resulting in membrane scission, coupled to the hydrolysis of a nucleoside triphosphate.
BraA03g54710R	GO:0016787	hydrolase activity	MF	Catalysis of the hydrolysis of various bonds, e.g. C-O, C-N, C-C, phosphoric anhydride bonds, etc. Hydrolase is the systematic name for any enzyme of EC class 3.
BraA03g54710R	GO:0016020	membrane	CC	Double layer of lipid molecules that encloses all cells, and, in eukaryotes, many organelles; may be a single or double lipid bilayer; also includes associated proteins.
BraA03g54710R	GO:0000166	nucleotide binding	MF	Interacting selectively and non-covalently with a nucleotide, any compound consisting of a nucleoside that is esterified with (ortho)phosphate or an oligophosphate at any hydroxyl group on the ribose or deoxyribose.
BraA03g24860R	GO:0030234	enzyme regulator activity	MF	Binds to and modulates the activity of an enzyme.
BraA03g24860R	GO:0016787	hydrolase activity	MF	Catalysis of the hydrolysis of various bonds, e.g. C-O, C-N, C-C, phosphoric anhydride bonds, etc. Hydrolase is the systematic name for any enzyme of EC class 3.
BraA03g28720R	GO:0030246	carbohydrate binding	MF	Interacting selectively and non-covalently with any carbohydrate, which includes monosaccharides, oligosaccharides and polysaccharides as well as substances derived from monosaccharides by reduction of the carbonyl group (alditols), by oxidation of one or more hydroxy groups to afford the corresponding aldehydes, ketones, or carboxylic acids, or by replacement of one or more hydroxy group(s) by a…
BraA03g28720R	GO:0016301	kinase activity	MF	Catalysis of the transfer of a phosphate group, usually from ATP, to a substrate molecule.
BraA03g28720R	GO:0000166	nucleotide binding	MF	Interacting selectively and non-covalently with a nucleotide, any compound consisting of a nucleoside that is esterified with (ortho)phosphate or an oligophosphate at any hydroxyl group on the ribose or deoxyribose.
BraA03g15890R	GO:0003723	RNA binding	MF	Interacting selectively and non-covalently with an RNA molecule or a portion thereof.
BraA03g15890R	GO:0005515	protein binding	MF	Interacting selectively and non-covalently with any protein or protein complex (a complex of two or more proteins that may include other nonprotein molecules).
BraA02g40430R	GO:0008152	metabolic process	BP	The chemical reactions and pathways, including anabolism and catabolism, by which living organisms transform chemical substances. Metabolic processes typically transform small molecules, but also include macromolecular processes such as DNA repair and replication, and protein synthesis and degradation.
BraA02g40430R	GO:0005488	binding	MF	The selective, non-covalent, often stoichiometric, interaction of a molecule with one or more specific sites on another molecule.
BraA03g31590R	GO:0005515	protein binding	MF	Interacting selectively and non-covalently with any protein or protein complex (a complex of two or more proteins that may include other nonprotein molecules).
BraA02g45660R	GO:0016787	hydrolase activity	MF	Catalysis of the hydrolysis of various bonds, e.g. C-O, C-N, C-C, phosphoric anhydride bonds, etc. Hydrolase is the systematic name for any enzyme of EC class 3.
BraA03g31250R	GO:0003676	nucleic acid binding	MF	Interacting selectively and non-covalently with any nucleic acid.
BraA03g34780R	GO:0003676	nucleic acid binding	MF	Interacting selectively and non-covalently with any nucleic acid.
BraA03g34780R	GO:0016740	transferase activity	MF	Catalysis of the transfer of a group, e.g. a methyl group, glycosyl group, acyl group, phosphorus-containing, or other groups, from one compound (generally regarded as the donor) to another compound (generally regarded as the acceptor). Transferase is the systematic name for any enzyme of EC class 2.
BraA01g31050R	GO:0005515	protein binding	MF	Interacting selectively and non-covalently with any protein or protein complex (a complex of two or more proteins that may include other nonprotein molecules).
BraA01g21940R	GO:0005515	protein binding	MF	Interacting selectively and non-covalently with any protein or protein complex (a complex of two or more proteins that may include other nonprotein molecules).
BraA01g21940R	GO:0005488	binding	MF	The selective, non-covalent, often stoichiometric, interaction of a molecule with one or more specific sites on another molecule.
BraA04g06370R	GO:0016787	hydrolase activity	MF	Catalysis of the hydrolysis of various bonds, e.g. C-O, C-N, C-C, phosphoric anhydride bonds, etc. Hydrolase is the systematic name for any enzyme of EC class 3.
BraA04g06370R	GO:0005488	binding	MF	The selective, non-covalent, often stoichiometric, interaction of a molecule with one or more specific sites on another molecule.
BraA02g36780R	GO:0016043	cellular component organization	BP	A process that results in the assembly, arrangement of constituent parts, or disassembly of a cellular component.
BraA02g36780R	GO:0005576	extracellular region	CC	The space external to the outermost structure of a cell. For cells without external protective or external encapsulating structures this refers to space outside of the plasma membrane. This term covers the host cell environment outside an intracellular parasite.
BraA03g42860R	GO:0003774	motor activity	MF	Catalysis of the generation of force resulting either in movement along a microfilament or microtubule, or in torque resulting in membrane scission, coupled to the hydrolysis of a nucleoside triphosphate.
BraA03g25350R	GO:0003824	catalytic activity	MF	Catalysis of a biochemical reaction at physiological temperatures. In biologically catalyzed reactions, the reactants are known as substrates, and the catalysts are naturally occurring macromolecular substances known as enzymes. Enzymes possess specific binding sites for substrates, and are usually composed wholly or largely of protein, but RNA that has catalytic activity (ribozyme) is often also…
BraA03g25350R	GO:0016740	transferase activity	MF	Catalysis of the transfer of a group, e.g. a methyl group, glycosyl group, acyl group, phosphorus-containing, or other groups, from one compound (generally regarded as the donor) to another compound (generally regarded as the acceptor). Transferase is the systematic name for any enzyme of EC class 2.
BraA01g32070R	GO:0005515	protein binding	MF	Interacting selectively and non-covalently with any protein or protein complex (a complex of two or more proteins that may include other nonprotein molecules).
BraA01g32070R	GO:0003676	nucleic acid binding	MF	Interacting selectively and non-covalently with any nucleic acid.
BraA01g32070R	GO:0006139	nucleobase-containing compound metabolic process	BP	Any cellular metabolic process involving nucleobases, nucleosides, nucleotides and nucleic acids.
BraA02g40120R	GO:0003774	motor activity	MF	Catalysis of the generation of force resulting either in movement along a microfilament or microtubule, or in torque resulting in membrane scission, coupled to the hydrolysis of a nucleoside triphosphate.
BraA01g13680R	GO:0003723	RNA binding	MF	Interacting selectively and non-covalently with an RNA molecule or a portion thereof.
BraA01g13680R	GO:0016043	cellular component organization	BP	A process that results in the assembly, arrangement of constituent parts, or disassembly of a cellular component.
BraA03g09410R	GO:0005215	transporter activity	MF	Enables the directed movement of substances (such as macromolecules, small molecules, ions) into, out of or within a cell, or between cells.
BraA03g14560R	GO:0003824	catalytic activity	MF	Catalysis of a biochemical reaction at physiological temperatures. In biologically catalyzed reactions, the reactants are known as substrates, and the catalysts are naturally occurring macromolecular substances known as enzymes. Enzymes possess specific binding sites for substrates, and are usually composed wholly or largely of protein, but RNA that has catalytic activity (ribozyme) is often also…
BraA02g14480R	GO:0006464	cellular protein modification process	BP	The covalent alteration of one or more amino acids occurring in proteins, peptides and nascent polypeptides (co-translational, post-translational modifications) occurring at the level of an individual cell. Includes the modification of charged tRNAs that are destined to occur in a protein (pre-translation modification).
BraA02g14480R	GO:0005515	protein binding	MF	Interacting selectively and non-covalently with any protein or protein complex (a complex of two or more proteins that may include other nonprotein molecules).
BraA03g29590R	GO:0005515	protein binding	MF	Interacting selectively and non-covalently with any protein or protein complex (a complex of two or more proteins that may include other nonprotein molecules).
BraA04g04110R	GO:0016787	hydrolase activity	MF	Catalysis of the hydrolysis of various bonds, e.g. C-O, C-N, C-C, phosphoric anhydride bonds, etc. Hydrolase is the systematic name for any enzyme of EC class 3.
BraA03g01930R	GO:0005515	protein binding	MF	Interacting selectively and non-covalently with any protein or protein complex (a complex of two or more proteins that may include other nonprotein molecules).
BraA01g28380R	GO:0003674	molecular_function	MF	Elemental activities, such as catalysis or binding, describing the actions of a gene product at the molecular level. A given gene product may exhibit one or more molecular functions.
BraA04g08070R	GO:0005515	protein binding	MF	Interacting selectively and non-covalently with any protein or protein complex (a complex of two or more proteins that may include other nonprotein molecules).
BraA04g06070R	GO:0003824	catalytic activity	MF	Catalysis of a biochemical reaction at physiological temperatures. In biologically catalyzed reactions, the reactants are known as substrates, and the catalysts are naturally occurring macromolecular substances known as enzymes. Enzymes possess specific binding sites for substrates, and are usually composed wholly or largely of protein, but RNA that has catalytic activity (ribozyme) is often also…
BraA04g06070R	GO:0005488	binding	MF	The selective, non-covalent, often stoichiometric, interaction of a molecule with one or more specific sites on another molecule.
BraA03g59870R	GO:0005488	binding	MF	The selective, non-covalent, often stoichiometric, interaction of a molecule with one or more specific sites on another molecule.
BraA03g59870R	GO:0003824	catalytic activity	MF	Catalysis of a biochemical reaction at physiological temperatures. In biologically catalyzed reactions, the reactants are known as substrates, and the catalysts are naturally occurring macromolecular substances known as enzymes. Enzymes possess specific binding sites for substrates, and are usually composed wholly or largely of protein, but RNA that has catalytic activity (ribozyme) is often also…
BraA04g10310R	GO:0016787	hydrolase activity	MF	Catalysis of the hydrolysis of various bonds, e.g. C-O, C-N, C-C, phosphoric anhydride bonds, etc. Hydrolase is the systematic name for any enzyme of EC class 3.
BraA03g01470R	GO:0005739	mitochondrion	CC	A semiautonomous, self replicating organelle that occurs in varying numbers, shapes, and sizes in the cytoplasm of virtually all eukaryotic cells. It is notably the site of tissue respiration.
BraA02g13630R	GO:0003824	catalytic activity	MF	Catalysis of a biochemical reaction at physiological temperatures. In biologically catalyzed reactions, the reactants are known as substrates, and the catalysts are naturally occurring macromolecular substances known as enzymes. Enzymes possess specific binding sites for substrates, and are usually composed wholly or largely of protein, but RNA that has catalytic activity (ribozyme) is often also…
BraA02g13630R	GO:0000166	nucleotide binding	MF	Interacting selectively and non-covalently with a nucleotide, any compound consisting of a nucleoside that is esterified with (ortho)phosphate or an oligophosphate at any hydroxyl group on the ribose or deoxyribose.
BraA02g46090R	GO:0016301	kinase activity	MF	Catalysis of the transfer of a phosphate group, usually from ATP, to a substrate molecule.
BraA02g24910R	GO:0006139	nucleobase-containing compound metabolic process	BP	Any cellular metabolic process involving nucleobases, nucleosides, nucleotides and nucleic acids.
BraA02g22570R	GO:0003824	catalytic activity	MF	Catalysis of a biochemical reaction at physiological temperatures. In biologically catalyzed reactions, the reactants are known as substrates, and the catalysts are naturally occurring macromolecular substances known as enzymes. Enzymes possess specific binding sites for substrates, and are usually composed wholly or largely of protein, but RNA that has catalytic activity (ribozyme) is often also…
BraA02g04250R	GO:0003676	nucleic acid binding	MF	Interacting selectively and non-covalently with any nucleic acid.
BraA02g04250R	GO:0003723	RNA binding	MF	Interacting selectively and non-covalently with an RNA molecule or a portion thereof.
BraA02g42990R	GO:0003824	catalytic activity	MF	Catalysis of a biochemical reaction at physiological temperatures. In biologically catalyzed reactions, the reactants are known as substrates, and the catalysts are naturally occurring macromolecular substances known as enzymes. Enzymes possess specific binding sites for substrates, and are usually composed wholly or largely of protein, but RNA that has catalytic activity (ribozyme) is often also…
BraA02g42990R	GO:0005488	binding	MF	The selective, non-covalent, often stoichiometric, interaction of a molecule with one or more specific sites on another molecule.
BraA02g07110R	GO:0016043	cellular component organization	BP	A process that results in the assembly, arrangement of constituent parts, or disassembly of a cellular component.
BraA01g30740R	GO:0016301	kinase activity	MF	Catalysis of the transfer of a phosphate group, usually from ATP, to a substrate molecule.
BraA01g10200R	GO:0016301	kinase activity	MF	Catalysis of the transfer of a phosphate group, usually from ATP, to a substrate molecule.
BraA03g24710R	GO:0003700	sequence-specific DNA binding transcription factor activity	MF	Interacting selectively and non-covalently with a specific DNA sequence in order to modulate transcription. The transcription factor may or may not also interact selectively with a protein or macromolecular complex.
BraA03g50140R	GO:0005215	transporter activity	MF	Enables the directed movement of substances (such as macromolecules, small molecules, ions) into, out of or within a cell, or between cells.
BraA03g06410R	GO:0005215	transporter activity	MF	Enables the directed movement of substances (such as macromolecules, small molecules, ions) into, out of or within a cell, or between cells.
BraA03g06410R	GO:0006810	transport	BP	The directed movement of substances (such as macromolecules, small molecules, ions) into, out of or within a cell, or between cells, or within a multicellular organism by means of some agent such as a transporter or pore.
BraA02g11020R	GO:0005215	transporter activity	MF	Enables the directed movement of substances (such as macromolecules, small molecules, ions) into, out of or within a cell, or between cells.
BraA01g26630R	GO:0016787	hydrolase activity	MF	Catalysis of the hydrolysis of various bonds, e.g. C-O, C-N, C-C, phosphoric anhydride bonds, etc. Hydrolase is the systematic name for any enzyme of EC class 3.
BraA03g32110R	GO:0005488	binding	MF	The selective, non-covalent, often stoichiometric, interaction of a molecule with one or more specific sites on another molecule.
BraA02g29210R	GO:0030234	enzyme regulator activity	MF	Binds to and modulates the activity of an enzyme.
BraA02g21230R	GO:0003677	DNA binding	MF	Any molecular function by which a gene product interacts selectively and non-covalently with DNA (deoxyribonucleic acid).
BraA03g38410R	GO:0003824	catalytic activity	MF	Catalysis of a biochemical reaction at physiological temperatures. In biologically catalyzed reactions, the reactants are known as substrates, and the catalysts are naturally occurring macromolecular substances known as enzymes. Enzymes possess specific binding sites for substrates, and are usually composed wholly or largely of protein, but RNA that has catalytic activity (ribozyme) is often also…
BraA03g38410R	GO:0000166	nucleotide binding	MF	Interacting selectively and non-covalently with a nucleotide, any compound consisting of a nucleoside that is esterified with (ortho)phosphate or an oligophosphate at any hydroxyl group on the ribose or deoxyribose.
BraA02g13870R	GO:0016301	kinase activity	MF	Catalysis of the transfer of a phosphate group, usually from ATP, to a substrate molecule.
BraA02g13870R	GO:0000166	nucleotide binding	MF	Interacting selectively and non-covalently with a nucleotide, any compound consisting of a nucleoside that is esterified with (ortho)phosphate or an oligophosphate at any hydroxyl group on the ribose or deoxyribose.
BraA01g07210R	GO:0016787	hydrolase activity	MF	Catalysis of the hydrolysis of various bonds, e.g. C-O, C-N, C-C, phosphoric anhydride bonds, etc. Hydrolase is the systematic name for any enzyme of EC class 3.
BraA02g45810R	GO:0003677	DNA binding	MF	Any molecular function by which a gene product interacts selectively and non-covalently with DNA (deoxyribonucleic acid).
BraA02g45810R	GO:0003700	sequence-specific DNA binding transcription factor activity	MF	Interacting selectively and non-covalently with a specific DNA sequence in order to modulate transcription. The transcription factor may or may not also interact selectively with a protein or macromolecular complex.
BraA01g05430R	GO:0005515	protein binding	MF	Interacting selectively and non-covalently with any protein or protein complex (a complex of two or more proteins that may include other nonprotein molecules).
BraA04g03860R	GO:0003700	sequence-specific DNA binding transcription factor activity	MF	Interacting selectively and non-covalently with a specific DNA sequence in order to modulate transcription. The transcription factor may or may not also interact selectively with a protein or macromolecular complex.
BraA04g03860R	GO:0003677	DNA binding	MF	Any molecular function by which a gene product interacts selectively and non-covalently with DNA (deoxyribonucleic acid).
BraA01g20820R	GO:0005515	protein binding	MF	Interacting selectively and non-covalently with any protein or protein complex (a complex of two or more proteins that may include other nonprotein molecules).
BraA03g27450R	GO:0005488	binding	MF	The selective, non-covalent, often stoichiometric, interaction of a molecule with one or more specific sites on another molecule.
BraA03g27450R	GO:0003824	catalytic activity	MF	Catalysis of a biochemical reaction at physiological temperatures. In biologically catalyzed reactions, the reactants are known as substrates, and the catalysts are naturally occurring macromolecular substances known as enzymes. Enzymes possess specific binding sites for substrates, and are usually composed wholly or largely of protein, but RNA that has catalytic activity (ribozyme) is often also…
BraA03g09330R	GO:0003676	nucleic acid binding	MF	Interacting selectively and non-covalently with any nucleic acid.
BraA03g43200R	GO:0005488	binding	MF	The selective, non-covalent, often stoichiometric, interaction of a molecule with one or more specific sites on another molecule.
BraA03g43200R	GO:0006810	transport	BP	The directed movement of substances (such as macromolecules, small molecules, ions) into, out of or within a cell, or between cells, or within a multicellular organism by means of some agent such as a transporter or pore.
BraA02g12170R	GO:0016787	hydrolase activity	MF	Catalysis of the hydrolysis of various bonds, e.g. C-O, C-N, C-C, phosphoric anhydride bonds, etc. Hydrolase is the systematic name for any enzyme of EC class 3.
BraA02g02280R	GO:0003824	catalytic activity	MF	Catalysis of a biochemical reaction at physiological temperatures. In biologically catalyzed reactions, the reactants are known as substrates, and the catalysts are naturally occurring macromolecular substances known as enzymes. Enzymes possess specific binding sites for substrates, and are usually composed wholly or largely of protein, but RNA that has catalytic activity (ribozyme) is often also…
BraA02g13960R	GO:0005515	protein binding	MF	Interacting selectively and non-covalently with any protein or protein complex (a complex of two or more proteins that may include other nonprotein molecules).
BraA03g28660R	GO:0005515	protein binding	MF	Interacting selectively and non-covalently with any protein or protein complex (a complex of two or more proteins that may include other nonprotein molecules).
BraA02g23040R	GO:0003824	catalytic activity	MF	Catalysis of a biochemical reaction at physiological temperatures. In biologically catalyzed reactions, the reactants are known as substrates, and the catalysts are naturally occurring macromolecular substances known as enzymes. Enzymes possess specific binding sites for substrates, and are usually composed wholly or largely of protein, but RNA that has catalytic activity (ribozyme) is often also…
BraA01g02490R	GO:0005215	transporter activity	MF	Enables the directed movement of substances (such as macromolecules, small molecules, ions) into, out of or within a cell, or between cells.
BraA03g23270R	GO:0005515	protein binding	MF	Interacting selectively and non-covalently with any protein or protein complex (a complex of two or more proteins that may include other nonprotein molecules).
BraA02g05930R	GO:0005515	protein binding	MF	Interacting selectively and non-covalently with any protein or protein complex (a complex of two or more proteins that may include other nonprotein molecules).
BraA02g13110R	GO:0005488	binding	MF	The selective, non-covalent, often stoichiometric, interaction of a molecule with one or more specific sites on another molecule.
BraA02g13110R	GO:0005515	protein binding	MF	Interacting selectively and non-covalently with any protein or protein complex (a complex of two or more proteins that may include other nonprotein molecules).
BraA01g30770R	GO:0016301	kinase activity	MF	Catalysis of the transfer of a phosphate group, usually from ATP, to a substrate molecule.
BraA01g30770R	GO:0000166	nucleotide binding	MF	Interacting selectively and non-covalently with a nucleotide, any compound consisting of a nucleoside that is esterified with (ortho)phosphate or an oligophosphate at any hydroxyl group on the ribose or deoxyribose.
BraA01g17570R	GO:0016301	kinase activity	MF	Catalysis of the transfer of a phosphate group, usually from ATP, to a substrate molecule.
BraA03g42200R	GO:0000166	nucleotide binding	MF	Interacting selectively and non-covalently with a nucleotide, any compound consisting of a nucleoside that is esterified with (ortho)phosphate or an oligophosphate at any hydroxyl group on the ribose or deoxyribose.
BraA03g18580R	GO:0003700	sequence-specific DNA binding transcription factor activity	MF	Interacting selectively and non-covalently with a specific DNA sequence in order to modulate transcription. The transcription factor may or may not also interact selectively with a protein or macromolecular complex.
BraA03g18580R	GO:0005515	protein binding	MF	Interacting selectively and non-covalently with any protein or protein complex (a complex of two or more proteins that may include other nonprotein molecules).
BraA03g22200R	GO:0016787	hydrolase activity	MF	Catalysis of the hydrolysis of various bonds, e.g. C-O, C-N, C-C, phosphoric anhydride bonds, etc. Hydrolase is the systematic name for any enzyme of EC class 3.
BraA03g22200R	GO:0000166	nucleotide binding	MF	Interacting selectively and non-covalently with a nucleotide, any compound consisting of a nucleoside that is esterified with (ortho)phosphate or an oligophosphate at any hydroxyl group on the ribose or deoxyribose.
BraA03g18090R	GO:0005515	protein binding	MF	Interacting selectively and non-covalently with any protein or protein complex (a complex of two or more proteins that may include other nonprotein molecules).
BraA03g52590R	GO:0016301	kinase activity	MF	Catalysis of the transfer of a phosphate group, usually from ATP, to a substrate molecule.
BraA03g52590R	GO:0009875	pollen-pistil interaction	BP	The interaction between a pollen grain and pistil.
BraA02g37190R	GO:0016020	membrane	CC	Double layer of lipid molecules that encloses all cells, and, in eukaryotes, many organelles; may be a single or double lipid bilayer; also includes associated proteins.
BraA02g37190R	GO:0006139	nucleobase-containing compound metabolic process	BP	Any cellular metabolic process involving nucleobases, nucleosides, nucleotides and nucleic acids.
BraA02g10770R	GO:0003700	sequence-specific DNA binding transcription factor activity	MF	Interacting selectively and non-covalently with a specific DNA sequence in order to modulate transcription. The transcription factor may or may not also interact selectively with a protein or macromolecular complex.
BraA03g04300R	GO:0003824	catalytic activity	MF	Catalysis of a biochemical reaction at physiological temperatures. In biologically catalyzed reactions, the reactants are known as substrates, and the catalysts are naturally occurring macromolecular substances known as enzymes. Enzymes possess specific binding sites for substrates, and are usually composed wholly or largely of protein, but RNA that has catalytic activity (ribozyme) is often also…
BraA03g04300R	GO:0005488	binding	MF	The selective, non-covalent, often stoichiometric, interaction of a molecule with one or more specific sites on another molecule.
BraA02g36880R	GO:0006810	transport	BP	The directed movement of substances (such as macromolecules, small molecules, ions) into, out of or within a cell, or between cells, or within a multicellular organism by means of some agent such as a transporter or pore.
BraA02g40760R	GO:0003824	catalytic activity	MF	Catalysis of a biochemical reaction at physiological temperatures. In biologically catalyzed reactions, the reactants are known as substrates, and the catalysts are naturally occurring macromolecular substances known as enzymes. Enzymes possess specific binding sites for substrates, and are usually composed wholly or largely of protein, but RNA that has catalytic activity (ribozyme) is often also…
BraA02g40760R	GO:0016740	transferase activity	MF	Catalysis of the transfer of a group, e.g. a methyl group, glycosyl group, acyl group, phosphorus-containing, or other groups, from one compound (generally regarded as the donor) to another compound (generally regarded as the acceptor). Transferase is the systematic name for any enzyme of EC class 2.
BraA02g17280R	GO:0003676	nucleic acid binding	MF	Interacting selectively and non-covalently with any nucleic acid.
BraA02g20450R	GO:0003700	sequence-specific DNA binding transcription factor activity	MF	Interacting selectively and non-covalently with a specific DNA sequence in order to modulate transcription. The transcription factor may or may not also interact selectively with a protein or macromolecular complex.
BraA04g09510R	GO:0016301	kinase activity	MF	Catalysis of the transfer of a phosphate group, usually from ATP, to a substrate molecule.
BraA04g09510R	GO:0000166	nucleotide binding	MF	Interacting selectively and non-covalently with a nucleotide, any compound consisting of a nucleoside that is esterified with (ortho)phosphate or an oligophosphate at any hydroxyl group on the ribose or deoxyribose.
BraA02g45460R	GO:0005515	protein binding	MF	Interacting selectively and non-covalently with any protein or protein complex (a complex of two or more proteins that may include other nonprotein molecules).
BraA01g05780R	GO:0005215	transporter activity	MF	Enables the directed movement of substances (such as macromolecules, small molecules, ions) into, out of or within a cell, or between cells.
BraA01g05780R	GO:0005515	protein binding	MF	Interacting selectively and non-covalently with any protein or protein complex (a complex of two or more proteins that may include other nonprotein molecules).
BraA02g05320R	GO:0016301	kinase activity	MF	Catalysis of the transfer of a phosphate group, usually from ATP, to a substrate molecule.
BraA04g06730R	GO:0003676	nucleic acid binding	MF	Interacting selectively and non-covalently with any nucleic acid.
BraA01g30880R	GO:0005488	binding	MF	The selective, non-covalent, often stoichiometric, interaction of a molecule with one or more specific sites on another molecule.
BraA01g30880R	GO:0005515	protein binding	MF	Interacting selectively and non-covalently with any protein or protein complex (a complex of two or more proteins that may include other nonprotein molecules).
BraA01g30880R	GO:0016301	kinase activity	MF	Catalysis of the transfer of a phosphate group, usually from ATP, to a substrate molecule.
BraA01g30880R	GO:0000166	nucleotide binding	MF	Interacting selectively and non-covalently with a nucleotide, any compound consisting of a nucleoside that is esterified with (ortho)phosphate or an oligophosphate at any hydroxyl group on the ribose or deoxyribose.
BraA03g20760R	GO:0005488	binding	MF	The selective, non-covalent, often stoichiometric, interaction of a molecule with one or more specific sites on another molecule.
BraA03g55160R	GO:0003824	catalytic activity	MF	Catalysis of a biochemical reaction at physiological temperatures. In biologically catalyzed reactions, the reactants are known as substrates, and the catalysts are naturally occurring macromolecular substances known as enzymes. Enzymes possess specific binding sites for substrates, and are usually composed wholly or largely of protein, but RNA that has catalytic activity (ribozyme) is often also…
BraA03g55160R	GO:0030234	enzyme regulator activity	MF	Binds to and modulates the activity of an enzyme.
BraA01g02320R	GO:0005515	protein binding	MF	Interacting selectively and non-covalently with any protein or protein complex (a complex of two or more proteins that may include other nonprotein molecules).
BraA01g02320R	GO:0016301	kinase activity	MF	Catalysis of the transfer of a phosphate group, usually from ATP, to a substrate molecule.
BraA03g04530R	GO:0005515	protein binding	MF	Interacting selectively and non-covalently with any protein or protein complex (a complex of two or more proteins that may include other nonprotein molecules).
BraA03g04530R	GO:0003677	DNA binding	MF	Any molecular function by which a gene product interacts selectively and non-covalently with DNA (deoxyribonucleic acid).
BraA03g10070R	GO:0016787	hydrolase activity	MF	Catalysis of the hydrolysis of various bonds, e.g. C-O, C-N, C-C, phosphoric anhydride bonds, etc. Hydrolase is the systematic name for any enzyme of EC class 3.
BraA03g19980R	GO:0003723	RNA binding	MF	Interacting selectively and non-covalently with an RNA molecule or a portion thereof.
BraA03g19980R	GO:0003676	nucleic acid binding	MF	Interacting selectively and non-covalently with any nucleic acid.
BraA02g44000R	GO:0000166	nucleotide binding	MF	Interacting selectively and non-covalently with a nucleotide, any compound consisting of a nucleoside that is esterified with (ortho)phosphate or an oligophosphate at any hydroxyl group on the ribose or deoxyribose.
BraA02g44000R	GO:0016301	kinase activity	MF	Catalysis of the transfer of a phosphate group, usually from ATP, to a substrate molecule.
BraA02g44000R	GO:0016740	transferase activity	MF	Catalysis of the transfer of a group, e.g. a methyl group, glycosyl group, acyl group, phosphorus-containing, or other groups, from one compound (generally regarded as the donor) to another compound (generally regarded as the acceptor). Transferase is the systematic name for any enzyme of EC class 2.
BraA02g44000R	GO:0006950	response to stress	BP	Any process that results in a change in state or activity of a cell or an organism (in terms of movement, secretion, enzyme production, gene expression, etc.) as a result of a disturbance in organismal or cellular homeostasis, usually, but not necessarily, exogenous (e.g. temperature, humidity, ionizing radiation).
BraA04g04660R	GO:0003700	sequence-specific DNA binding transcription factor activity	MF	Interacting selectively and non-covalently with a specific DNA sequence in order to modulate transcription. The transcription factor may or may not also interact selectively with a protein or macromolecular complex.
BraA02g02660R	GO:0003824	catalytic activity	MF	Catalysis of a biochemical reaction at physiological temperatures. In biologically catalyzed reactions, the reactants are known as substrates, and the catalysts are naturally occurring macromolecular substances known as enzymes. Enzymes possess specific binding sites for substrates, and are usually composed wholly or largely of protein, but RNA that has catalytic activity (ribozyme) is often also…
BraA03g36750R	GO:0005515	protein binding	MF	Interacting selectively and non-covalently with any protein or protein complex (a complex of two or more proteins that may include other nonprotein molecules).
BraA03g43100R	GO:0016787	hydrolase activity	MF	Catalysis of the hydrolysis of various bonds, e.g. C-O, C-N, C-C, phosphoric anhydride bonds, etc. Hydrolase is the systematic name for any enzyme of EC class 3.
BraA02g43320R	GO:0005488	binding	MF	The selective, non-covalent, often stoichiometric, interaction of a molecule with one or more specific sites on another molecule.
BraA03g21680R	GO:0003700	sequence-specific DNA binding transcription factor activity	MF	Interacting selectively and non-covalently with a specific DNA sequence in order to modulate transcription. The transcription factor may or may not also interact selectively with a protein or macromolecular complex.
BraA03g24750R	GO:0003676	nucleic acid binding	MF	Interacting selectively and non-covalently with any nucleic acid.
BraA03g35940R	GO:0016787	hydrolase activity	MF	Catalysis of the hydrolysis of various bonds, e.g. C-O, C-N, C-C, phosphoric anhydride bonds, etc. Hydrolase is the systematic name for any enzyme of EC class 3.
BraA04g08400R	GO:0003824	catalytic activity	MF	Catalysis of a biochemical reaction at physiological temperatures. In biologically catalyzed reactions, the reactants are known as substrates, and the catalysts are naturally occurring macromolecular substances known as enzymes. Enzymes possess specific binding sites for substrates, and are usually composed wholly or largely of protein, but RNA that has catalytic activity (ribozyme) is often also…
BraA02g42030R	GO:0016740	transferase activity	MF	Catalysis of the transfer of a group, e.g. a methyl group, glycosyl group, acyl group, phosphorus-containing, or other groups, from one compound (generally regarded as the donor) to another compound (generally regarded as the acceptor). Transferase is the systematic name for any enzyme of EC class 2.
BraA03g41030R	GO:0005198	structural molecule activity	MF	The action of a molecule that contributes to the structural integrity of a complex or assembly within or outside a cell.
BraA02g17820R	GO:0005515	protein binding	MF	Interacting selectively and non-covalently with any protein or protein complex (a complex of two or more proteins that may include other nonprotein molecules).
BraA04g08750R	GO:0007165	signal transduction	BP	The cellular process in which a signal is conveyed to trigger a change in the activity or state of a cell. Signal transduction begins with reception of a signal (e.g. a ligand binding to a receptor or receptor activation by a stimulus such as light), or for signal transduction in the absence of ligand, signal-withdrawal or the activity of a constitutively active receptor. Signal transduction ends…
BraA04g08750R	GO:0016301	kinase activity	MF	Catalysis of the transfer of a phosphate group, usually from ATP, to a substrate molecule.
BraA04g08750R	GO:0004872	receptor activity	MF	Combining with an extracellular or intracellular messenger to initiate a change in cell activity.
BraA04g08750R	GO:0004871	signal transducer activity	MF	Conveys a signal across a cell to trigger a change in cell function or state. A signal is a physical entity or change in state that is used to transfer information in order to trigger a response.
BraA04g08750R	GO:0016740	transferase activity	MF	Catalysis of the transfer of a group, e.g. a methyl group, glycosyl group, acyl group, phosphorus-containing, or other groups, from one compound (generally regarded as the donor) to another compound (generally regarded as the acceptor). Transferase is the systematic name for any enzyme of EC class 2.
BraA03g42880R	GO:0003677	DNA binding	MF	Any molecular function by which a gene product interacts selectively and non-covalently with DNA (deoxyribonucleic acid).
BraA03g42880R	GO:0003700	sequence-specific DNA binding transcription factor activity	MF	Interacting selectively and non-covalently with a specific DNA sequence in order to modulate transcription. The transcription factor may or may not also interact selectively with a protein or macromolecular complex.
BraA02g16790R	GO:0005515	protein binding	MF	Interacting selectively and non-covalently with any protein or protein complex (a complex of two or more proteins that may include other nonprotein molecules).
BraA02g16790R	GO:0005488	binding	MF	The selective, non-covalent, often stoichiometric, interaction of a molecule with one or more specific sites on another molecule.
BraA03g50760R	GO:0003824	catalytic activity	MF	Catalysis of a biochemical reaction at physiological temperatures. In biologically catalyzed reactions, the reactants are known as substrates, and the catalysts are naturally occurring macromolecular substances known as enzymes. Enzymes possess specific binding sites for substrates, and are usually composed wholly or largely of protein, but RNA that has catalytic activity (ribozyme) is often also…
BraA03g05870R	GO:0000166	nucleotide binding	MF	Interacting selectively and non-covalently with a nucleotide, any compound consisting of a nucleoside that is esterified with (ortho)phosphate or an oligophosphate at any hydroxyl group on the ribose or deoxyribose.
BraA03g05870R	GO:0005488	binding	MF	The selective, non-covalent, often stoichiometric, interaction of a molecule with one or more specific sites on another molecule.
BraA03g05870R	GO:0016301	kinase activity	MF	Catalysis of the transfer of a phosphate group, usually from ATP, to a substrate molecule.
BraA03g15970R	GO:0005488	binding	MF	The selective, non-covalent, often stoichiometric, interaction of a molecule with one or more specific sites on another molecule.
BraA03g15970R	GO:0016787	hydrolase activity	MF	Catalysis of the hydrolysis of various bonds, e.g. C-O, C-N, C-C, phosphoric anhydride bonds, etc. Hydrolase is the systematic name for any enzyme of EC class 3.
BraA03g31440R	GO:0005515	protein binding	MF	Interacting selectively and non-covalently with any protein or protein complex (a complex of two or more proteins that may include other nonprotein molecules).
BraA03g30080R	GO:0005515	protein binding	MF	Interacting selectively and non-covalently with any protein or protein complex (a complex of two or more proteins that may include other nonprotein molecules).
BraA03g30080R	GO:0003676	nucleic acid binding	MF	Interacting selectively and non-covalently with any nucleic acid.
BraA02g08040R	GO:0005515	protein binding	MF	Interacting selectively and non-covalently with any protein or protein complex (a complex of two or more proteins that may include other nonprotein molecules).
BraA03g21340R	GO:0003824	catalytic activity	MF	Catalysis of a biochemical reaction at physiological temperatures. In biologically catalyzed reactions, the reactants are known as substrates, and the catalysts are naturally occurring macromolecular substances known as enzymes. Enzymes possess specific binding sites for substrates, and are usually composed wholly or largely of protein, but RNA that has catalytic activity (ribozyme) is often also…
BraA03g21340R	GO:0016301	kinase activity	MF	Catalysis of the transfer of a phosphate group, usually from ATP, to a substrate molecule.
BraA03g34730R	GO:0016787	hydrolase activity	MF	Catalysis of the hydrolysis of various bonds, e.g. C-O, C-N, C-C, phosphoric anhydride bonds, etc. Hydrolase is the systematic name for any enzyme of EC class 3.
BraA03g34730R	GO:0000166	nucleotide binding	MF	Interacting selectively and non-covalently with a nucleotide, any compound consisting of a nucleoside that is esterified with (ortho)phosphate or an oligophosphate at any hydroxyl group on the ribose or deoxyribose.
BraA03g59610R	GO:0005515	protein binding	MF	Interacting selectively and non-covalently with any protein or protein complex (a complex of two or more proteins that may include other nonprotein molecules).
BraA02g22350R	GO:0000166	nucleotide binding	MF	Interacting selectively and non-covalently with a nucleotide, any compound consisting of a nucleoside that is esterified with (ortho)phosphate or an oligophosphate at any hydroxyl group on the ribose or deoxyribose.
BraA02g22350R	GO:0016020	membrane	CC	Double layer of lipid molecules that encloses all cells, and, in eukaryotes, many organelles; may be a single or double lipid bilayer; also includes associated proteins.
BraA02g22350R	GO:0005488	binding	MF	The selective, non-covalent, often stoichiometric, interaction of a molecule with one or more specific sites on another molecule.
BraA03g52300R	GO:0003676	nucleic acid binding	MF	Interacting selectively and non-covalently with any nucleic acid.
BraA03g52300R	GO:0003723	RNA binding	MF	Interacting selectively and non-covalently with an RNA molecule or a portion thereof.
BraA04g07600R	GO:0003677	DNA binding	MF	Any molecular function by which a gene product interacts selectively and non-covalently with DNA (deoxyribonucleic acid).
BraA04g07600R	GO:0005488	binding	MF	The selective, non-covalent, often stoichiometric, interaction of a molecule with one or more specific sites on another molecule.
BraA03g14000R	GO:0016301	kinase activity	MF	Catalysis of the transfer of a phosphate group, usually from ATP, to a substrate molecule.
BraA03g14000R	GO:0000166	nucleotide binding	MF	Interacting selectively and non-covalently with a nucleotide, any compound consisting of a nucleoside that is esterified with (ortho)phosphate or an oligophosphate at any hydroxyl group on the ribose or deoxyribose.
BraA02g07600R	GO:0003824	catalytic activity	MF	Catalysis of a biochemical reaction at physiological temperatures. In biologically catalyzed reactions, the reactants are known as substrates, and the catalysts are naturally occurring macromolecular substances known as enzymes. Enzymes possess specific binding sites for substrates, and are usually composed wholly or largely of protein, but RNA that has catalytic activity (ribozyme) is often also…
BraA03g07880R	GO:0016301	kinase activity	MF	Catalysis of the transfer of a phosphate group, usually from ATP, to a substrate molecule.
BraA03g07880R	GO:0000166	nucleotide binding	MF	Interacting selectively and non-covalently with a nucleotide, any compound consisting of a nucleoside that is esterified with (ortho)phosphate or an oligophosphate at any hydroxyl group on the ribose or deoxyribose.
BraA02g17390R	GO:0003676	nucleic acid binding	MF	Interacting selectively and non-covalently with any nucleic acid.
BraA02g17390R	GO:0003677	DNA binding	MF	Any molecular function by which a gene product interacts selectively and non-covalently with DNA (deoxyribonucleic acid).
BraA02g17390R	GO:0003674	molecular_function	MF	Elemental activities, such as catalysis or binding, describing the actions of a gene product at the molecular level. A given gene product may exhibit one or more molecular functions.
BraA02g17390R	GO:0006139	nucleobase-containing compound metabolic process	BP	Any cellular metabolic process involving nucleobases, nucleosides, nucleotides and nucleic acids.
BraA01g24080R	GO:0005515	protein binding	MF	Interacting selectively and non-covalently with any protein or protein complex (a complex of two or more proteins that may include other nonprotein molecules).
BraA01g24080R	GO:0003824	catalytic activity	MF	Catalysis of a biochemical reaction at physiological temperatures. In biologically catalyzed reactions, the reactants are known as substrates, and the catalysts are naturally occurring macromolecular substances known as enzymes. Enzymes possess specific binding sites for substrates, and are usually composed wholly or largely of protein, but RNA that has catalytic activity (ribozyme) is often also…
BraA01g34460R	GO:0003824	catalytic activity	MF	Catalysis of a biochemical reaction at physiological temperatures. In biologically catalyzed reactions, the reactants are known as substrates, and the catalysts are naturally occurring macromolecular substances known as enzymes. Enzymes possess specific binding sites for substrates, and are usually composed wholly or largely of protein, but RNA that has catalytic activity (ribozyme) is often also…
BraA01g34460R	GO:0005198	structural molecule activity	MF	The action of a molecule that contributes to the structural integrity of a complex or assembly within or outside a cell.
BraA03g57750R	GO:0016787	hydrolase activity	MF	Catalysis of the hydrolysis of various bonds, e.g. C-O, C-N, C-C, phosphoric anhydride bonds, etc. Hydrolase is the systematic name for any enzyme of EC class 3.
BraA03g48480R	GO:0000166	nucleotide binding	MF	Interacting selectively and non-covalently with a nucleotide, any compound consisting of a nucleoside that is esterified with (ortho)phosphate or an oligophosphate at any hydroxyl group on the ribose or deoxyribose.
BraA03g48480R	GO:0003824	catalytic activity	MF	Catalysis of a biochemical reaction at physiological temperatures. In biologically catalyzed reactions, the reactants are known as substrates, and the catalysts are naturally occurring macromolecular substances known as enzymes. Enzymes possess specific binding sites for substrates, and are usually composed wholly or largely of protein, but RNA that has catalytic activity (ribozyme) is often also…
BraA03g27840R	GO:0016301	kinase activity	MF	Catalysis of the transfer of a phosphate group, usually from ATP, to a substrate molecule.
BraA03g27840R	GO:0000166	nucleotide binding	MF	Interacting selectively and non-covalently with a nucleotide, any compound consisting of a nucleoside that is esterified with (ortho)phosphate or an oligophosphate at any hydroxyl group on the ribose or deoxyribose.
BraA03g36550R	GO:0005515	protein binding	MF	Interacting selectively and non-covalently with any protein or protein complex (a complex of two or more proteins that may include other nonprotein molecules).
BraA02g17600R	GO:0003824	catalytic activity	MF	Catalysis of a biochemical reaction at physiological temperatures. In biologically catalyzed reactions, the reactants are known as substrates, and the catalysts are naturally occurring macromolecular substances known as enzymes. Enzymes possess specific binding sites for substrates, and are usually composed wholly or largely of protein, but RNA that has catalytic activity (ribozyme) is often also…
BraA01g13080R	GO:0005515	protein binding	MF	Interacting selectively and non-covalently with any protein or protein complex (a complex of two or more proteins that may include other nonprotein molecules).
BraA02g19180R	GO:0003824	catalytic activity	MF	Catalysis of a biochemical reaction at physiological temperatures. In biologically catalyzed reactions, the reactants are known as substrates, and the catalysts are naturally occurring macromolecular substances known as enzymes. Enzymes possess specific binding sites for substrates, and are usually composed wholly or largely of protein, but RNA that has catalytic activity (ribozyme) is often also…
BraA02g46180R	GO:0003677	DNA binding	MF	Any molecular function by which a gene product interacts selectively and non-covalently with DNA (deoxyribonucleic acid).
BraA03g46610R	GO:0003677	DNA binding	MF	Any molecular function by which a gene product interacts selectively and non-covalently with DNA (deoxyribonucleic acid).
BraA03g46610R	GO:0003700	sequence-specific DNA binding transcription factor activity	MF	Interacting selectively and non-covalently with a specific DNA sequence in order to modulate transcription. The transcription factor may or may not also interact selectively with a protein or macromolecular complex.
BraA03g46610R	GO:0005634	nucleus	CC	A membrane-bounded organelle of eukaryotic cells in which chromosomes are housed and replicated. In most cells, the nucleus contains all of the cell's chromosomes except the organellar chromosomes, and is the site of RNA synthesis and processing. In some species, or in specialized cell types, RNA metabolism or DNA replication may be absent.
BraA03g09220R	GO:0005515	protein binding	MF	Interacting selectively and non-covalently with any protein or protein complex (a complex of two or more proteins that may include other nonprotein molecules).
BraA01g04980R	GO:0016301	kinase activity	MF	Catalysis of the transfer of a phosphate group, usually from ATP, to a substrate molecule.
BraA01g04980R	GO:0009875	pollen-pistil interaction	BP	The interaction between a pollen grain and pistil.
BraA01g04980R	GO:0000166	nucleotide binding	MF	Interacting selectively and non-covalently with a nucleotide, any compound consisting of a nucleoside that is esterified with (ortho)phosphate or an oligophosphate at any hydroxyl group on the ribose or deoxyribose.
BraA02g28720R	GO:0003676	nucleic acid binding	MF	Interacting selectively and non-covalently with any nucleic acid.
BraA02g28720R	GO:0003723	RNA binding	MF	Interacting selectively and non-covalently with an RNA molecule or a portion thereof.
BraA03g57320R	GO:0005576	extracellular region	CC	The space external to the outermost structure of a cell. For cells without external protective or external encapsulating structures this refers to space outside of the plasma membrane. This term covers the host cell environment outside an intracellular parasite.
BraA03g45700R	GO:0005515	protein binding	MF	Interacting selectively and non-covalently with any protein or protein complex (a complex of two or more proteins that may include other nonprotein molecules).
BraA01g26310R	GO:0005515	protein binding	MF	Interacting selectively and non-covalently with any protein or protein complex (a complex of two or more proteins that may include other nonprotein molecules).
BraA01g33510R	GO:0006810	transport	BP	The directed movement of substances (such as macromolecules, small molecules, ions) into, out of or within a cell, or between cells, or within a multicellular organism by means of some agent such as a transporter or pore.
BraA01g33510R	GO:0005488	binding	MF	The selective, non-covalent, often stoichiometric, interaction of a molecule with one or more specific sites on another molecule.
BraA02g11680R	GO:0003676	nucleic acid binding	MF	Interacting selectively and non-covalently with any nucleic acid.
BraA04g05900R	GO:0005488	binding	MF	The selective, non-covalent, often stoichiometric, interaction of a molecule with one or more specific sites on another molecule.
BraA04g05900R	GO:0005515	protein binding	MF	Interacting selectively and non-covalently with any protein or protein complex (a complex of two or more proteins that may include other nonprotein molecules).
BraA04g05900R	GO:0016740	transferase activity	MF	Catalysis of the transfer of a group, e.g. a methyl group, glycosyl group, acyl group, phosphorus-containing, or other groups, from one compound (generally regarded as the donor) to another compound (generally regarded as the acceptor). Transferase is the systematic name for any enzyme of EC class 2.
BraA03g18830R	GO:0005515	protein binding	MF	Interacting selectively and non-covalently with any protein or protein complex (a complex of two or more proteins that may include other nonprotein molecules).
BraA02g43600R	GO:0003824	catalytic activity	MF	Catalysis of a biochemical reaction at physiological temperatures. In biologically catalyzed reactions, the reactants are known as substrates, and the catalysts are naturally occurring macromolecular substances known as enzymes. Enzymes possess specific binding sites for substrates, and are usually composed wholly or largely of protein, but RNA that has catalytic activity (ribozyme) is often also…
BraA02g43600R	GO:0005488	binding	MF	The selective, non-covalent, often stoichiometric, interaction of a molecule with one or more specific sites on another molecule.
BraA02g08750R	GO:0005488	binding	MF	The selective, non-covalent, often stoichiometric, interaction of a molecule with one or more specific sites on another molecule.
BraA01g04510R	GO:0003824	catalytic activity	MF	Catalysis of a biochemical reaction at physiological temperatures. In biologically catalyzed reactions, the reactants are known as substrates, and the catalysts are naturally occurring macromolecular substances known as enzymes. Enzymes possess specific binding sites for substrates, and are usually composed wholly or largely of protein, but RNA that has catalytic activity (ribozyme) is often also…
BraA01g04510R	GO:0000166	nucleotide binding	MF	Interacting selectively and non-covalently with a nucleotide, any compound consisting of a nucleoside that is esterified with (ortho)phosphate or an oligophosphate at any hydroxyl group on the ribose or deoxyribose.
BraA03g38540R	GO:0005576	extracellular region	CC	The space external to the outermost structure of a cell. For cells without external protective or external encapsulating structures this refers to space outside of the plasma membrane. This term covers the host cell environment outside an intracellular parasite.
BraA04g03580R	GO:0005515	protein binding	MF	Interacting selectively and non-covalently with any protein or protein complex (a complex of two or more proteins that may include other nonprotein molecules).
BraA04g03580R	GO:0009987	cellular process	BP	Any process that is carried out at the cellular level, but not necessarily restricted to a single cell. For example, cell communication occurs among more than one cell, but occurs at the cellular level.
BraA04g03580R	GO:0019538	protein metabolic process	BP	The chemical reactions and pathways involving a specific protein, rather than of proteins in general. Includes protein modification.
BraA04g03580R	GO:0009056	catabolic process	BP	The chemical reactions and pathways resulting in the breakdown of substances, including the breakdown of carbon compounds with the liberation of energy for use by the cell or organism.
BraA04g03580R	GO:0005488	binding	MF	The selective, non-covalent, often stoichiometric, interaction of a molecule with one or more specific sites on another molecule.
BraA03g43280R	GO:0006810	transport	BP	The directed movement of substances (such as macromolecules, small molecules, ions) into, out of or within a cell, or between cells, or within a multicellular organism by means of some agent such as a transporter or pore.
BraA03g08720R	GO:0006139	nucleobase-containing compound metabolic process	BP	Any cellular metabolic process involving nucleobases, nucleosides, nucleotides and nucleic acids.
BraA03g08720R	GO:0009058	biosynthetic process	BP	The chemical reactions and pathways resulting in the formation of substances; typically the energy-requiring part of metabolism in which simpler substances are transformed into more complex ones.
BraA02g44600R	GO:0005515	protein binding	MF	Interacting selectively and non-covalently with any protein or protein complex (a complex of two or more proteins that may include other nonprotein molecules).
BraA01g32300R	GO:0003677	DNA binding	MF	Any molecular function by which a gene product interacts selectively and non-covalently with DNA (deoxyribonucleic acid).
BraA01g22500R	GO:0005515	protein binding	MF	Interacting selectively and non-covalently with any protein or protein complex (a complex of two or more proteins that may include other nonprotein molecules).
BraA04g08000R	GO:0005215	transporter activity	MF	Enables the directed movement of substances (such as macromolecules, small molecules, ions) into, out of or within a cell, or between cells.
BraA03g23640R	GO:0005515	protein binding	MF	Interacting selectively and non-covalently with any protein or protein complex (a complex of two or more proteins that may include other nonprotein molecules).
BraA03g23640R	GO:0005488	binding	MF	The selective, non-covalent, often stoichiometric, interaction of a molecule with one or more specific sites on another molecule.
BraA03g23640R	GO:0009987	cellular process	BP	Any process that is carried out at the cellular level, but not necessarily restricted to a single cell. For example, cell communication occurs among more than one cell, but occurs at the cellular level.
BraA03g23640R	GO:0019538	protein metabolic process	BP	The chemical reactions and pathways involving a specific protein, rather than of proteins in general. Includes protein modification.
BraA03g23640R	GO:0009056	catabolic process	BP	The chemical reactions and pathways resulting in the breakdown of substances, including the breakdown of carbon compounds with the liberation of energy for use by the cell or organism.
BraA03g12340R	GO:0016301	kinase activity	MF	Catalysis of the transfer of a phosphate group, usually from ATP, to a substrate molecule.
BraA03g12340R	GO:0005515	protein binding	MF	Interacting selectively and non-covalently with any protein or protein complex (a complex of two or more proteins that may include other nonprotein molecules).
BraA03g12340R	GO:0000166	nucleotide binding	MF	Interacting selectively and non-covalently with a nucleotide, any compound consisting of a nucleoside that is esterified with (ortho)phosphate or an oligophosphate at any hydroxyl group on the ribose or deoxyribose.
BraA02g18750R	GO:0016787	hydrolase activity	MF	Catalysis of the hydrolysis of various bonds, e.g. C-O, C-N, C-C, phosphoric anhydride bonds, etc. Hydrolase is the systematic name for any enzyme of EC class 3.
BraA03g15670R	GO:0003824	catalytic activity	MF	Catalysis of a biochemical reaction at physiological temperatures. In biologically catalyzed reactions, the reactants are known as substrates, and the catalysts are naturally occurring macromolecular substances known as enzymes. Enzymes possess specific binding sites for substrates, and are usually composed wholly or largely of protein, but RNA that has catalytic activity (ribozyme) is often also…
BraA02g04170R	GO:0005515	protein binding	MF	Interacting selectively and non-covalently with any protein or protein complex (a complex of two or more proteins that may include other nonprotein molecules).
BraA03g17370R	GO:0005515	protein binding	MF	Interacting selectively and non-covalently with any protein or protein complex (a complex of two or more proteins that may include other nonprotein molecules).
BraA03g17360R	GO:0016787	hydrolase activity	MF	Catalysis of the hydrolysis of various bonds, e.g. C-O, C-N, C-C, phosphoric anhydride bonds, etc. Hydrolase is the systematic name for any enzyme of EC class 3.
BraA02g16460R	GO:0003824	catalytic activity	MF	Catalysis of a biochemical reaction at physiological temperatures. In biologically catalyzed reactions, the reactants are known as substrates, and the catalysts are naturally occurring macromolecular substances known as enzymes. Enzymes possess specific binding sites for substrates, and are usually composed wholly or largely of protein, but RNA that has catalytic activity (ribozyme) is often also…
BraA02g16460R	GO:0005488	binding	MF	The selective, non-covalent, often stoichiometric, interaction of a molecule with one or more specific sites on another molecule.
BraA02g23170R	GO:0005515	protein binding	MF	Interacting selectively and non-covalently with any protein or protein complex (a complex of two or more proteins that may include other nonprotein molecules).
BraA03g17990R	GO:0005215	transporter activity	MF	Enables the directed movement of substances (such as macromolecules, small molecules, ions) into, out of or within a cell, or between cells.
BraA02g08140R	GO:0005515	protein binding	MF	Interacting selectively and non-covalently with any protein or protein complex (a complex of two or more proteins that may include other nonprotein molecules).
BraA02g12330R	GO:0016787	hydrolase activity	MF	Catalysis of the hydrolysis of various bonds, e.g. C-O, C-N, C-C, phosphoric anhydride bonds, etc. Hydrolase is the systematic name for any enzyme of EC class 3.
BraA01g32760R	GO:0030234	enzyme regulator activity	MF	Binds to and modulates the activity of an enzyme.
BraA01g32760R	GO:0016787	hydrolase activity	MF	Catalysis of the hydrolysis of various bonds, e.g. C-O, C-N, C-C, phosphoric anhydride bonds, etc. Hydrolase is the systematic name for any enzyme of EC class 3.
BraA04g08610R	GO:0005515	protein binding	MF	Interacting selectively and non-covalently with any protein or protein complex (a complex of two or more proteins that may include other nonprotein molecules).
BraA04g09000R	GO:0005515	protein binding	MF	Interacting selectively and non-covalently with any protein or protein complex (a complex of two or more proteins that may include other nonprotein molecules).
BraA03g17810R	GO:0006810	transport	BP	The directed movement of substances (such as macromolecules, small molecules, ions) into, out of or within a cell, or between cells, or within a multicellular organism by means of some agent such as a transporter or pore.
BraA03g55730R	GO:0016301	kinase activity	MF	Catalysis of the transfer of a phosphate group, usually from ATP, to a substrate molecule.
BraA03g55730R	GO:0006950	response to stress	BP	Any process that results in a change in state or activity of a cell or an organism (in terms of movement, secretion, enzyme production, gene expression, etc.) as a result of a disturbance in organismal or cellular homeostasis, usually, but not necessarily, exogenous (e.g. temperature, humidity, ionizing radiation).
BraA02g29430R	GO:0003677	DNA binding	MF	Any molecular function by which a gene product interacts selectively and non-covalently with DNA (deoxyribonucleic acid).
BraA02g29430R	GO:0005488	binding	MF	The selective, non-covalent, often stoichiometric, interaction of a molecule with one or more specific sites on another molecule.
BraA01g31760R	GO:0005515	protein binding	MF	Interacting selectively and non-covalently with any protein or protein complex (a complex of two or more proteins that may include other nonprotein molecules).
BraA03g09740R	GO:0005515	protein binding	MF	Interacting selectively and non-covalently with any protein or protein complex (a complex of two or more proteins that may include other nonprotein molecules).
BraA03g54330R	GO:0003824	catalytic activity	MF	Catalysis of a biochemical reaction at physiological temperatures. In biologically catalyzed reactions, the reactants are known as substrates, and the catalysts are naturally occurring macromolecular substances known as enzymes. Enzymes possess specific binding sites for substrates, and are usually composed wholly or largely of protein, but RNA that has catalytic activity (ribozyme) is often also…
BraA03g54330R	GO:0000166	nucleotide binding	MF	Interacting selectively and non-covalently with a nucleotide, any compound consisting of a nucleoside that is esterified with (ortho)phosphate or an oligophosphate at any hydroxyl group on the ribose or deoxyribose.
BraA03g50030R	GO:0000166	nucleotide binding	MF	Interacting selectively and non-covalently with a nucleotide, any compound consisting of a nucleoside that is esterified with (ortho)phosphate or an oligophosphate at any hydroxyl group on the ribose or deoxyribose.
BraA03g50030R	GO:0016301	kinase activity	MF	Catalysis of the transfer of a phosphate group, usually from ATP, to a substrate molecule.
BraA03g50260R	GO:0003700	sequence-specific DNA binding transcription factor activity	MF	Interacting selectively and non-covalently with a specific DNA sequence in order to modulate transcription. The transcription factor may or may not also interact selectively with a protein or macromolecular complex.
BraA01g27460R	GO:0016301	kinase activity	MF	Catalysis of the transfer of a phosphate group, usually from ATP, to a substrate molecule.
BraA01g27460R	GO:0005515	protein binding	MF	Interacting selectively and non-covalently with any protein or protein complex (a complex of two or more proteins that may include other nonprotein molecules).
BraA01g27460R	GO:0000166	nucleotide binding	MF	Interacting selectively and non-covalently with a nucleotide, any compound consisting of a nucleoside that is esterified with (ortho)phosphate or an oligophosphate at any hydroxyl group on the ribose or deoxyribose.
BraA03g35500R	GO:0000166	nucleotide binding	MF	Interacting selectively and non-covalently with a nucleotide, any compound consisting of a nucleoside that is esterified with (ortho)phosphate or an oligophosphate at any hydroxyl group on the ribose or deoxyribose.
BraA02g22230R	GO:0016301	kinase activity	MF	Catalysis of the transfer of a phosphate group, usually from ATP, to a substrate molecule.
BraA02g22230R	GO:0005515	protein binding	MF	Interacting selectively and non-covalently with any protein or protein complex (a complex of two or more proteins that may include other nonprotein molecules).
BraA01g32710R	GO:0003676	nucleic acid binding	MF	Interacting selectively and non-covalently with any nucleic acid.
BraA03g26170R	GO:0005488	binding	MF	The selective, non-covalent, often stoichiometric, interaction of a molecule with one or more specific sites on another molecule.
BraA03g26170R	GO:0016787	hydrolase activity	MF	Catalysis of the hydrolysis of various bonds, e.g. C-O, C-N, C-C, phosphoric anhydride bonds, etc. Hydrolase is the systematic name for any enzyme of EC class 3.
BraA03g13530R	GO:0016787	hydrolase activity	MF	Catalysis of the hydrolysis of various bonds, e.g. C-O, C-N, C-C, phosphoric anhydride bonds, etc. Hydrolase is the systematic name for any enzyme of EC class 3.
BraA03g13530R	GO:0000166	nucleotide binding	MF	Interacting selectively and non-covalently with a nucleotide, any compound consisting of a nucleoside that is esterified with (ortho)phosphate or an oligophosphate at any hydroxyl group on the ribose or deoxyribose.
BraA03g13530R	GO:0003824	catalytic activity	MF	Catalysis of a biochemical reaction at physiological temperatures. In biologically catalyzed reactions, the reactants are known as substrates, and the catalysts are naturally occurring macromolecular substances known as enzymes. Enzymes possess specific binding sites for substrates, and are usually composed wholly or largely of protein, but RNA that has catalytic activity (ribozyme) is often also…
BraA03g11730R	GO:0016787	hydrolase activity	MF	Catalysis of the hydrolysis of various bonds, e.g. C-O, C-N, C-C, phosphoric anhydride bonds, etc. Hydrolase is the systematic name for any enzyme of EC class 3.
BraA03g11730R	GO:0007165	signal transduction	BP	The cellular process in which a signal is conveyed to trigger a change in the activity or state of a cell. Signal transduction begins with reception of a signal (e.g. a ligand binding to a receptor or receptor activation by a stimulus such as light), or for signal transduction in the absence of ligand, signal-withdrawal or the activity of a constitutively active receptor. Signal transduction ends…
BraA02g25300R	GO:0016301	kinase activity	MF	Catalysis of the transfer of a phosphate group, usually from ATP, to a substrate molecule.
BraA02g25300R	GO:0000166	nucleotide binding	MF	Interacting selectively and non-covalently with a nucleotide, any compound consisting of a nucleoside that is esterified with (ortho)phosphate or an oligophosphate at any hydroxyl group on the ribose or deoxyribose.
BraA01g01330R	GO:0016787	hydrolase activity	MF	Catalysis of the hydrolysis of various bonds, e.g. C-O, C-N, C-C, phosphoric anhydride bonds, etc. Hydrolase is the systematic name for any enzyme of EC class 3.
BraA01g01330R	GO:0000166	nucleotide binding	MF	Interacting selectively and non-covalently with a nucleotide, any compound consisting of a nucleoside that is esterified with (ortho)phosphate or an oligophosphate at any hydroxyl group on the ribose or deoxyribose.
BraA04g02760R	GO:0009987	cellular process	BP	Any process that is carried out at the cellular level, but not necessarily restricted to a single cell. For example, cell communication occurs among more than one cell, but occurs at the cellular level.
BraA04g02760R	GO:0019538	protein metabolic process	BP	The chemical reactions and pathways involving a specific protein, rather than of proteins in general. Includes protein modification.
BraA04g02760R	GO:0009056	catabolic process	BP	The chemical reactions and pathways resulting in the breakdown of substances, including the breakdown of carbon compounds with the liberation of energy for use by the cell or organism.
BraA01g23680R	GO:0016020	membrane	CC	Double layer of lipid molecules that encloses all cells, and, in eukaryotes, many organelles; may be a single or double lipid bilayer; also includes associated proteins.
BraA01g23680R	GO:0016787	hydrolase activity	MF	Catalysis of the hydrolysis of various bonds, e.g. C-O, C-N, C-C, phosphoric anhydride bonds, etc. Hydrolase is the systematic name for any enzyme of EC class 3.
BraA01g23680R	GO:0005215	transporter activity	MF	Enables the directed movement of substances (such as macromolecules, small molecules, ions) into, out of or within a cell, or between cells.
BraA01g23680R	GO:0000166	nucleotide binding	MF	Interacting selectively and non-covalently with a nucleotide, any compound consisting of a nucleoside that is esterified with (ortho)phosphate or an oligophosphate at any hydroxyl group on the ribose or deoxyribose.
BraA02g10300R	GO:0005515	protein binding	MF	Interacting selectively and non-covalently with any protein or protein complex (a complex of two or more proteins that may include other nonprotein molecules).
BraA01g13420R	GO:0005215	transporter activity	MF	Enables the directed movement of substances (such as macromolecules, small molecules, ions) into, out of or within a cell, or between cells.
BraA01g13420R	GO:0005515	protein binding	MF	Interacting selectively and non-covalently with any protein or protein complex (a complex of two or more proteins that may include other nonprotein molecules).
BraA01g13420R	GO:0005488	binding	MF	The selective, non-covalent, often stoichiometric, interaction of a molecule with one or more specific sites on another molecule.
BraA01g24300R	GO:0005515	protein binding	MF	Interacting selectively and non-covalently with any protein or protein complex (a complex of two or more proteins that may include other nonprotein molecules).
BraA01g03750R	GO:0016787	hydrolase activity	MF	Catalysis of the hydrolysis of various bonds, e.g. C-O, C-N, C-C, phosphoric anhydride bonds, etc. Hydrolase is the systematic name for any enzyme of EC class 3.
BraA01g03750R	GO:0000166	nucleotide binding	MF	Interacting selectively and non-covalently with a nucleotide, any compound consisting of a nucleoside that is esterified with (ortho)phosphate or an oligophosphate at any hydroxyl group on the ribose or deoxyribose.
BraA03g42510R	GO:0005515	protein binding	MF	Interacting selectively and non-covalently with any protein or protein complex (a complex of two or more proteins that may include other nonprotein molecules).
BraA03g43950R	GO:0003723	RNA binding	MF	Interacting selectively and non-covalently with an RNA molecule or a portion thereof.
BraA03g43950R	GO:0003676	nucleic acid binding	MF	Interacting selectively and non-covalently with any nucleic acid.
BraA03g12010R	GO:0000166	nucleotide binding	MF	Interacting selectively and non-covalently with a nucleotide, any compound consisting of a nucleoside that is esterified with (ortho)phosphate or an oligophosphate at any hydroxyl group on the ribose or deoxyribose.
BraA01g05390R	GO:0005515	protein binding	MF	Interacting selectively and non-covalently with any protein or protein complex (a complex of two or more proteins that may include other nonprotein molecules).
BraA01g05390R	GO:0005488	binding	MF	The selective, non-covalent, often stoichiometric, interaction of a molecule with one or more specific sites on another molecule.
BraA02g12470R	GO:0009987	cellular process	BP	Any process that is carried out at the cellular level, but not necessarily restricted to a single cell. For example, cell communication occurs among more than one cell, but occurs at the cellular level.
BraA02g12470R	GO:0006810	transport	BP	The directed movement of substances (such as macromolecules, small molecules, ions) into, out of or within a cell, or between cells, or within a multicellular organism by means of some agent such as a transporter or pore.
BraA02g29260R	GO:0005488	binding	MF	The selective, non-covalent, often stoichiometric, interaction of a molecule with one or more specific sites on another molecule.
BraA02g29260R	GO:0003824	catalytic activity	MF	Catalysis of a biochemical reaction at physiological temperatures. In biologically catalyzed reactions, the reactants are known as substrates, and the catalysts are naturally occurring macromolecular substances known as enzymes. Enzymes possess specific binding sites for substrates, and are usually composed wholly or largely of protein, but RNA that has catalytic activity (ribozyme) is often also…
BraA01g01630R	GO:0000166	nucleotide binding	MF	Interacting selectively and non-covalently with a nucleotide, any compound consisting of a nucleoside that is esterified with (ortho)phosphate or an oligophosphate at any hydroxyl group on the ribose or deoxyribose.
BraA03g44800R	GO:0006810	transport	BP	The directed movement of substances (such as macromolecules, small molecules, ions) into, out of or within a cell, or between cells, or within a multicellular organism by means of some agent such as a transporter or pore.
BraA03g59130R	GO:0016787	hydrolase activity	MF	Catalysis of the hydrolysis of various bonds, e.g. C-O, C-N, C-C, phosphoric anhydride bonds, etc. Hydrolase is the systematic name for any enzyme of EC class 3.
BraA03g59130R	GO:0030246	carbohydrate binding	MF	Interacting selectively and non-covalently with any carbohydrate, which includes monosaccharides, oligosaccharides and polysaccharides as well as substances derived from monosaccharides by reduction of the carbonyl group (alditols), by oxidation of one or more hydroxy groups to afford the corresponding aldehydes, ketones, or carboxylic acids, or by replacement of one or more hydroxy group(s) by a…
BraA03g45830R	GO:0005488	binding	MF	The selective, non-covalent, often stoichiometric, interaction of a molecule with one or more specific sites on another molecule.
BraA03g45830R	GO:0005515	protein binding	MF	Interacting selectively and non-covalently with any protein or protein complex (a complex of two or more proteins that may include other nonprotein molecules).
BraA03g45830R	GO:0005215	transporter activity	MF	Enables the directed movement of substances (such as macromolecules, small molecules, ions) into, out of or within a cell, or between cells.
BraA01g34270R	GO:0000166	nucleotide binding	MF	Interacting selectively and non-covalently with a nucleotide, any compound consisting of a nucleoside that is esterified with (ortho)phosphate or an oligophosphate at any hydroxyl group on the ribose or deoxyribose.
BraA01g34270R	GO:0005515	protein binding	MF	Interacting selectively and non-covalently with any protein or protein complex (a complex of two or more proteins that may include other nonprotein molecules).
BraA02g19170R	GO:0000166	nucleotide binding	MF	Interacting selectively and non-covalently with a nucleotide, any compound consisting of a nucleoside that is esterified with (ortho)phosphate or an oligophosphate at any hydroxyl group on the ribose or deoxyribose.
BraA02g18820R	GO:0016740	transferase activity	MF	Catalysis of the transfer of a group, e.g. a methyl group, glycosyl group, acyl group, phosphorus-containing, or other groups, from one compound (generally regarded as the donor) to another compound (generally regarded as the acceptor). Transferase is the systematic name for any enzyme of EC class 2.
BraA03g04900R	GO:0005515	protein binding	MF	Interacting selectively and non-covalently with any protein or protein complex (a complex of two or more proteins that may include other nonprotein molecules).
BraA03g04900R	GO:0016301	kinase activity	MF	Catalysis of the transfer of a phosphate group, usually from ATP, to a substrate molecule.
BraA01g14950R	GO:0003824	catalytic activity	MF	Catalysis of a biochemical reaction at physiological temperatures. In biologically catalyzed reactions, the reactants are known as substrates, and the catalysts are naturally occurring macromolecular substances known as enzymes. Enzymes possess specific binding sites for substrates, and are usually composed wholly or largely of protein, but RNA that has catalytic activity (ribozyme) is often also…
BraA03g09380R	GO:0008135	translation factor activity, nucleic acid binding	MF	Functions during translation by interacting selectively and non-covalently with nucleic acids during polypeptide synthesis at the ribosome.
BraA02g13430R	GO:0005488	binding	MF	The selective, non-covalent, often stoichiometric, interaction of a molecule with one or more specific sites on another molecule.
BraA03g52600R	GO:0005488	binding	MF	The selective, non-covalent, often stoichiometric, interaction of a molecule with one or more specific sites on another molecule.
BraA03g55940R	GO:0005488	binding	MF	The selective, non-covalent, often stoichiometric, interaction of a molecule with one or more specific sites on another molecule.
BraA03g55940R	GO:0003824	catalytic activity	MF	Catalysis of a biochemical reaction at physiological temperatures. In biologically catalyzed reactions, the reactants are known as substrates, and the catalysts are naturally occurring macromolecular substances known as enzymes. Enzymes possess specific binding sites for substrates, and are usually composed wholly or largely of protein, but RNA that has catalytic activity (ribozyme) is often also…
BraA02g37030R	GO:0003677	DNA binding	MF	Any molecular function by which a gene product interacts selectively and non-covalently with DNA (deoxyribonucleic acid).
BraA02g37030R	GO:0003700	sequence-specific DNA binding transcription factor activity	MF	Interacting selectively and non-covalently with a specific DNA sequence in order to modulate transcription. The transcription factor may or may not also interact selectively with a protein or macromolecular complex.
BraA03g33230R	GO:0030234	enzyme regulator activity	MF	Binds to and modulates the activity of an enzyme.
BraA03g33230R	GO:0005488	binding	MF	The selective, non-covalent, often stoichiometric, interaction of a molecule with one or more specific sites on another molecule.
BraA03g33410R	GO:0003677	DNA binding	MF	Any molecular function by which a gene product interacts selectively and non-covalently with DNA (deoxyribonucleic acid).
BraA03g33410R	GO:0005515	protein binding	MF	Interacting selectively and non-covalently with any protein or protein complex (a complex of two or more proteins that may include other nonprotein molecules).
BraA03g33410R	GO:0006139	nucleobase-containing compound metabolic process	BP	Any cellular metabolic process involving nucleobases, nucleosides, nucleotides and nucleic acids.
BraA03g33410R	GO:0009058	biosynthetic process	BP	The chemical reactions and pathways resulting in the formation of substances; typically the energy-requiring part of metabolism in which simpler substances are transformed into more complex ones.
BraA04g10180R	GO:0003677	DNA binding	MF	Any molecular function by which a gene product interacts selectively and non-covalently with DNA (deoxyribonucleic acid).
BraA04g10180R	GO:0016740	transferase activity	MF	Catalysis of the transfer of a group, e.g. a methyl group, glycosyl group, acyl group, phosphorus-containing, or other groups, from one compound (generally regarded as the donor) to another compound (generally regarded as the acceptor). Transferase is the systematic name for any enzyme of EC class 2.
BraA04g08960R	GO:0005515	protein binding	MF	Interacting selectively and non-covalently with any protein or protein complex (a complex of two or more proteins that may include other nonprotein molecules).
BraA03g21280R	GO:0003700	sequence-specific DNA binding transcription factor activity	MF	Interacting selectively and non-covalently with a specific DNA sequence in order to modulate transcription. The transcription factor may or may not also interact selectively with a protein or macromolecular complex.
BraA03g49710R	GO:0003824	catalytic activity	MF	Catalysis of a biochemical reaction at physiological temperatures. In biologically catalyzed reactions, the reactants are known as substrates, and the catalysts are naturally occurring macromolecular substances known as enzymes. Enzymes possess specific binding sites for substrates, and are usually composed wholly or largely of protein, but RNA that has catalytic activity (ribozyme) is often also…
BraA01g27350R	GO:0005515	protein binding	MF	Interacting selectively and non-covalently with any protein or protein complex (a complex of two or more proteins that may include other nonprotein molecules).
BraA03g21660R	GO:0006139	nucleobase-containing compound metabolic process	BP	Any cellular metabolic process involving nucleobases, nucleosides, nucleotides and nucleic acids.
BraA03g21660R	GO:0009058	biosynthetic process	BP	The chemical reactions and pathways resulting in the formation of substances; typically the energy-requiring part of metabolism in which simpler substances are transformed into more complex ones.
BraA03g21660R	GO:0005515	protein binding	MF	Interacting selectively and non-covalently with any protein or protein complex (a complex of two or more proteins that may include other nonprotein molecules).
BraA02g03170R	GO:0003677	DNA binding	MF	Any molecular function by which a gene product interacts selectively and non-covalently with DNA (deoxyribonucleic acid).
BraA01g01100R	GO:0009987	cellular process	BP	Any process that is carried out at the cellular level, but not necessarily restricted to a single cell. For example, cell communication occurs among more than one cell, but occurs at the cellular level.
BraA01g01100R	GO:0009058	biosynthetic process	BP	The chemical reactions and pathways resulting in the formation of substances; typically the energy-requiring part of metabolism in which simpler substances are transformed into more complex ones.
BraA01g01100R	GO:0006629	lipid metabolic process	BP	The chemical reactions and pathways involving lipids, compounds soluble in an organic solvent but not, or sparingly, in an aqueous solvent. Includes fatty acids; neutral fats, other fatty-acid esters, and soaps; long-chain (fatty) alcohols and waxes; sphingoids and other long-chain bases; glycolipids, phospholipids and sphingolipids; and carotenes, polyprenols, sterols, terpenes and other isopren…
BraA01g01100R	GO:0005488	binding	MF	The selective, non-covalent, often stoichiometric, interaction of a molecule with one or more specific sites on another molecule.
BraA01g30000R	GO:0009987	cellular process	BP	Any process that is carried out at the cellular level, but not necessarily restricted to a single cell. For example, cell communication occurs among more than one cell, but occurs at the cellular level.
BraA01g30000R	GO:0009058	biosynthetic process	BP	The chemical reactions and pathways resulting in the formation of substances; typically the energy-requiring part of metabolism in which simpler substances are transformed into more complex ones.
BraA01g30000R	GO:0006629	lipid metabolic process	BP	The chemical reactions and pathways involving lipids, compounds soluble in an organic solvent but not, or sparingly, in an aqueous solvent. Includes fatty acids; neutral fats, other fatty-acid esters, and soaps; long-chain (fatty) alcohols and waxes; sphingoids and other long-chain bases; glycolipids, phospholipids and sphingolipids; and carotenes, polyprenols, sterols, terpenes and other isopren…
BraA01g30000R	GO:0005488	binding	MF	The selective, non-covalent, often stoichiometric, interaction of a molecule with one or more specific sites on another molecule.
BraA02g35650R	GO:0004871	signal transducer activity	MF	Conveys a signal across a cell to trigger a change in cell function or state. A signal is a physical entity or change in state that is used to transfer information in order to trigger a response.
BraA02g35650R	GO:0016301	kinase activity	MF	Catalysis of the transfer of a phosphate group, usually from ATP, to a substrate molecule.
BraA02g35650R	GO:0000166	nucleotide binding	MF	Interacting selectively and non-covalently with a nucleotide, any compound consisting of a nucleoside that is esterified with (ortho)phosphate or an oligophosphate at any hydroxyl group on the ribose or deoxyribose.
BraA03g33280R	GO:0005515	protein binding	MF	Interacting selectively and non-covalently with any protein or protein complex (a complex of two or more proteins that may include other nonprotein molecules).
BraA04g08090R	GO:0003676	nucleic acid binding	MF	Interacting selectively and non-covalently with any nucleic acid.
BraA02g06130R	GO:0005515	protein binding	MF	Interacting selectively and non-covalently with any protein or protein complex (a complex of two or more proteins that may include other nonprotein molecules).
BraA02g13480R	GO:0019538	protein metabolic process	BP	The chemical reactions and pathways involving a specific protein, rather than of proteins in general. Includes protein modification.
BraA02g17830R	GO:0005515	protein binding	MF	Interacting selectively and non-covalently with any protein or protein complex (a complex of two or more proteins that may include other nonprotein molecules).
BraA01g20860R	GO:0005515	protein binding	MF	Interacting selectively and non-covalently with any protein or protein complex (a complex of two or more proteins that may include other nonprotein molecules).
BraA01g20860R	GO:0000166	nucleotide binding	MF	Interacting selectively and non-covalently with a nucleotide, any compound consisting of a nucleoside that is esterified with (ortho)phosphate or an oligophosphate at any hydroxyl group on the ribose or deoxyribose.
BraA01g12660R	GO:0016740	transferase activity	MF	Catalysis of the transfer of a group, e.g. a methyl group, glycosyl group, acyl group, phosphorus-containing, or other groups, from one compound (generally regarded as the donor) to another compound (generally regarded as the acceptor). Transferase is the systematic name for any enzyme of EC class 2.
BraA04g06810R	GO:0005515	protein binding	MF	Interacting selectively and non-covalently with any protein or protein complex (a complex of two or more proteins that may include other nonprotein molecules).
BraA03g42000R	GO:0005576	extracellular region	CC	The space external to the outermost structure of a cell. For cells without external protective or external encapsulating structures this refers to space outside of the plasma membrane. This term covers the host cell environment outside an intracellular parasite.
BraA04g09790R	GO:0016787	hydrolase activity	MF	Catalysis of the hydrolysis of various bonds, e.g. C-O, C-N, C-C, phosphoric anhydride bonds, etc. Hydrolase is the systematic name for any enzyme of EC class 3.
BraA01g31500R	GO:0016787	hydrolase activity	MF	Catalysis of the hydrolysis of various bonds, e.g. C-O, C-N, C-C, phosphoric anhydride bonds, etc. Hydrolase is the systematic name for any enzyme of EC class 3.
BraA03g49910R	GO:0003824	catalytic activity	MF	Catalysis of a biochemical reaction at physiological temperatures. In biologically catalyzed reactions, the reactants are known as substrates, and the catalysts are naturally occurring macromolecular substances known as enzymes. Enzymes possess specific binding sites for substrates, and are usually composed wholly or largely of protein, but RNA that has catalytic activity (ribozyme) is often also…
BraA02g07060R	GO:0016043	cellular component organization	BP	A process that results in the assembly, arrangement of constituent parts, or disassembly of a cellular component.
BraA02g07060R	GO:0005576	extracellular region	CC	The space external to the outermost structure of a cell. For cells without external protective or external encapsulating structures this refers to space outside of the plasma membrane. This term covers the host cell environment outside an intracellular parasite.
BraA01g16390R	GO:0005515	protein binding	MF	Interacting selectively and non-covalently with any protein or protein complex (a complex of two or more proteins that may include other nonprotein molecules).
BraA01g33320R	GO:0005488	binding	MF	The selective, non-covalent, often stoichiometric, interaction of a molecule with one or more specific sites on another molecule.
BraA02g29930R	GO:0003824	catalytic activity	MF	Catalysis of a biochemical reaction at physiological temperatures. In biologically catalyzed reactions, the reactants are known as substrates, and the catalysts are naturally occurring macromolecular substances known as enzymes. Enzymes possess specific binding sites for substrates, and are usually composed wholly or largely of protein, but RNA that has catalytic activity (ribozyme) is often also…
BraA03g37110R	GO:0030246	carbohydrate binding	MF	Interacting selectively and non-covalently with any carbohydrate, which includes monosaccharides, oligosaccharides and polysaccharides as well as substances derived from monosaccharides by reduction of the carbonyl group (alditols), by oxidation of one or more hydroxy groups to afford the corresponding aldehydes, ketones, or carboxylic acids, or by replacement of one or more hydroxy group(s) by a…
BraA03g05500R	GO:0003677	DNA binding	MF	Any molecular function by which a gene product interacts selectively and non-covalently with DNA (deoxyribonucleic acid).
BraA03g50660R	GO:0005515	protein binding	MF	Interacting selectively and non-covalently with any protein or protein complex (a complex of two or more proteins that may include other nonprotein molecules).
BraA03g34940R	GO:0016787	hydrolase activity	MF	Catalysis of the hydrolysis of various bonds, e.g. C-O, C-N, C-C, phosphoric anhydride bonds, etc. Hydrolase is the systematic name for any enzyme of EC class 3.
BraA03g32810R	GO:0005488	binding	MF	The selective, non-covalent, often stoichiometric, interaction of a molecule with one or more specific sites on another molecule.
BraA01g35150R	GO:0003824	catalytic activity	MF	Catalysis of a biochemical reaction at physiological temperatures. In biologically catalyzed reactions, the reactants are known as substrates, and the catalysts are naturally occurring macromolecular substances known as enzymes. Enzymes possess specific binding sites for substrates, and are usually composed wholly or largely of protein, but RNA that has catalytic activity (ribozyme) is often also…
BraA03g17310R	GO:0016301	kinase activity	MF	Catalysis of the transfer of a phosphate group, usually from ATP, to a substrate molecule.
BraA03g04930R	GO:0005515	protein binding	MF	Interacting selectively and non-covalently with any protein or protein complex (a complex of two or more proteins that may include other nonprotein molecules).
BraA01g26460R	GO:0000166	nucleotide binding	MF	Interacting selectively and non-covalently with a nucleotide, any compound consisting of a nucleoside that is esterified with (ortho)phosphate or an oligophosphate at any hydroxyl group on the ribose or deoxyribose.
BraA01g26460R	GO:0016301	kinase activity	MF	Catalysis of the transfer of a phosphate group, usually from ATP, to a substrate molecule.
BraA02g08810R	GO:0005488	binding	MF	The selective, non-covalent, often stoichiometric, interaction of a molecule with one or more specific sites on another molecule.
BraA02g08810R	GO:0006629	lipid metabolic process	BP	The chemical reactions and pathways involving lipids, compounds soluble in an organic solvent but not, or sparingly, in an aqueous solvent. Includes fatty acids; neutral fats, other fatty-acid esters, and soaps; long-chain (fatty) alcohols and waxes; sphingoids and other long-chain bases; glycolipids, phospholipids and sphingolipids; and carotenes, polyprenols, sterols, terpenes and other isopren…
BraA03g60810R	GO:0005515	protein binding	MF	Interacting selectively and non-covalently with any protein or protein complex (a complex of two or more proteins that may include other nonprotein molecules).
BraA03g60810R	GO:0005488	binding	MF	The selective, non-covalent, often stoichiometric, interaction of a molecule with one or more specific sites on another molecule.
BraA03g59110R	GO:0016787	hydrolase activity	MF	Catalysis of the hydrolysis of various bonds, e.g. C-O, C-N, C-C, phosphoric anhydride bonds, etc. Hydrolase is the systematic name for any enzyme of EC class 3.
BraA03g22430R	GO:0005488	binding	MF	The selective, non-covalent, often stoichiometric, interaction of a molecule with one or more specific sites on another molecule.
BraA03g22430R	GO:0016787	hydrolase activity	MF	Catalysis of the hydrolysis of various bonds, e.g. C-O, C-N, C-C, phosphoric anhydride bonds, etc. Hydrolase is the systematic name for any enzyme of EC class 3.
BraA03g24660R	GO:0005515	protein binding	MF	Interacting selectively and non-covalently with any protein or protein complex (a complex of two or more proteins that may include other nonprotein molecules).
BraA03g24660R	GO:0000166	nucleotide binding	MF	Interacting selectively and non-covalently with a nucleotide, any compound consisting of a nucleoside that is esterified with (ortho)phosphate or an oligophosphate at any hydroxyl group on the ribose or deoxyribose.
BraA03g54010R	GO:0005488	binding	MF	The selective, non-covalent, often stoichiometric, interaction of a molecule with one or more specific sites on another molecule.
BraA02g45050R	GO:0005488	binding	MF	The selective, non-covalent, often stoichiometric, interaction of a molecule with one or more specific sites on another molecule.
BraA04g02390R	GO:0003676	nucleic acid binding	MF	Interacting selectively and non-covalently with any nucleic acid.
BraA03g36230R	GO:0003677	DNA binding	MF	Any molecular function by which a gene product interacts selectively and non-covalently with DNA (deoxyribonucleic acid).
BraA01g10680R	GO:0003674	molecular_function	MF	Elemental activities, such as catalysis or binding, describing the actions of a gene product at the molecular level. A given gene product may exhibit one or more molecular functions.
BraA03g42590R	GO:0003824	catalytic activity	MF	Catalysis of a biochemical reaction at physiological temperatures. In biologically catalyzed reactions, the reactants are known as substrates, and the catalysts are naturally occurring macromolecular substances known as enzymes. Enzymes possess specific binding sites for substrates, and are usually composed wholly or largely of protein, but RNA that has catalytic activity (ribozyme) is often also…
BraA02g07070R	GO:0005515	protein binding	MF	Interacting selectively and non-covalently with any protein or protein complex (a complex of two or more proteins that may include other nonprotein molecules).
BraA02g07070R	GO:0008150	biological_process	BP	Any process specifically pertinent to the functioning of integrated living units: cells, tissues, organs, and organisms. A process is a collection of molecular events with a defined beginning and end.
BraA01g06430R	GO:0016301	kinase activity	MF	Catalysis of the transfer of a phosphate group, usually from ATP, to a substrate molecule.
BraA01g22320R	GO:0005215	transporter activity	MF	Enables the directed movement of substances (such as macromolecules, small molecules, ions) into, out of or within a cell, or between cells.
BraA03g10150R	GO:0005515	protein binding	MF	Interacting selectively and non-covalently with any protein or protein complex (a complex of two or more proteins that may include other nonprotein molecules).
BraA02g35660R	GO:0000166	nucleotide binding	MF	Interacting selectively and non-covalently with a nucleotide, any compound consisting of a nucleoside that is esterified with (ortho)phosphate or an oligophosphate at any hydroxyl group on the ribose or deoxyribose.
BraA03g42440R	GO:0005215	transporter activity	MF	Enables the directed movement of substances (such as macromolecules, small molecules, ions) into, out of or within a cell, or between cells.
BraA03g41530R	GO:0016020	membrane	CC	Double layer of lipid molecules that encloses all cells, and, in eukaryotes, many organelles; may be a single or double lipid bilayer; also includes associated proteins.
BraA04g04870R	GO:0016301	kinase activity	MF	Catalysis of the transfer of a phosphate group, usually from ATP, to a substrate molecule.
BraA04g04870R	GO:0005515	protein binding	MF	Interacting selectively and non-covalently with any protein or protein complex (a complex of two or more proteins that may include other nonprotein molecules).
BraA02g28740R	GO:0003676	nucleic acid binding	MF	Interacting selectively and non-covalently with any nucleic acid.
BraA02g28740R	GO:0006139	nucleobase-containing compound metabolic process	BP	Any cellular metabolic process involving nucleobases, nucleosides, nucleotides and nucleic acids.
BraA02g28740R	GO:0016043	cellular component organization	BP	A process that results in the assembly, arrangement of constituent parts, or disassembly of a cellular component.
BraA02g28740R	GO:0005488	binding	MF	The selective, non-covalent, often stoichiometric, interaction of a molecule with one or more specific sites on another molecule.
BraA03g55230R	GO:0016787	hydrolase activity	MF	Catalysis of the hydrolysis of various bonds, e.g. C-O, C-N, C-C, phosphoric anhydride bonds, etc. Hydrolase is the systematic name for any enzyme of EC class 3.
BraA03g55230R	GO:0000166	nucleotide binding	MF	Interacting selectively and non-covalently with a nucleotide, any compound consisting of a nucleoside that is esterified with (ortho)phosphate or an oligophosphate at any hydroxyl group on the ribose or deoxyribose.
BraA03g55230R	GO:0006810	transport	BP	The directed movement of substances (such as macromolecules, small molecules, ions) into, out of or within a cell, or between cells, or within a multicellular organism by means of some agent such as a transporter or pore.
BraA02g41520R	GO:0005515	protein binding	MF	Interacting selectively and non-covalently with any protein or protein complex (a complex of two or more proteins that may include other nonprotein molecules).
BraA03g02640R	GO:0003677	DNA binding	MF	Any molecular function by which a gene product interacts selectively and non-covalently with DNA (deoxyribonucleic acid).
BraA03g59740R	GO:0003700	sequence-specific DNA binding transcription factor activity	MF	Interacting selectively and non-covalently with a specific DNA sequence in order to modulate transcription. The transcription factor may or may not also interact selectively with a protein or macromolecular complex.
BraA03g59740R	GO:0003677	DNA binding	MF	Any molecular function by which a gene product interacts selectively and non-covalently with DNA (deoxyribonucleic acid).
BraA01g04330R	GO:0003824	catalytic activity	MF	Catalysis of a biochemical reaction at physiological temperatures. In biologically catalyzed reactions, the reactants are known as substrates, and the catalysts are naturally occurring macromolecular substances known as enzymes. Enzymes possess specific binding sites for substrates, and are usually composed wholly or largely of protein, but RNA that has catalytic activity (ribozyme) is often also…
BraA01g04330R	GO:0005634	nucleus	CC	A membrane-bounded organelle of eukaryotic cells in which chromosomes are housed and replicated. In most cells, the nucleus contains all of the cell's chromosomes except the organellar chromosomes, and is the site of RNA synthesis and processing. In some species, or in specialized cell types, RNA metabolism or DNA replication may be absent.
BraA02g20430R	GO:0003700	sequence-specific DNA binding transcription factor activity	MF	Interacting selectively and non-covalently with a specific DNA sequence in order to modulate transcription. The transcription factor may or may not also interact selectively with a protein or macromolecular complex.
BraA02g20430R	GO:0003677	DNA binding	MF	Any molecular function by which a gene product interacts selectively and non-covalently with DNA (deoxyribonucleic acid).
BraA03g44630R	GO:0005515	protein binding	MF	Interacting selectively and non-covalently with any protein or protein complex (a complex of two or more proteins that may include other nonprotein molecules).
BraA01g07090R	GO:0016787	hydrolase activity	MF	Catalysis of the hydrolysis of various bonds, e.g. C-O, C-N, C-C, phosphoric anhydride bonds, etc. Hydrolase is the systematic name for any enzyme of EC class 3.
BraA02g16310R	GO:0005515	protein binding	MF	Interacting selectively and non-covalently with any protein or protein complex (a complex of two or more proteins that may include other nonprotein molecules).
BraA01g15540R	GO:0003824	catalytic activity	MF	Catalysis of a biochemical reaction at physiological temperatures. In biologically catalyzed reactions, the reactants are known as substrates, and the catalysts are naturally occurring macromolecular substances known as enzymes. Enzymes possess specific binding sites for substrates, and are usually composed wholly or largely of protein, but RNA that has catalytic activity (ribozyme) is often also…
BraA02g13160R	GO:0006139	nucleobase-containing compound metabolic process	BP	Any cellular metabolic process involving nucleobases, nucleosides, nucleotides and nucleic acids.
BraA02g13160R	GO:0009058	biosynthetic process	BP	The chemical reactions and pathways resulting in the formation of substances; typically the energy-requiring part of metabolism in which simpler substances are transformed into more complex ones.
BraA02g13160R	GO:0003682	chromatin binding	MF	Interacting selectively and non-covalently with chromatin, the network of fibers of DNA, protein, and sometimes RNA, that make up the chromosomes of the eukaryotic nucleus during interphase.
BraA02g46060R	GO:0005634	nucleus	CC	A membrane-bounded organelle of eukaryotic cells in which chromosomes are housed and replicated. In most cells, the nucleus contains all of the cell's chromosomes except the organellar chromosomes, and is the site of RNA synthesis and processing. In some species, or in specialized cell types, RNA metabolism or DNA replication may be absent.
BraA03g45130R	GO:0005515	protein binding	MF	Interacting selectively and non-covalently with any protein or protein complex (a complex of two or more proteins that may include other nonprotein molecules).
BraA01g09040R	GO:0016787	hydrolase activity	MF	Catalysis of the hydrolysis of various bonds, e.g. C-O, C-N, C-C, phosphoric anhydride bonds, etc. Hydrolase is the systematic name for any enzyme of EC class 3.
BraA03g14350R	GO:0005515	protein binding	MF	Interacting selectively and non-covalently with any protein or protein complex (a complex of two or more proteins that may include other nonprotein molecules).
BraA03g04720R	GO:0000166	nucleotide binding	MF	Interacting selectively and non-covalently with a nucleotide, any compound consisting of a nucleoside that is esterified with (ortho)phosphate or an oligophosphate at any hydroxyl group on the ribose or deoxyribose.
BraA03g19120R	GO:0000166	nucleotide binding	MF	Interacting selectively and non-covalently with a nucleotide, any compound consisting of a nucleoside that is esterified with (ortho)phosphate or an oligophosphate at any hydroxyl group on the ribose or deoxyribose.
BraA03g19120R	GO:0016301	kinase activity	MF	Catalysis of the transfer of a phosphate group, usually from ATP, to a substrate molecule.
BraA01g34950R	GO:0003824	catalytic activity	MF	Catalysis of a biochemical reaction at physiological temperatures. In biologically catalyzed reactions, the reactants are known as substrates, and the catalysts are naturally occurring macromolecular substances known as enzymes. Enzymes possess specific binding sites for substrates, and are usually composed wholly or largely of protein, but RNA that has catalytic activity (ribozyme) is often also…
BraA01g34730R	GO:0003677	DNA binding	MF	Any molecular function by which a gene product interacts selectively and non-covalently with DNA (deoxyribonucleic acid).
BraA03g53830R	GO:0005515	protein binding	MF	Interacting selectively and non-covalently with any protein or protein complex (a complex of two or more proteins that may include other nonprotein molecules).
BraA03g50390R	GO:0005488	binding	MF	The selective, non-covalent, often stoichiometric, interaction of a molecule with one or more specific sites on another molecule.
BraA03g50390R	GO:0016301	kinase activity	MF	Catalysis of the transfer of a phosphate group, usually from ATP, to a substrate molecule.
BraA03g50390R	GO:0000166	nucleotide binding	MF	Interacting selectively and non-covalently with a nucleotide, any compound consisting of a nucleoside that is esterified with (ortho)phosphate or an oligophosphate at any hydroxyl group on the ribose or deoxyribose.
BraA02g42400R	GO:0016301	kinase activity	MF	Catalysis of the transfer of a phosphate group, usually from ATP, to a substrate molecule.
BraA02g42400R	GO:0000166	nucleotide binding	MF	Interacting selectively and non-covalently with a nucleotide, any compound consisting of a nucleoside that is esterified with (ortho)phosphate or an oligophosphate at any hydroxyl group on the ribose or deoxyribose.
BraA02g42400R	GO:0005515	protein binding	MF	Interacting selectively and non-covalently with any protein or protein complex (a complex of two or more proteins that may include other nonprotein molecules).
BraA03g26880R	GO:0003674	molecular_function	MF	Elemental activities, such as catalysis or binding, describing the actions of a gene product at the molecular level. A given gene product may exhibit one or more molecular functions.
BraA03g01270R	GO:0006810	transport	BP	The directed movement of substances (such as macromolecules, small molecules, ions) into, out of or within a cell, or between cells, or within a multicellular organism by means of some agent such as a transporter or pore.
BraA02g12350R	GO:0016740	transferase activity	MF	Catalysis of the transfer of a group, e.g. a methyl group, glycosyl group, acyl group, phosphorus-containing, or other groups, from one compound (generally regarded as the donor) to another compound (generally regarded as the acceptor). Transferase is the systematic name for any enzyme of EC class 2.
BraA02g13740R	GO:0005515	protein binding	MF	Interacting selectively and non-covalently with any protein or protein complex (a complex of two or more proteins that may include other nonprotein molecules).
BraA02g07950R	GO:0005634	nucleus	CC	A membrane-bounded organelle of eukaryotic cells in which chromosomes are housed and replicated. In most cells, the nucleus contains all of the cell's chromosomes except the organellar chromosomes, and is the site of RNA synthesis and processing. In some species, or in specialized cell types, RNA metabolism or DNA replication may be absent.
BraA01g28520R	GO:0003774	motor activity	MF	Catalysis of the generation of force resulting either in movement along a microfilament or microtubule, or in torque resulting in membrane scission, coupled to the hydrolysis of a nucleoside triphosphate.
BraA01g04680R	GO:0003677	DNA binding	MF	Any molecular function by which a gene product interacts selectively and non-covalently with DNA (deoxyribonucleic acid).
BraA01g28340R	GO:0030246	carbohydrate binding	MF	Interacting selectively and non-covalently with any carbohydrate, which includes monosaccharides, oligosaccharides and polysaccharides as well as substances derived from monosaccharides by reduction of the carbonyl group (alditols), by oxidation of one or more hydroxy groups to afford the corresponding aldehydes, ketones, or carboxylic acids, or by replacement of one or more hydroxy group(s) by a…
BraA02g32710R	GO:0003677	DNA binding	MF	Any molecular function by which a gene product interacts selectively and non-covalently with DNA (deoxyribonucleic acid).
BraA02g32710R	GO:0003676	nucleic acid binding	MF	Interacting selectively and non-covalently with any nucleic acid.
BraA02g35770R	GO:0003676	nucleic acid binding	MF	Interacting selectively and non-covalently with any nucleic acid.
BraA02g35770R	GO:0005488	binding	MF	The selective, non-covalent, often stoichiometric, interaction of a molecule with one or more specific sites on another molecule.
BraA03g26940R	GO:0005515	protein binding	MF	Interacting selectively and non-covalently with any protein or protein complex (a complex of two or more proteins that may include other nonprotein molecules).
BraA01g27430R	GO:0005198	structural molecule activity	MF	The action of a molecule that contributes to the structural integrity of a complex or assembly within or outside a cell.
BraA03g02780R	GO:0006810	transport	BP	The directed movement of substances (such as macromolecules, small molecules, ions) into, out of or within a cell, or between cells, or within a multicellular organism by means of some agent such as a transporter or pore.
BraA03g03290R	GO:0005198	structural molecule activity	MF	The action of a molecule that contributes to the structural integrity of a complex or assembly within or outside a cell.
BraA01g03130R	GO:0005515	protein binding	MF	Interacting selectively and non-covalently with any protein or protein complex (a complex of two or more proteins that may include other nonprotein molecules).
BraA01g09570R	GO:0003677	DNA binding	MF	Any molecular function by which a gene product interacts selectively and non-covalently with DNA (deoxyribonucleic acid).
BraA03g01820R	GO:0005515	protein binding	MF	Interacting selectively and non-covalently with any protein or protein complex (a complex of two or more proteins that may include other nonprotein molecules).
BraA01g12520R	GO:0006629	lipid metabolic process	BP	The chemical reactions and pathways involving lipids, compounds soluble in an organic solvent but not, or sparingly, in an aqueous solvent. Includes fatty acids; neutral fats, other fatty-acid esters, and soaps; long-chain (fatty) alcohols and waxes; sphingoids and other long-chain bases; glycolipids, phospholipids and sphingolipids; and carotenes, polyprenols, sterols, terpenes and other isopren…
BraA02g14720R	GO:0003824	catalytic activity	MF	Catalysis of a biochemical reaction at physiological temperatures. In biologically catalyzed reactions, the reactants are known as substrates, and the catalysts are naturally occurring macromolecular substances known as enzymes. Enzymes possess specific binding sites for substrates, and are usually composed wholly or largely of protein, but RNA that has catalytic activity (ribozyme) is often also…
BraA02g14720R	GO:0006950	response to stress	BP	Any process that results in a change in state or activity of a cell or an organism (in terms of movement, secretion, enzyme production, gene expression, etc.) as a result of a disturbance in organismal or cellular homeostasis, usually, but not necessarily, exogenous (e.g. temperature, humidity, ionizing radiation).
BraA02g19130R	GO:0003676	nucleic acid binding	MF	Interacting selectively and non-covalently with any nucleic acid.
BraA01g29840R	GO:0006810	transport	BP	The directed movement of substances (such as macromolecules, small molecules, ions) into, out of or within a cell, or between cells, or within a multicellular organism by means of some agent such as a transporter or pore.
BraA03g53750R	GO:0000166	nucleotide binding	MF	Interacting selectively and non-covalently with a nucleotide, any compound consisting of a nucleoside that is esterified with (ortho)phosphate or an oligophosphate at any hydroxyl group on the ribose or deoxyribose.
BraA03g53750R	GO:0016301	kinase activity	MF	Catalysis of the transfer of a phosphate group, usually from ATP, to a substrate molecule.
BraA03g27790R	GO:0003700	sequence-specific DNA binding transcription factor activity	MF	Interacting selectively and non-covalently with a specific DNA sequence in order to modulate transcription. The transcription factor may or may not also interact selectively with a protein or macromolecular complex.
BraA03g01990R	GO:0003700	sequence-specific DNA binding transcription factor activity	MF	Interacting selectively and non-covalently with a specific DNA sequence in order to modulate transcription. The transcription factor may or may not also interact selectively with a protein or macromolecular complex.
BraA03g50980R	GO:0007165	signal transduction	BP	The cellular process in which a signal is conveyed to trigger a change in the activity or state of a cell. Signal transduction begins with reception of a signal (e.g. a ligand binding to a receptor or receptor activation by a stimulus such as light), or for signal transduction in the absence of ligand, signal-withdrawal or the activity of a constitutively active receptor. Signal transduction ends…
BraA03g36620R	GO:0016787	hydrolase activity	MF	Catalysis of the hydrolysis of various bonds, e.g. C-O, C-N, C-C, phosphoric anhydride bonds, etc. Hydrolase is the systematic name for any enzyme of EC class 3.
BraA03g37510R	GO:0003700	sequence-specific DNA binding transcription factor activity	MF	Interacting selectively and non-covalently with a specific DNA sequence in order to modulate transcription. The transcription factor may or may not also interact selectively with a protein or macromolecular complex.
BraA01g27660R	GO:0030234	enzyme regulator activity	MF	Binds to and modulates the activity of an enzyme.
BraA01g34660R	GO:0007165	signal transduction	BP	The cellular process in which a signal is conveyed to trigger a change in the activity or state of a cell. Signal transduction begins with reception of a signal (e.g. a ligand binding to a receptor or receptor activation by a stimulus such as light), or for signal transduction in the absence of ligand, signal-withdrawal or the activity of a constitutively active receptor. Signal transduction ends…
BraA03g48050R	GO:0003677	DNA binding	MF	Any molecular function by which a gene product interacts selectively and non-covalently with DNA (deoxyribonucleic acid).
BraA03g48050R	GO:0000166	nucleotide binding	MF	Interacting selectively and non-covalently with a nucleotide, any compound consisting of a nucleoside that is esterified with (ortho)phosphate or an oligophosphate at any hydroxyl group on the ribose or deoxyribose.
BraA03g48050R	GO:0005515	protein binding	MF	Interacting selectively and non-covalently with any protein or protein complex (a complex of two or more proteins that may include other nonprotein molecules).
BraA03g48050R	GO:0005634	nucleus	CC	A membrane-bounded organelle of eukaryotic cells in which chromosomes are housed and replicated. In most cells, the nucleus contains all of the cell's chromosomes except the organellar chromosomes, and is the site of RNA synthesis and processing. In some species, or in specialized cell types, RNA metabolism or DNA replication may be absent.
BraA03g48050R	GO:0005488	binding	MF	The selective, non-covalent, often stoichiometric, interaction of a molecule with one or more specific sites on another molecule.
BraA03g41180R	GO:0000166	nucleotide binding	MF	Interacting selectively and non-covalently with a nucleotide, any compound consisting of a nucleoside that is esterified with (ortho)phosphate or an oligophosphate at any hydroxyl group on the ribose or deoxyribose.
BraA03g41180R	GO:0016301	kinase activity	MF	Catalysis of the transfer of a phosphate group, usually from ATP, to a substrate molecule.
BraA01g22870R	GO:0005515	protein binding	MF	Interacting selectively and non-covalently with any protein or protein complex (a complex of two or more proteins that may include other nonprotein molecules).
BraA03g29750R	GO:0005515	protein binding	MF	Interacting selectively and non-covalently with any protein or protein complex (a complex of two or more proteins that may include other nonprotein molecules).
BraA03g33130R	GO:0003774	motor activity	MF	Catalysis of the generation of force resulting either in movement along a microfilament or microtubule, or in torque resulting in membrane scission, coupled to the hydrolysis of a nucleoside triphosphate.
BraA01g20020R	GO:0016787	hydrolase activity	MF	Catalysis of the hydrolysis of various bonds, e.g. C-O, C-N, C-C, phosphoric anhydride bonds, etc. Hydrolase is the systematic name for any enzyme of EC class 3.
BraA01g20020R	GO:0000166	nucleotide binding	MF	Interacting selectively and non-covalently with a nucleotide, any compound consisting of a nucleoside that is esterified with (ortho)phosphate or an oligophosphate at any hydroxyl group on the ribose or deoxyribose.
BraA02g41690R	GO:0016787	hydrolase activity	MF	Catalysis of the hydrolysis of various bonds, e.g. C-O, C-N, C-C, phosphoric anhydride bonds, etc. Hydrolase is the systematic name for any enzyme of EC class 3.
BraA02g41690R	GO:0005198	structural molecule activity	MF	The action of a molecule that contributes to the structural integrity of a complex or assembly within or outside a cell.
BraA02g41690R	GO:0000166	nucleotide binding	MF	Interacting selectively and non-covalently with a nucleotide, any compound consisting of a nucleoside that is esterified with (ortho)phosphate or an oligophosphate at any hydroxyl group on the ribose or deoxyribose.
BraA02g41690R	GO:0009987	cellular process	BP	Any process that is carried out at the cellular level, but not necessarily restricted to a single cell. For example, cell communication occurs among more than one cell, but occurs at the cellular level.
BraA01g10130R	GO:0016301	kinase activity	MF	Catalysis of the transfer of a phosphate group, usually from ATP, to a substrate molecule.
BraA01g10130R	GO:0005515	protein binding	MF	Interacting selectively and non-covalently with any protein or protein complex (a complex of two or more proteins that may include other nonprotein molecules).
BraA01g10130R	GO:0000166	nucleotide binding	MF	Interacting selectively and non-covalently with a nucleotide, any compound consisting of a nucleoside that is esterified with (ortho)phosphate or an oligophosphate at any hydroxyl group on the ribose or deoxyribose.
BraA03g28060R	GO:0005515	protein binding	MF	Interacting selectively and non-covalently with any protein or protein complex (a complex of two or more proteins that may include other nonprotein molecules).
BraA02g41220R	GO:0005515	protein binding	MF	Interacting selectively and non-covalently with any protein or protein complex (a complex of two or more proteins that may include other nonprotein molecules).
BraA02g41220R	GO:0006139	nucleobase-containing compound metabolic process	BP	Any cellular metabolic process involving nucleobases, nucleosides, nucleotides and nucleic acids.
BraA01g07690R	GO:0005515	protein binding	MF	Interacting selectively and non-covalently with any protein or protein complex (a complex of two or more proteins that may include other nonprotein molecules).
BraA01g07690R	GO:0003677	DNA binding	MF	Any molecular function by which a gene product interacts selectively and non-covalently with DNA (deoxyribonucleic acid).
BraA03g51620R	GO:0000166	nucleotide binding	MF	Interacting selectively and non-covalently with a nucleotide, any compound consisting of a nucleoside that is esterified with (ortho)phosphate or an oligophosphate at any hydroxyl group on the ribose or deoxyribose.
BraA03g51620R	GO:0003677	DNA binding	MF	Any molecular function by which a gene product interacts selectively and non-covalently with DNA (deoxyribonucleic acid).
BraA04g03010R	GO:0006139	nucleobase-containing compound metabolic process	BP	Any cellular metabolic process involving nucleobases, nucleosides, nucleotides and nucleic acids.
BraA04g03010R	GO:0009058	biosynthetic process	BP	The chemical reactions and pathways resulting in the formation of substances; typically the energy-requiring part of metabolism in which simpler substances are transformed into more complex ones.
BraA03g50940R	GO:0003824	catalytic activity	MF	Catalysis of a biochemical reaction at physiological temperatures. In biologically catalyzed reactions, the reactants are known as substrates, and the catalysts are naturally occurring macromolecular substances known as enzymes. Enzymes possess specific binding sites for substrates, and are usually composed wholly or largely of protein, but RNA that has catalytic activity (ribozyme) is often also…
BraA03g50940R	GO:0000166	nucleotide binding	MF	Interacting selectively and non-covalently with a nucleotide, any compound consisting of a nucleoside that is esterified with (ortho)phosphate or an oligophosphate at any hydroxyl group on the ribose or deoxyribose.
BraA03g53010R	GO:0005515	protein binding	MF	Interacting selectively and non-covalently with any protein or protein complex (a complex of two or more proteins that may include other nonprotein molecules).
BraA03g33330R	GO:0005515	protein binding	MF	Interacting selectively and non-covalently with any protein or protein complex (a complex of two or more proteins that may include other nonprotein molecules).
BraA03g28430R	GO:0005515	protein binding	MF	Interacting selectively and non-covalently with any protein or protein complex (a complex of two or more proteins that may include other nonprotein molecules).
BraA01g35370R	GO:0000166	nucleotide binding	MF	Interacting selectively and non-covalently with a nucleotide, any compound consisting of a nucleoside that is esterified with (ortho)phosphate or an oligophosphate at any hydroxyl group on the ribose or deoxyribose.
BraA03g12550R	GO:0005515	protein binding	MF	Interacting selectively and non-covalently with any protein or protein complex (a complex of two or more proteins that may include other nonprotein molecules).
BraA01g31200R	GO:0003723	RNA binding	MF	Interacting selectively and non-covalently with an RNA molecule or a portion thereof.
BraA01g31200R	GO:0000166	nucleotide binding	MF	Interacting selectively and non-covalently with a nucleotide, any compound consisting of a nucleoside that is esterified with (ortho)phosphate or an oligophosphate at any hydroxyl group on the ribose or deoxyribose.
BraA01g31200R	GO:0005198	structural molecule activity	MF	The action of a molecule that contributes to the structural integrity of a complex or assembly within or outside a cell.
BraA02g41950R	GO:0003677	DNA binding	MF	Any molecular function by which a gene product interacts selectively and non-covalently with DNA (deoxyribonucleic acid).
BraA02g15600R	GO:0003700	sequence-specific DNA binding transcription factor activity	MF	Interacting selectively and non-covalently with a specific DNA sequence in order to modulate transcription. The transcription factor may or may not also interact selectively with a protein or macromolecular complex.
BraA02g15600R	GO:0003677	DNA binding	MF	Any molecular function by which a gene product interacts selectively and non-covalently with DNA (deoxyribonucleic acid).
BraA02g03880R	GO:0016787	hydrolase activity	MF	Catalysis of the hydrolysis of various bonds, e.g. C-O, C-N, C-C, phosphoric anhydride bonds, etc. Hydrolase is the systematic name for any enzyme of EC class 3.
BraA02g03880R	GO:0000166	nucleotide binding	MF	Interacting selectively and non-covalently with a nucleotide, any compound consisting of a nucleoside that is esterified with (ortho)phosphate or an oligophosphate at any hydroxyl group on the ribose or deoxyribose.
BraA03g42330R	GO:0003824	catalytic activity	MF	Catalysis of a biochemical reaction at physiological temperatures. In biologically catalyzed reactions, the reactants are known as substrates, and the catalysts are naturally occurring macromolecular substances known as enzymes. Enzymes possess specific binding sites for substrates, and are usually composed wholly or largely of protein, but RNA that has catalytic activity (ribozyme) is often also…
BraA03g32540R	GO:0003723	RNA binding	MF	Interacting selectively and non-covalently with an RNA molecule or a portion thereof.
BraA01g33050R	GO:0003824	catalytic activity	MF	Catalysis of a biochemical reaction at physiological temperatures. In biologically catalyzed reactions, the reactants are known as substrates, and the catalysts are naturally occurring macromolecular substances known as enzymes. Enzymes possess specific binding sites for substrates, and are usually composed wholly or largely of protein, but RNA that has catalytic activity (ribozyme) is often also…
BraA02g08570R	GO:0016301	kinase activity	MF	Catalysis of the transfer of a phosphate group, usually from ATP, to a substrate molecule.
BraA02g08570R	GO:0000166	nucleotide binding	MF	Interacting selectively and non-covalently with a nucleotide, any compound consisting of a nucleoside that is esterified with (ortho)phosphate or an oligophosphate at any hydroxyl group on the ribose or deoxyribose.
BraA02g26880R	GO:0016740	transferase activity	MF	Catalysis of the transfer of a group, e.g. a methyl group, glycosyl group, acyl group, phosphorus-containing, or other groups, from one compound (generally regarded as the donor) to another compound (generally regarded as the acceptor). Transferase is the systematic name for any enzyme of EC class 2.
BraA02g26880R	GO:0016301	kinase activity	MF	Catalysis of the transfer of a phosphate group, usually from ATP, to a substrate molecule.
BraA01g34000R	GO:0005488	binding	MF	The selective, non-covalent, often stoichiometric, interaction of a molecule with one or more specific sites on another molecule.
BraA01g31830R	GO:0007049	cell cycle	BP	The progression of biochemical and morphological phases and events that occur in a cell during successive cell replication or nuclear replication events. Canonically, the cell cycle comprises the replication and segregation of genetic material followed by the division of the cell, but in endocycles or syncytial cells nuclear replication or nuclear division may not be followed by cell division.
BraA03g41380R	GO:0016787	hydrolase activity	MF	Catalysis of the hydrolysis of various bonds, e.g. C-O, C-N, C-C, phosphoric anhydride bonds, etc. Hydrolase is the systematic name for any enzyme of EC class 3.
BraA02g16730R	GO:0005515	protein binding	MF	Interacting selectively and non-covalently with any protein or protein complex (a complex of two or more proteins that may include other nonprotein molecules).
BraA03g06980R	GO:0003824	catalytic activity	MF	Catalysis of a biochemical reaction at physiological temperatures. In biologically catalyzed reactions, the reactants are known as substrates, and the catalysts are naturally occurring macromolecular substances known as enzymes. Enzymes possess specific binding sites for substrates, and are usually composed wholly or largely of protein, but RNA that has catalytic activity (ribozyme) is often also…
BraA03g06980R	GO:0030246	carbohydrate binding	MF	Interacting selectively and non-covalently with any carbohydrate, which includes monosaccharides, oligosaccharides and polysaccharides as well as substances derived from monosaccharides by reduction of the carbonyl group (alditols), by oxidation of one or more hydroxy groups to afford the corresponding aldehydes, ketones, or carboxylic acids, or by replacement of one or more hydroxy group(s) by a…
BraA03g34300R	GO:0003677	DNA binding	MF	Any molecular function by which a gene product interacts selectively and non-covalently with DNA (deoxyribonucleic acid).
BraA03g46040R	GO:0005515	protein binding	MF	Interacting selectively and non-covalently with any protein or protein complex (a complex of two or more proteins that may include other nonprotein molecules).
BraA01g03940R	GO:0003723	RNA binding	MF	Interacting selectively and non-covalently with an RNA molecule or a portion thereof.
BraA01g03940R	GO:0003676	nucleic acid binding	MF	Interacting selectively and non-covalently with any nucleic acid.
BraA01g03940R	GO:0006139	nucleobase-containing compound metabolic process	BP	Any cellular metabolic process involving nucleobases, nucleosides, nucleotides and nucleic acids.
BraA01g03940R	GO:0005515	protein binding	MF	Interacting selectively and non-covalently with any protein or protein complex (a complex of two or more proteins that may include other nonprotein molecules).
BraA02g14760R	GO:0003774	motor activity	MF	Catalysis of the generation of force resulting either in movement along a microfilament or microtubule, or in torque resulting in membrane scission, coupled to the hydrolysis of a nucleoside triphosphate.
BraA02g11450R	GO:0003677	DNA binding	MF	Any molecular function by which a gene product interacts selectively and non-covalently with DNA (deoxyribonucleic acid).
BraA02g43880R	GO:0006139	nucleobase-containing compound metabolic process	BP	Any cellular metabolic process involving nucleobases, nucleosides, nucleotides and nucleic acids.
BraA02g43880R	GO:0009058	biosynthetic process	BP	The chemical reactions and pathways resulting in the formation of substances; typically the energy-requiring part of metabolism in which simpler substances are transformed into more complex ones.
BraA02g39140R	GO:0003677	DNA binding	MF	Any molecular function by which a gene product interacts selectively and non-covalently with DNA (deoxyribonucleic acid).
BraA03g12170R	GO:0003677	DNA binding	MF	Any molecular function by which a gene product interacts selectively and non-covalently with DNA (deoxyribonucleic acid).
BraA03g03420R	GO:0005515	protein binding	MF	Interacting selectively and non-covalently with any protein or protein complex (a complex of two or more proteins that may include other nonprotein molecules).
BraA03g03420R	GO:0016787	hydrolase activity	MF	Catalysis of the hydrolysis of various bonds, e.g. C-O, C-N, C-C, phosphoric anhydride bonds, etc. Hydrolase is the systematic name for any enzyme of EC class 3.
BraA03g47580R	GO:0003677	DNA binding	MF	Any molecular function by which a gene product interacts selectively and non-covalently with DNA (deoxyribonucleic acid).
BraA03g48890R	GO:0005515	protein binding	MF	Interacting selectively and non-covalently with any protein or protein complex (a complex of two or more proteins that may include other nonprotein molecules).
BraA03g48890R	GO:0003677	DNA binding	MF	Any molecular function by which a gene product interacts selectively and non-covalently with DNA (deoxyribonucleic acid).
BraA03g48890R	GO:0006139	nucleobase-containing compound metabolic process	BP	Any cellular metabolic process involving nucleobases, nucleosides, nucleotides and nucleic acids.
BraA03g48890R	GO:0009058	biosynthetic process	BP	The chemical reactions and pathways resulting in the formation of substances; typically the energy-requiring part of metabolism in which simpler substances are transformed into more complex ones.
BraA03g48890R	GO:0016740	transferase activity	MF	Catalysis of the transfer of a group, e.g. a methyl group, glycosyl group, acyl group, phosphorus-containing, or other groups, from one compound (generally regarded as the donor) to another compound (generally regarded as the acceptor). Transferase is the systematic name for any enzyme of EC class 2.
BraA02g02830R	GO:0005488	binding	MF	The selective, non-covalent, often stoichiometric, interaction of a molecule with one or more specific sites on another molecule.
BraA03g49300R	GO:0003824	catalytic activity	MF	Catalysis of a biochemical reaction at physiological temperatures. In biologically catalyzed reactions, the reactants are known as substrates, and the catalysts are naturally occurring macromolecular substances known as enzymes. Enzymes possess specific binding sites for substrates, and are usually composed wholly or largely of protein, but RNA that has catalytic activity (ribozyme) is often also…
BraA03g49300R	GO:0000166	nucleotide binding	MF	Interacting selectively and non-covalently with a nucleotide, any compound consisting of a nucleoside that is esterified with (ortho)phosphate or an oligophosphate at any hydroxyl group on the ribose or deoxyribose.
BraA03g49300R	GO:0016787	hydrolase activity	MF	Catalysis of the hydrolysis of various bonds, e.g. C-O, C-N, C-C, phosphoric anhydride bonds, etc. Hydrolase is the systematic name for any enzyme of EC class 3.
BraA03g49300R	GO:0003723	RNA binding	MF	Interacting selectively and non-covalently with an RNA molecule or a portion thereof.
BraA03g47110R	GO:0007165	signal transduction	BP	The cellular process in which a signal is conveyed to trigger a change in the activity or state of a cell. Signal transduction begins with reception of a signal (e.g. a ligand binding to a receptor or receptor activation by a stimulus such as light), or for signal transduction in the absence of ligand, signal-withdrawal or the activity of a constitutively active receptor. Signal transduction ends…
BraA03g47110R	GO:0003677	DNA binding	MF	Any molecular function by which a gene product interacts selectively and non-covalently with DNA (deoxyribonucleic acid).
BraA03g20490R	GO:0030246	carbohydrate binding	MF	Interacting selectively and non-covalently with any carbohydrate, which includes monosaccharides, oligosaccharides and polysaccharides as well as substances derived from monosaccharides by reduction of the carbonyl group (alditols), by oxidation of one or more hydroxy groups to afford the corresponding aldehydes, ketones, or carboxylic acids, or by replacement of one or more hydroxy group(s) by a…
BraA01g35990R	GO:0003824	catalytic activity	MF	Catalysis of a biochemical reaction at physiological temperatures. In biologically catalyzed reactions, the reactants are known as substrates, and the catalysts are naturally occurring macromolecular substances known as enzymes. Enzymes possess specific binding sites for substrates, and are usually composed wholly or largely of protein, but RNA that has catalytic activity (ribozyme) is often also…
BraA01g35990R	GO:0008152	metabolic process	BP	The chemical reactions and pathways, including anabolism and catabolism, by which living organisms transform chemical substances. Metabolic processes typically transform small molecules, but also include macromolecular processes such as DNA repair and replication, and protein synthesis and degradation.
BraA03g19050R	GO:0005215	transporter activity	MF	Enables the directed movement of substances (such as macromolecules, small molecules, ions) into, out of or within a cell, or between cells.
BraA01g06190R	GO:0030246	carbohydrate binding	MF	Interacting selectively and non-covalently with any carbohydrate, which includes monosaccharides, oligosaccharides and polysaccharides as well as substances derived from monosaccharides by reduction of the carbonyl group (alditols), by oxidation of one or more hydroxy groups to afford the corresponding aldehydes, ketones, or carboxylic acids, or by replacement of one or more hydroxy group(s) by a…
BraA02g05500R	GO:0003677	DNA binding	MF	Any molecular function by which a gene product interacts selectively and non-covalently with DNA (deoxyribonucleic acid).
BraA03g23450R	GO:0009987	cellular process	BP	Any process that is carried out at the cellular level, but not necessarily restricted to a single cell. For example, cell communication occurs among more than one cell, but occurs at the cellular level.
BraA03g23450R	GO:0019538	protein metabolic process	BP	The chemical reactions and pathways involving a specific protein, rather than of proteins in general. Includes protein modification.
BraA03g23450R	GO:0009056	catabolic process	BP	The chemical reactions and pathways resulting in the breakdown of substances, including the breakdown of carbon compounds with the liberation of energy for use by the cell or organism.
BraA03g60460R	GO:0003824	catalytic activity	MF	Catalysis of a biochemical reaction at physiological temperatures. In biologically catalyzed reactions, the reactants are known as substrates, and the catalysts are naturally occurring macromolecular substances known as enzymes. Enzymes possess specific binding sites for substrates, and are usually composed wholly or largely of protein, but RNA that has catalytic activity (ribozyme) is often also…
BraA02g19680R	GO:0005515	protein binding	MF	Interacting selectively and non-covalently with any protein or protein complex (a complex of two or more proteins that may include other nonprotein molecules).
BraA02g12090R	GO:0003677	DNA binding	MF	Any molecular function by which a gene product interacts selectively and non-covalently with DNA (deoxyribonucleic acid).
BraA03g19100R	GO:0005515	protein binding	MF	Interacting selectively and non-covalently with any protein or protein complex (a complex of two or more proteins that may include other nonprotein molecules).
BraA02g38040R	GO:0005215	transporter activity	MF	Enables the directed movement of substances (such as macromolecules, small molecules, ions) into, out of or within a cell, or between cells.
BraA03g27000R	GO:0003824	catalytic activity	MF	Catalysis of a biochemical reaction at physiological temperatures. In biologically catalyzed reactions, the reactants are known as substrates, and the catalysts are naturally occurring macromolecular substances known as enzymes. Enzymes possess specific binding sites for substrates, and are usually composed wholly or largely of protein, but RNA that has catalytic activity (ribozyme) is often also…
BraA03g27000R	GO:0005488	binding	MF	The selective, non-covalent, often stoichiometric, interaction of a molecule with one or more specific sites on another molecule.
BraA01g04800R	GO:0005515	protein binding	MF	Interacting selectively and non-covalently with any protein or protein complex (a complex of two or more proteins that may include other nonprotein molecules).
BraA03g52680R	GO:0003824	catalytic activity	MF	Catalysis of a biochemical reaction at physiological temperatures. In biologically catalyzed reactions, the reactants are known as substrates, and the catalysts are naturally occurring macromolecular substances known as enzymes. Enzymes possess specific binding sites for substrates, and are usually composed wholly or largely of protein, but RNA that has catalytic activity (ribozyme) is often also…
BraA03g52680R	GO:0005488	binding	MF	The selective, non-covalent, often stoichiometric, interaction of a molecule with one or more specific sites on another molecule.
BraA03g04000R	GO:0003676	nucleic acid binding	MF	Interacting selectively and non-covalently with any nucleic acid.
BraA02g22070R	GO:0009987	cellular process	BP	Any process that is carried out at the cellular level, but not necessarily restricted to a single cell. For example, cell communication occurs among more than one cell, but occurs at the cellular level.
BraA02g22070R	GO:0008152	metabolic process	BP	The chemical reactions and pathways, including anabolism and catabolism, by which living organisms transform chemical substances. Metabolic processes typically transform small molecules, but also include macromolecular processes such as DNA repair and replication, and protein synthesis and degradation.
BraA02g22150R	GO:0009987	cellular process	BP	Any process that is carried out at the cellular level, but not necessarily restricted to a single cell. For example, cell communication occurs among more than one cell, but occurs at the cellular level.
BraA02g22150R	GO:0008152	metabolic process	BP	The chemical reactions and pathways, including anabolism and catabolism, by which living organisms transform chemical substances. Metabolic processes typically transform small molecules, but also include macromolecular processes such as DNA repair and replication, and protein synthesis and degradation.
BraA03g20330R	GO:0000166	nucleotide binding	MF	Interacting selectively and non-covalently with a nucleotide, any compound consisting of a nucleoside that is esterified with (ortho)phosphate or an oligophosphate at any hydroxyl group on the ribose or deoxyribose.
BraA03g20330R	GO:0005515	protein binding	MF	Interacting selectively and non-covalently with any protein or protein complex (a complex of two or more proteins that may include other nonprotein molecules).
BraA02g22760R	GO:0003677	DNA binding	MF	Any molecular function by which a gene product interacts selectively and non-covalently with DNA (deoxyribonucleic acid).
BraA02g04760R	GO:0016787	hydrolase activity	MF	Catalysis of the hydrolysis of various bonds, e.g. C-O, C-N, C-C, phosphoric anhydride bonds, etc. Hydrolase is the systematic name for any enzyme of EC class 3.
BraA01g30180R	GO:0030234	enzyme regulator activity	MF	Binds to and modulates the activity of an enzyme.
BraA01g30180R	GO:0016787	hydrolase activity	MF	Catalysis of the hydrolysis of various bonds, e.g. C-O, C-N, C-C, phosphoric anhydride bonds, etc. Hydrolase is the systematic name for any enzyme of EC class 3.
BraA03g27440R	GO:0003676	nucleic acid binding	MF	Interacting selectively and non-covalently with any nucleic acid.
BraA03g56880R	GO:0005515	protein binding	MF	Interacting selectively and non-covalently with any protein or protein complex (a complex of two or more proteins that may include other nonprotein molecules).
BraA02g06670R	GO:0005515	protein binding	MF	Interacting selectively and non-covalently with any protein or protein complex (a complex of two or more proteins that may include other nonprotein molecules).
BraA02g06670R	GO:0005215	transporter activity	MF	Enables the directed movement of substances (such as macromolecules, small molecules, ions) into, out of or within a cell, or between cells.
BraA03g38690R	GO:0000166	nucleotide binding	MF	Interacting selectively and non-covalently with a nucleotide, any compound consisting of a nucleoside that is esterified with (ortho)phosphate or an oligophosphate at any hydroxyl group on the ribose or deoxyribose.
BraA03g30040R	GO:0000166	nucleotide binding	MF	Interacting selectively and non-covalently with a nucleotide, any compound consisting of a nucleoside that is esterified with (ortho)phosphate or an oligophosphate at any hydroxyl group on the ribose or deoxyribose.
BraA01g09780R	GO:0016020	membrane	CC	Double layer of lipid molecules that encloses all cells, and, in eukaryotes, many organelles; may be a single or double lipid bilayer; also includes associated proteins.
BraA01g09780R	GO:0005739	mitochondrion	CC	A semiautonomous, self replicating organelle that occurs in varying numbers, shapes, and sizes in the cytoplasm of virtually all eukaryotic cells. It is notably the site of tissue respiration.
BraA01g09780R	GO:0006810	transport	BP	The directed movement of substances (such as macromolecules, small molecules, ions) into, out of or within a cell, or between cells, or within a multicellular organism by means of some agent such as a transporter or pore.
BraA03g38660R	GO:0016787	hydrolase activity	MF	Catalysis of the hydrolysis of various bonds, e.g. C-O, C-N, C-C, phosphoric anhydride bonds, etc. Hydrolase is the systematic name for any enzyme of EC class 3.
BraA03g56300R	GO:0008289	lipid binding	MF	Interacting selectively and non-covalently with a lipid.
BraA02g39650R	GO:0016740	transferase activity	MF	Catalysis of the transfer of a group, e.g. a methyl group, glycosyl group, acyl group, phosphorus-containing, or other groups, from one compound (generally regarded as the donor) to another compound (generally regarded as the acceptor). Transferase is the systematic name for any enzyme of EC class 2.
BraA02g28980R	GO:0016301	kinase activity	MF	Catalysis of the transfer of a phosphate group, usually from ATP, to a substrate molecule.
BraA02g28980R	GO:0000166	nucleotide binding	MF	Interacting selectively and non-covalently with a nucleotide, any compound consisting of a nucleoside that is esterified with (ortho)phosphate or an oligophosphate at any hydroxyl group on the ribose or deoxyribose.
BraA02g30840R	GO:0003774	motor activity	MF	Catalysis of the generation of force resulting either in movement along a microfilament or microtubule, or in torque resulting in membrane scission, coupled to the hydrolysis of a nucleoside triphosphate.
BraA02g30150R	GO:0005198	structural molecule activity	MF	The action of a molecule that contributes to the structural integrity of a complex or assembly within or outside a cell.
BraA02g12770R	GO:0005488	binding	MF	The selective, non-covalent, often stoichiometric, interaction of a molecule with one or more specific sites on another molecule.
BraA03g27280R	GO:0003824	catalytic activity	MF	Catalysis of a biochemical reaction at physiological temperatures. In biologically catalyzed reactions, the reactants are known as substrates, and the catalysts are naturally occurring macromolecular substances known as enzymes. Enzymes possess specific binding sites for substrates, and are usually composed wholly or largely of protein, but RNA that has catalytic activity (ribozyme) is often also…
BraA03g27280R	GO:0016787	hydrolase activity	MF	Catalysis of the hydrolysis of various bonds, e.g. C-O, C-N, C-C, phosphoric anhydride bonds, etc. Hydrolase is the systematic name for any enzyme of EC class 3.
BraA03g51480R	GO:0005515	protein binding	MF	Interacting selectively and non-covalently with any protein or protein complex (a complex of two or more proteins that may include other nonprotein molecules).
BraA02g22960R	GO:0005515	protein binding	MF	Interacting selectively and non-covalently with any protein or protein complex (a complex of two or more proteins that may include other nonprotein molecules).
BraA03g30300R	GO:0005198	structural molecule activity	MF	The action of a molecule that contributes to the structural integrity of a complex or assembly within or outside a cell.
BraA02g14730R	GO:0005515	protein binding	MF	Interacting selectively and non-covalently with any protein or protein complex (a complex of two or more proteins that may include other nonprotein molecules).
BraA03g42480R	GO:0003676	nucleic acid binding	MF	Interacting selectively and non-covalently with any nucleic acid.
BraA03g33320R	GO:0005576	extracellular region	CC	The space external to the outermost structure of a cell. For cells without external protective or external encapsulating structures this refers to space outside of the plasma membrane. This term covers the host cell environment outside an intracellular parasite.
BraA02g06830R	GO:0003824	catalytic activity	MF	Catalysis of a biochemical reaction at physiological temperatures. In biologically catalyzed reactions, the reactants are known as substrates, and the catalysts are naturally occurring macromolecular substances known as enzymes. Enzymes possess specific binding sites for substrates, and are usually composed wholly or largely of protein, but RNA that has catalytic activity (ribozyme) is often also…
BraA03g07380R	GO:0003676	nucleic acid binding	MF	Interacting selectively and non-covalently with any nucleic acid.
BraA02g07420R	GO:0003723	RNA binding	MF	Interacting selectively and non-covalently with an RNA molecule or a portion thereof.
BraA03g32220R	GO:0005488	binding	MF	The selective, non-covalent, often stoichiometric, interaction of a molecule with one or more specific sites on another molecule.
BraA03g09820R	GO:0005515	protein binding	MF	Interacting selectively and non-covalently with any protein or protein complex (a complex of two or more proteins that may include other nonprotein molecules).
BraA01g30310R	GO:0016787	hydrolase activity	MF	Catalysis of the hydrolysis of various bonds, e.g. C-O, C-N, C-C, phosphoric anhydride bonds, etc. Hydrolase is the systematic name for any enzyme of EC class 3.
BraA02g20100R	GO:0006810	transport	BP	The directed movement of substances (such as macromolecules, small molecules, ions) into, out of or within a cell, or between cells, or within a multicellular organism by means of some agent such as a transporter or pore.
BraA02g20100R	GO:0005515	protein binding	MF	Interacting selectively and non-covalently with any protein or protein complex (a complex of two or more proteins that may include other nonprotein molecules).
BraA03g06370R	GO:0005215	transporter activity	MF	Enables the directed movement of substances (such as macromolecules, small molecules, ions) into, out of or within a cell, or between cells.
BraA03g06370R	GO:0003824	catalytic activity	MF	Catalysis of a biochemical reaction at physiological temperatures. In biologically catalyzed reactions, the reactants are known as substrates, and the catalysts are naturally occurring macromolecular substances known as enzymes. Enzymes possess specific binding sites for substrates, and are usually composed wholly or largely of protein, but RNA that has catalytic activity (ribozyme) is often also…
BraA03g06370R	GO:0008152	metabolic process	BP	The chemical reactions and pathways, including anabolism and catabolism, by which living organisms transform chemical substances. Metabolic processes typically transform small molecules, but also include macromolecular processes such as DNA repair and replication, and protein synthesis and degradation.
BraA03g21470R	GO:0016301	kinase activity	MF	Catalysis of the transfer of a phosphate group, usually from ATP, to a substrate molecule.
BraA03g21470R	GO:0000166	nucleotide binding	MF	Interacting selectively and non-covalently with a nucleotide, any compound consisting of a nucleoside that is esterified with (ortho)phosphate or an oligophosphate at any hydroxyl group on the ribose or deoxyribose.
BraA02g43560R	GO:0003677	DNA binding	MF	Any molecular function by which a gene product interacts selectively and non-covalently with DNA (deoxyribonucleic acid).
BraA02g43560R	GO:0003700	sequence-specific DNA binding transcription factor activity	MF	Interacting selectively and non-covalently with a specific DNA sequence in order to modulate transcription. The transcription factor may or may not also interact selectively with a protein or macromolecular complex.
BraA02g02910R	GO:0005634	nucleus	CC	A membrane-bounded organelle of eukaryotic cells in which chromosomes are housed and replicated. In most cells, the nucleus contains all of the cell's chromosomes except the organellar chromosomes, and is the site of RNA synthesis and processing. In some species, or in specialized cell types, RNA metabolism or DNA replication may be absent.
BraA03g54520R	GO:0005515	protein binding	MF	Interacting selectively and non-covalently with any protein or protein complex (a complex of two or more proteins that may include other nonprotein molecules).
BraA04g07200R	GO:0003676	nucleic acid binding	MF	Interacting selectively and non-covalently with any nucleic acid.
BraA02g03970R	GO:0000166	nucleotide binding	MF	Interacting selectively and non-covalently with a nucleotide, any compound consisting of a nucleoside that is esterified with (ortho)phosphate or an oligophosphate at any hydroxyl group on the ribose or deoxyribose.
BraA02g13440R	GO:0008289	lipid binding	MF	Interacting selectively and non-covalently with a lipid.
BraA02g28910R	GO:0003824	catalytic activity	MF	Catalysis of a biochemical reaction at physiological temperatures. In biologically catalyzed reactions, the reactants are known as substrates, and the catalysts are naturally occurring macromolecular substances known as enzymes. Enzymes possess specific binding sites for substrates, and are usually composed wholly or largely of protein, but RNA that has catalytic activity (ribozyme) is often also…
BraA03g45510R	GO:0005515	protein binding	MF	Interacting selectively and non-covalently with any protein or protein complex (a complex of two or more proteins that may include other nonprotein molecules).
BraA03g45510R	GO:0005488	binding	MF	The selective, non-covalent, often stoichiometric, interaction of a molecule with one or more specific sites on another molecule.
BraA03g11890R	GO:0003676	nucleic acid binding	MF	Interacting selectively and non-covalently with any nucleic acid.
BraA02g37980R	GO:0003824	catalytic activity	MF	Catalysis of a biochemical reaction at physiological temperatures. In biologically catalyzed reactions, the reactants are known as substrates, and the catalysts are naturally occurring macromolecular substances known as enzymes. Enzymes possess specific binding sites for substrates, and are usually composed wholly or largely of protein, but RNA that has catalytic activity (ribozyme) is often also…
BraA02g37980R	GO:0016787	hydrolase activity	MF	Catalysis of the hydrolysis of various bonds, e.g. C-O, C-N, C-C, phosphoric anhydride bonds, etc. Hydrolase is the systematic name for any enzyme of EC class 3.
BraA04g06680R	GO:0003677	DNA binding	MF	Any molecular function by which a gene product interacts selectively and non-covalently with DNA (deoxyribonucleic acid).
BraA03g60600R	GO:0006810	transport	BP	The directed movement of substances (such as macromolecules, small molecules, ions) into, out of or within a cell, or between cells, or within a multicellular organism by means of some agent such as a transporter or pore.
BraA02g13040R	GO:0005515	protein binding	MF	Interacting selectively and non-covalently with any protein or protein complex (a complex of two or more proteins that may include other nonprotein molecules).
BraA02g45840R	GO:0005488	binding	MF	The selective, non-covalent, often stoichiometric, interaction of a molecule with one or more specific sites on another molecule.
BraA02g45840R	GO:0003674	molecular_function	MF	Elemental activities, such as catalysis or binding, describing the actions of a gene product at the molecular level. A given gene product may exhibit one or more molecular functions.
BraA02g45840R	GO:0003824	catalytic activity	MF	Catalysis of a biochemical reaction at physiological temperatures. In biologically catalyzed reactions, the reactants are known as substrates, and the catalysts are naturally occurring macromolecular substances known as enzymes. Enzymes possess specific binding sites for substrates, and are usually composed wholly or largely of protein, but RNA that has catalytic activity (ribozyme) is often also…
BraA01g23090R	GO:0005515	protein binding	MF	Interacting selectively and non-covalently with any protein or protein complex (a complex of two or more proteins that may include other nonprotein molecules).
BraA02g19700R	GO:0005515	protein binding	MF	Interacting selectively and non-covalently with any protein or protein complex (a complex of two or more proteins that may include other nonprotein molecules).
BraA02g19700R	GO:0005488	binding	MF	The selective, non-covalent, often stoichiometric, interaction of a molecule with one or more specific sites on another molecule.
BraA02g28600R	GO:0005515	protein binding	MF	Interacting selectively and non-covalently with any protein or protein complex (a complex of two or more proteins that may include other nonprotein molecules).
BraA04g05550R	GO:0016787	hydrolase activity	MF	Catalysis of the hydrolysis of various bonds, e.g. C-O, C-N, C-C, phosphoric anhydride bonds, etc. Hydrolase is the systematic name for any enzyme of EC class 3.
BraA01g21190R	GO:0005515	protein binding	MF	Interacting selectively and non-covalently with any protein or protein complex (a complex of two or more proteins that may include other nonprotein molecules).
BraA01g08390R	GO:0005515	protein binding	MF	Interacting selectively and non-covalently with any protein or protein complex (a complex of two or more proteins that may include other nonprotein molecules).
BraA01g08390R	GO:0005488	binding	MF	The selective, non-covalent, often stoichiometric, interaction of a molecule with one or more specific sites on another molecule.
BraA03g35470R	GO:0009987	cellular process	BP	Any process that is carried out at the cellular level, but not necessarily restricted to a single cell. For example, cell communication occurs among more than one cell, but occurs at the cellular level.
BraA03g35470R	GO:0000166	nucleotide binding	MF	Interacting selectively and non-covalently with a nucleotide, any compound consisting of a nucleoside that is esterified with (ortho)phosphate or an oligophosphate at any hydroxyl group on the ribose or deoxyribose.
BraA01g06400R	GO:0005515	protein binding	MF	Interacting selectively and non-covalently with any protein or protein complex (a complex of two or more proteins that may include other nonprotein molecules).
BraA02g02390R	GO:0016740	transferase activity	MF	Catalysis of the transfer of a group, e.g. a methyl group, glycosyl group, acyl group, phosphorus-containing, or other groups, from one compound (generally regarded as the donor) to another compound (generally regarded as the acceptor). Transferase is the systematic name for any enzyme of EC class 2.
BraA02g02390R	GO:0003824	catalytic activity	MF	Catalysis of a biochemical reaction at physiological temperatures. In biologically catalyzed reactions, the reactants are known as substrates, and the catalysts are naturally occurring macromolecular substances known as enzymes. Enzymes possess specific binding sites for substrates, and are usually composed wholly or largely of protein, but RNA that has catalytic activity (ribozyme) is often also…
BraA04g10670R	GO:0016301	kinase activity	MF	Catalysis of the transfer of a phosphate group, usually from ATP, to a substrate molecule.
BraA01g07460R	GO:0005215	transporter activity	MF	Enables the directed movement of substances (such as macromolecules, small molecules, ions) into, out of or within a cell, or between cells.
BraA01g07460R	GO:0016787	hydrolase activity	MF	Catalysis of the hydrolysis of various bonds, e.g. C-O, C-N, C-C, phosphoric anhydride bonds, etc. Hydrolase is the systematic name for any enzyme of EC class 3.
BraA03g18730R	GO:0000166	nucleotide binding	MF	Interacting selectively and non-covalently with a nucleotide, any compound consisting of a nucleoside that is esterified with (ortho)phosphate or an oligophosphate at any hydroxyl group on the ribose or deoxyribose.
BraA02g43410R	GO:0016740	transferase activity	MF	Catalysis of the transfer of a group, e.g. a methyl group, glycosyl group, acyl group, phosphorus-containing, or other groups, from one compound (generally regarded as the donor) to another compound (generally regarded as the acceptor). Transferase is the systematic name for any enzyme of EC class 2.
BraA03g07540R	GO:0003723	RNA binding	MF	Interacting selectively and non-covalently with an RNA molecule or a portion thereof.
BraA02g34040R	GO:0030234	enzyme regulator activity	MF	Binds to and modulates the activity of an enzyme.
BraA01g33580R	GO:0016740	transferase activity	MF	Catalysis of the transfer of a group, e.g. a methyl group, glycosyl group, acyl group, phosphorus-containing, or other groups, from one compound (generally regarded as the donor) to another compound (generally regarded as the acceptor). Transferase is the systematic name for any enzyme of EC class 2.
BraA02g38510R	GO:0003674	molecular_function	MF	Elemental activities, such as catalysis or binding, describing the actions of a gene product at the molecular level. A given gene product may exhibit one or more molecular functions.
BraA01g22130R	GO:0005515	protein binding	MF	Interacting selectively and non-covalently with any protein or protein complex (a complex of two or more proteins that may include other nonprotein molecules).
BraA03g44090R	GO:0003677	DNA binding	MF	Any molecular function by which a gene product interacts selectively and non-covalently with DNA (deoxyribonucleic acid).
BraA03g10660R	GO:0003677	DNA binding	MF	Any molecular function by which a gene product interacts selectively and non-covalently with DNA (deoxyribonucleic acid).
BraA03g10660R	GO:0005515	protein binding	MF	Interacting selectively and non-covalently with any protein or protein complex (a complex of two or more proteins that may include other nonprotein molecules).
BraA04g01850R	GO:0003824	catalytic activity	MF	Catalysis of a biochemical reaction at physiological temperatures. In biologically catalyzed reactions, the reactants are known as substrates, and the catalysts are naturally occurring macromolecular substances known as enzymes. Enzymes possess specific binding sites for substrates, and are usually composed wholly or largely of protein, but RNA that has catalytic activity (ribozyme) is often also…
BraA04g01850R	GO:0006629	lipid metabolic process	BP	The chemical reactions and pathways involving lipids, compounds soluble in an organic solvent but not, or sparingly, in an aqueous solvent. Includes fatty acids; neutral fats, other fatty-acid esters, and soaps; long-chain (fatty) alcohols and waxes; sphingoids and other long-chain bases; glycolipids, phospholipids and sphingolipids; and carotenes, polyprenols, sterols, terpenes and other isopren…
BraA03g47420R	GO:0000166	nucleotide binding	MF	Interacting selectively and non-covalently with a nucleotide, any compound consisting of a nucleoside that is esterified with (ortho)phosphate or an oligophosphate at any hydroxyl group on the ribose or deoxyribose.
BraA02g02710R	GO:0003676	nucleic acid binding	MF	Interacting selectively and non-covalently with any nucleic acid.
BraA02g04370R	GO:0005515	protein binding	MF	Interacting selectively and non-covalently with any protein or protein complex (a complex of two or more proteins that may include other nonprotein molecules).
BraA03g21270R	GO:0005515	protein binding	MF	Interacting selectively and non-covalently with any protein or protein complex (a complex of two or more proteins that may include other nonprotein molecules).
BraA02g15960R	GO:0005515	protein binding	MF	Interacting selectively and non-covalently with any protein or protein complex (a complex of two or more proteins that may include other nonprotein molecules).
BraA03g35820R	GO:0000166	nucleotide binding	MF	Interacting selectively and non-covalently with a nucleotide, any compound consisting of a nucleoside that is esterified with (ortho)phosphate or an oligophosphate at any hydroxyl group on the ribose or deoxyribose.
BraA03g39770R	GO:0006259	DNA metabolic process	BP	Any cellular metabolic process involving deoxyribonucleic acid. This is one of the two main types of nucleic acid, consisting of a long, unbranched macromolecule formed from one, or more commonly, two, strands of linked deoxyribonucleotides.
BraA02g41020R	GO:0016740	transferase activity	MF	Catalysis of the transfer of a group, e.g. a methyl group, glycosyl group, acyl group, phosphorus-containing, or other groups, from one compound (generally regarded as the donor) to another compound (generally regarded as the acceptor). Transferase is the systematic name for any enzyme of EC class 2.
BraA02g41020R	GO:0003824	catalytic activity	MF	Catalysis of a biochemical reaction at physiological temperatures. In biologically catalyzed reactions, the reactants are known as substrates, and the catalysts are naturally occurring macromolecular substances known as enzymes. Enzymes possess specific binding sites for substrates, and are usually composed wholly or largely of protein, but RNA that has catalytic activity (ribozyme) is often also…
BraA04g06490R	GO:0016301	kinase activity	MF	Catalysis of the transfer of a phosphate group, usually from ATP, to a substrate molecule.
BraA04g06490R	GO:0000166	nucleotide binding	MF	Interacting selectively and non-covalently with a nucleotide, any compound consisting of a nucleoside that is esterified with (ortho)phosphate or an oligophosphate at any hydroxyl group on the ribose or deoxyribose.
BraA01g18890R	GO:0016740	transferase activity	MF	Catalysis of the transfer of a group, e.g. a methyl group, glycosyl group, acyl group, phosphorus-containing, or other groups, from one compound (generally regarded as the donor) to another compound (generally regarded as the acceptor). Transferase is the systematic name for any enzyme of EC class 2.
BraA02g28260R	GO:0000166	nucleotide binding	MF	Interacting selectively and non-covalently with a nucleotide, any compound consisting of a nucleoside that is esterified with (ortho)phosphate or an oligophosphate at any hydroxyl group on the ribose or deoxyribose.
BraA02g07730R	GO:0016301	kinase activity	MF	Catalysis of the transfer of a phosphate group, usually from ATP, to a substrate molecule.
BraA03g16100R	GO:0003677	DNA binding	MF	Any molecular function by which a gene product interacts selectively and non-covalently with DNA (deoxyribonucleic acid).
BraA01g20120R	GO:0016020	membrane	CC	Double layer of lipid molecules that encloses all cells, and, in eukaryotes, many organelles; may be a single or double lipid bilayer; also includes associated proteins.
BraA01g20120R	GO:0000166	nucleotide binding	MF	Interacting selectively and non-covalently with a nucleotide, any compound consisting of a nucleoside that is esterified with (ortho)phosphate or an oligophosphate at any hydroxyl group on the ribose or deoxyribose.
BraA01g20120R	GO:0005488	binding	MF	The selective, non-covalent, often stoichiometric, interaction of a molecule with one or more specific sites on another molecule.
BraA03g27910R	GO:0005515	protein binding	MF	Interacting selectively and non-covalently with any protein or protein complex (a complex of two or more proteins that may include other nonprotein molecules).
BraA02g18330R	GO:0003674	molecular_function	MF	Elemental activities, such as catalysis or binding, describing the actions of a gene product at the molecular level. A given gene product may exhibit one or more molecular functions.
BraA02g18330R	GO:0016740	transferase activity	MF	Catalysis of the transfer of a group, e.g. a methyl group, glycosyl group, acyl group, phosphorus-containing, or other groups, from one compound (generally regarded as the donor) to another compound (generally regarded as the acceptor). Transferase is the systematic name for any enzyme of EC class 2.
BraA02g18330R	GO:0005488	binding	MF	The selective, non-covalent, often stoichiometric, interaction of a molecule with one or more specific sites on another molecule.
BraA01g35320R	GO:0016740	transferase activity	MF	Catalysis of the transfer of a group, e.g. a methyl group, glycosyl group, acyl group, phosphorus-containing, or other groups, from one compound (generally regarded as the donor) to another compound (generally regarded as the acceptor). Transferase is the systematic name for any enzyme of EC class 2.
BraA01g05700R	GO:0005515	protein binding	MF	Interacting selectively and non-covalently with any protein or protein complex (a complex of two or more proteins that may include other nonprotein molecules).
BraA02g07160R	GO:0003677	DNA binding	MF	Any molecular function by which a gene product interacts selectively and non-covalently with DNA (deoxyribonucleic acid).
BraA02g07160R	GO:0016740	transferase activity	MF	Catalysis of the transfer of a group, e.g. a methyl group, glycosyl group, acyl group, phosphorus-containing, or other groups, from one compound (generally regarded as the donor) to another compound (generally regarded as the acceptor). Transferase is the systematic name for any enzyme of EC class 2.
BraA04g05650R	GO:0000166	nucleotide binding	MF	Interacting selectively and non-covalently with a nucleotide, any compound consisting of a nucleoside that is esterified with (ortho)phosphate or an oligophosphate at any hydroxyl group on the ribose or deoxyribose.
BraA04g05650R	GO:0016020	membrane	CC	Double layer of lipid molecules that encloses all cells, and, in eukaryotes, many organelles; may be a single or double lipid bilayer; also includes associated proteins.
BraA02g10380R	GO:0003677	DNA binding	MF	Any molecular function by which a gene product interacts selectively and non-covalently with DNA (deoxyribonucleic acid).
BraA02g10380R	GO:0003700	sequence-specific DNA binding transcription factor activity	MF	Interacting selectively and non-covalently with a specific DNA sequence in order to modulate transcription. The transcription factor may or may not also interact selectively with a protein or macromolecular complex.
BraA04g01830R	GO:0005515	protein binding	MF	Interacting selectively and non-covalently with any protein or protein complex (a complex of two or more proteins that may include other nonprotein molecules).
BraA02g14070R	GO:0003677	DNA binding	MF	Any molecular function by which a gene product interacts selectively and non-covalently with DNA (deoxyribonucleic acid).
BraA03g27190R	GO:0005515	protein binding	MF	Interacting selectively and non-covalently with any protein or protein complex (a complex of two or more proteins that may include other nonprotein molecules).
BraA02g06020R	GO:0016740	transferase activity	MF	Catalysis of the transfer of a group, e.g. a methyl group, glycosyl group, acyl group, phosphorus-containing, or other groups, from one compound (generally regarded as the donor) to another compound (generally regarded as the acceptor). Transferase is the systematic name for any enzyme of EC class 2.
BraA02g38760R	GO:0016787	hydrolase activity	MF	Catalysis of the hydrolysis of various bonds, e.g. C-O, C-N, C-C, phosphoric anhydride bonds, etc. Hydrolase is the systematic name for any enzyme of EC class 3.
BraA04g05820R	GO:0000166	nucleotide binding	MF	Interacting selectively and non-covalently with a nucleotide, any compound consisting of a nucleoside that is esterified with (ortho)phosphate or an oligophosphate at any hydroxyl group on the ribose or deoxyribose.
BraA04g05800R	GO:0000166	nucleotide binding	MF	Interacting selectively and non-covalently with a nucleotide, any compound consisting of a nucleoside that is esterified with (ortho)phosphate or an oligophosphate at any hydroxyl group on the ribose or deoxyribose.
BraA01g16110R	GO:0005198	structural molecule activity	MF	The action of a molecule that contributes to the structural integrity of a complex or assembly within or outside a cell.
BraA01g09870R	GO:0016301	kinase activity	MF	Catalysis of the transfer of a phosphate group, usually from ATP, to a substrate molecule.
BraA03g39860R	GO:0016740	transferase activity	MF	Catalysis of the transfer of a group, e.g. a methyl group, glycosyl group, acyl group, phosphorus-containing, or other groups, from one compound (generally regarded as the donor) to another compound (generally regarded as the acceptor). Transferase is the systematic name for any enzyme of EC class 2.
BraA04g10360R	GO:0016301	kinase activity	MF	Catalysis of the transfer of a phosphate group, usually from ATP, to a substrate molecule.
BraA04g10360R	GO:0000166	nucleotide binding	MF	Interacting selectively and non-covalently with a nucleotide, any compound consisting of a nucleoside that is esterified with (ortho)phosphate or an oligophosphate at any hydroxyl group on the ribose or deoxyribose.
BraA02g24080R	GO:0003676	nucleic acid binding	MF	Interacting selectively and non-covalently with any nucleic acid.
BraA03g06240R	GO:0009987	cellular process	BP	Any process that is carried out at the cellular level, but not necessarily restricted to a single cell. For example, cell communication occurs among more than one cell, but occurs at the cellular level.
BraA03g06240R	GO:0006810	transport	BP	The directed movement of substances (such as macromolecules, small molecules, ions) into, out of or within a cell, or between cells, or within a multicellular organism by means of some agent such as a transporter or pore.
BraA02g33390R	GO:0005515	protein binding	MF	Interacting selectively and non-covalently with any protein or protein complex (a complex of two or more proteins that may include other nonprotein molecules).
BraA02g33390R	GO:0016301	kinase activity	MF	Catalysis of the transfer of a phosphate group, usually from ATP, to a substrate molecule.
BraA02g45730R	GO:0000166	nucleotide binding	MF	Interacting selectively and non-covalently with a nucleotide, any compound consisting of a nucleoside that is esterified with (ortho)phosphate or an oligophosphate at any hydroxyl group on the ribose or deoxyribose.
BraA02g45730R	GO:0016301	kinase activity	MF	Catalysis of the transfer of a phosphate group, usually from ATP, to a substrate molecule.
BraA02g08070R	GO:0003700	sequence-specific DNA binding transcription factor activity	MF	Interacting selectively and non-covalently with a specific DNA sequence in order to modulate transcription. The transcription factor may or may not also interact selectively with a protein or macromolecular complex.
BraA02g08070R	GO:0003677	DNA binding	MF	Any molecular function by which a gene product interacts selectively and non-covalently with DNA (deoxyribonucleic acid).
BraA02g03860R	GO:0005515	protein binding	MF	Interacting selectively and non-covalently with any protein or protein complex (a complex of two or more proteins that may include other nonprotein molecules).
BraA01g31480R	GO:0003677	DNA binding	MF	Any molecular function by which a gene product interacts selectively and non-covalently with DNA (deoxyribonucleic acid).
BraA01g32920R	GO:0005515	protein binding	MF	Interacting selectively and non-covalently with any protein or protein complex (a complex of two or more proteins that may include other nonprotein molecules).
BraA02g04440R	GO:0005215	transporter activity	MF	Enables the directed movement of substances (such as macromolecules, small molecules, ions) into, out of or within a cell, or between cells.
BraA03g38480R	GO:0016787	hydrolase activity	MF	Catalysis of the hydrolysis of various bonds, e.g. C-O, C-N, C-C, phosphoric anhydride bonds, etc. Hydrolase is the systematic name for any enzyme of EC class 3.
BraA03g18650R	GO:0016020	membrane	CC	Double layer of lipid molecules that encloses all cells, and, in eukaryotes, many organelles; may be a single or double lipid bilayer; also includes associated proteins.
BraA02g26620R	GO:0003676	nucleic acid binding	MF	Interacting selectively and non-covalently with any nucleic acid.
BraA01g32200R	GO:0016787	hydrolase activity	MF	Catalysis of the hydrolysis of various bonds, e.g. C-O, C-N, C-C, phosphoric anhydride bonds, etc. Hydrolase is the systematic name for any enzyme of EC class 3.
BraA04g10730R	GO:0007049	cell cycle	BP	The progression of biochemical and morphological phases and events that occur in a cell during successive cell replication or nuclear replication events. Canonically, the cell cycle comprises the replication and segregation of genetic material followed by the division of the cell, but in endocycles or syncytial cells nuclear replication or nuclear division may not be followed by cell division.
BraA01g16940R	GO:0016301	kinase activity	MF	Catalysis of the transfer of a phosphate group, usually from ATP, to a substrate molecule.
BraA01g16940R	GO:0005515	protein binding	MF	Interacting selectively and non-covalently with any protein or protein complex (a complex of two or more proteins that may include other nonprotein molecules).
BraA01g34680R	GO:0005515	protein binding	MF	Interacting selectively and non-covalently with any protein or protein complex (a complex of two or more proteins that may include other nonprotein molecules).
BraA04g01440R	GO:0016787	hydrolase activity	MF	Catalysis of the hydrolysis of various bonds, e.g. C-O, C-N, C-C, phosphoric anhydride bonds, etc. Hydrolase is the systematic name for any enzyme of EC class 3.
BraA01g18620R	GO:0003824	catalytic activity	MF	Catalysis of a biochemical reaction at physiological temperatures. In biologically catalyzed reactions, the reactants are known as substrates, and the catalysts are naturally occurring macromolecular substances known as enzymes. Enzymes possess specific binding sites for substrates, and are usually composed wholly or largely of protein, but RNA that has catalytic activity (ribozyme) is often also…
BraA03g07580R	GO:0003700	sequence-specific DNA binding transcription factor activity	MF	Interacting selectively and non-covalently with a specific DNA sequence in order to modulate transcription. The transcription factor may or may not also interact selectively with a protein or macromolecular complex.
BraA02g43050R	GO:0005488	binding	MF	The selective, non-covalent, often stoichiometric, interaction of a molecule with one or more specific sites on another molecule.
BraA02g42820R	GO:0005515	protein binding	MF	Interacting selectively and non-covalently with any protein or protein complex (a complex of two or more proteins that may include other nonprotein molecules).
BraA01g07380R	GO:0005488	binding	MF	The selective, non-covalent, often stoichiometric, interaction of a molecule with one or more specific sites on another molecule.
BraA01g07380R	GO:0016301	kinase activity	MF	Catalysis of the transfer of a phosphate group, usually from ATP, to a substrate molecule.
BraA01g07380R	GO:0000166	nucleotide binding	MF	Interacting selectively and non-covalently with a nucleotide, any compound consisting of a nucleoside that is esterified with (ortho)phosphate or an oligophosphate at any hydroxyl group on the ribose or deoxyribose.
BraA01g35060R	GO:0003676	nucleic acid binding	MF	Interacting selectively and non-covalently with any nucleic acid.
BraA02g31380R	GO:0003677	DNA binding	MF	Any molecular function by which a gene product interacts selectively and non-covalently with DNA (deoxyribonucleic acid).
BraA02g31380R	GO:0006139	nucleobase-containing compound metabolic process	BP	Any cellular metabolic process involving nucleobases, nucleosides, nucleotides and nucleic acids.
BraA02g31380R	GO:0009058	biosynthetic process	BP	The chemical reactions and pathways resulting in the formation of substances; typically the energy-requiring part of metabolism in which simpler substances are transformed into more complex ones.
BraA04g05850R	GO:0005515	protein binding	MF	Interacting selectively and non-covalently with any protein or protein complex (a complex of two or more proteins that may include other nonprotein molecules).
BraA03g01980R	GO:0005488	binding	MF	The selective, non-covalent, often stoichiometric, interaction of a molecule with one or more specific sites on another molecule.
BraA02g31230R	GO:0005515	protein binding	MF	Interacting selectively and non-covalently with any protein or protein complex (a complex of two or more proteins that may include other nonprotein molecules).
BraA01g16330R	GO:0016787	hydrolase activity	MF	Catalysis of the hydrolysis of various bonds, e.g. C-O, C-N, C-C, phosphoric anhydride bonds, etc. Hydrolase is the systematic name for any enzyme of EC class 3.
BraA01g13200R	GO:0003824	catalytic activity	MF	Catalysis of a biochemical reaction at physiological temperatures. In biologically catalyzed reactions, the reactants are known as substrates, and the catalysts are naturally occurring macromolecular substances known as enzymes. Enzymes possess specific binding sites for substrates, and are usually composed wholly or largely of protein, but RNA that has catalytic activity (ribozyme) is often also…
BraA01g20090R	GO:0003676	nucleic acid binding	MF	Interacting selectively and non-covalently with any nucleic acid.
BraA01g20090R	GO:0003723	RNA binding	MF	Interacting selectively and non-covalently with an RNA molecule or a portion thereof.
BraA03g60210R	GO:0003700	sequence-specific DNA binding transcription factor activity	MF	Interacting selectively and non-covalently with a specific DNA sequence in order to modulate transcription. The transcription factor may or may not also interact selectively with a protein or macromolecular complex.
BraA02g38890R	GO:0005198	structural molecule activity	MF	The action of a molecule that contributes to the structural integrity of a complex or assembly within or outside a cell.
[truncated: 225,397+ more rows]
