# Supplementary material for: Genetic and genomic resources to study natural variation in Brassica rapa
Source: Plant Direct. 2020 Dec 22;4(12):e00285. doi: 10.1002/pld3.285 (PMC7755128; doi:10.1002/pld3.285)
Supplement: Supplementary file 9 — Table S6 [file PLD3-4-e00285-s009.xlsx]

## Sheet: Supplemental_TableS6
Supplemental Table S6. Kyoto Encyclopedia of Genes and Genomes (KEGG) orthology-based functional annotations for genes in the R500 genome. KEGG uses experimentally confirmed protein functions across various organisms to assign function to unknown proteins based on orthology (see https://www.genome.jp/kegg/ for details and descriptions). Each of 12,428 genes are annotated with one of 3,516 KEGG or…
Gene_Name	KEGG_ONTOLOGY_NUMBER	KEGG_PATHWAY	KEGG_ENZYME
BraA01g01010R	K00850	00010|00030|00051|00052|00680|01100|01110|01120|01130|01200|01230|03018|04152|05230	2.7.1.11
BraA01g01020R	K18592	00430|00460|00480|00590|01100	2.3.2.2|3.4.19.13|3.4.19.14
BraA01g01050R	K12194	04144|04217
BraA01g01080R	K15382
BraA01g01120R	K10636	4141	2.3.2.27
BraA01g01170R	K03327
BraA01g01210R	K14484	4075
BraA01g01220R	K02357
BraA01g01240R	K03062	03050|05165|05169|05203
BraA01g01310R	K10527	00071|00592|01100|01110|01212	4.2.1.17|1.1.1.35|1.1.1.211
BraA01g01330R	K04392	04010|04013|04014|04015|04024|04062|04071|04145|04151|04310|04360|04370|04380|04510|04520|04530|04620|04650|04662|04664|04666|04670|04722|04810|04932|04933|04972|05014|05100|05120|05131|05132|05167|05200|05203|05205|05210|05211|05212|05231|05416|05418
BraA01g01340R	K03164	1524	5.99.1.3
BraA01g01370R	K10664		2.3.2.27
BraA01g01390R	K08235		2.4.1.207
BraA01g01480R	K02693	00195|01100
BraA01g01490R	K03676
BraA01g01500R	K11816	00380|01100	1.14.13.168
BraA01g01530R	K10357
BraA01g01550R	K06995
BraA01g01560R	K03320
BraA01g01600R	K08903	00195|01100
BraA01g01610R	K14484	4075
BraA01g01630R	K05663	2010
BraA01g01650R	K21843
BraA01g01670R	K00924
BraA01g01700R	K17081
BraA01g01720R	K08286
BraA01g01730R	K09510
BraA01g01780R	K00815	00130|00270|00350|00360|00400|00401|00950|00960|01100|01110|01130|01230	2.6.1.5
BraA01g01820R	K17506		3.1.3.16
BraA01g01830R	K09286
BraA01g01840R	K09286
BraA01g01850R	K05609		3.4.19.12
BraA01g01860R	K13199
BraA01g01870R	K07874	5134
BraA01g01890R	K13783
BraA01g01950R	K06268	04010|04020|04022|04114|04218|04310|04360|04370|04380|04650|04658|04659|04660|04662|04720|04724|04921|04922|04924|05010|05014|05031|05152|05166|05167
BraA01g01960R	K14845
BraA01g01980R	K18588
BraA01g02020R	K00430	00940|01100|01110	1.11.1.7
BraA01g02070R	K09419
BraA01g02100R	K09422
BraA01g02150R	K01438	00220|01100|01110|01130|01210|01230	3.5.1.16
BraA01g02210R	K14496	04016|04075
BraA01g02230R	K13422	04016|04075
BraA01g02320R	K14500	4075	2.7.11.1
BraA01g02360R	K02912	3010
BraA01g02380R	K12123
BraA01g02400R	K05389
BraA01g02470R	K13126	03013|03015|03018
BraA01g02490R	K21867
BraA01g02530R	K09840	00906|01100|01110	1.13.11.51
BraA01g02540R	K11517	00630|01100|01110|01120|01130|01200|04146	1.1.3.15
BraA01g02570R	K21444
BraA01g02650R	K07904	04144|04961|04962|04972
BraA01g02660R	K01756	00230|00250|01100|01110|01130	4.3.2.2
BraA01g02680R	K07560
BraA01g02690R	K13117		3.6.4.13
BraA01g02700R	K03405	00860|01100|01110	6.6.1.1
BraA01g02870R	K14819		3.1.3.16|3.1.3.48
BraA01g02910R	K14496	04016|04075
BraA01g02990R	K07198	04068|04140|04150|04151|04152|04211|04213|04371|04530|04710|04910|04920|04921|04922|04931|04932|05410|05418	2.7.11.11
BraA01g03000R	K14502	4075	2.7.11.1
BraA01g03010R	K02868	3010
BraA01g03040R	K09422
BraA01g03110R	K09419
BraA01g03130R	K14791
BraA01g03140R	K09874
BraA01g03180R	K09264
BraA01g03200R	K08235		2.4.1.207
BraA01g03210R	K01904	00130|00360|00940|01100|01110	6.2.1.12
BraA01g03230R	K00558	00270|01100|05206	2.1.1.37
BraA01g03280R	K06685	04111|04390|04391|04392
BraA01g03340R	K09840	00906|01100|01110	1.13.11.51
BraA01g03390R	K03136	03022|05169|05203
BraA01g03400R	K03137	03022|05169|05203
BraA01g03410R	K06174
BraA01g03420R	K09843	906	1.14.13.93
BraA01g03450R	K00384	450	1.8.1.9
BraA01g03490R	K17756		1.1.3.20
BraA01g03580R	K17600
BraA01g03590R	K03593
BraA01g03610R	K03593
BraA01g03630R	K03593
BraA01g03670R	K15188	5202
BraA01g03680R	K14787
BraA01g03750R	K07889	04014|04144|04145|04962|05146|05152
BraA01g03790R	K09422
BraA01g03810R	K14508	4075
BraA01g03830R	K14709
BraA01g03840R	K14709
BraA01g03860R	K14709
BraA01g03880R	K19042		2.3.2.27
BraA01g03890R	K12524	00260|00261|00270|00300|01100|01110|01120|01130|01230	2.7.2.4|1.1.1.3
BraA01g03900R	K01183	00520|01100	3.2.1.14
BraA01g03940R	K12856	3040
BraA01g03970R	K03549
BraA01g04100R	K13144
BraA01g04260R	K03135	3022
BraA01g04290R	K07765	4141	3.4.24.85
BraA01g04320R	K01937	00240|01100	6.3.4.2
BraA01g04330R	K10744	3030
BraA01g04370R	K11446
BraA01g04380R	K21198
BraA01g04410R	K11086	03040|05322
BraA01g04420R	K12448	00520|01100	5.1.3.5
BraA01g04450R	K13448	4626
BraA01g04530R	K01280		3.4.14.10
BraA01g04550R	K19706		1.14.18.7
BraA01g04580R	K20798
BraA01g04590R	K20798
BraA01g04620R	K01674	910	4.2.1.1
BraA01g04710R	K20843
BraA01g04720R	K10683	3440
BraA01g04760R	K12873	3040
BraA01g04780R	K12667	00510|00513|01100|04141
BraA01g04790R	K12486	4144
BraA01g04820R	K04125	00904|01110	1.14.11.13
BraA01g04840R	K20115		2.7.4.27|2.7.11.32
BraA01g04900R	K08901	00195|01100
BraA01g04990R	K15601
BraA01g05000R	K09422
BraA01g05040R	K20884	00740|01100|01110	2.7.1.26|3.1.3.102
BraA01g05090R	K03351	04110|04111|04113|04114|04120|04914|05166
BraA01g05190R	K12829	3040
BraA01g05200R	K18998		3.1.3.16
BraA01g05330R	K05350	00460|00500|00940|01100|01110	3.2.1.21
BraA01g05380R	K13989	4141
BraA01g05390R	K16743
BraA01g05400R	K07305		1.8.4.12
BraA01g05410R	K13993	4141
BraA01g05490R	K18213	3013	3.1.26.5
BraA01g05510R	K03327
BraA01g05530R	K13412	04626|05145	2.7.11.1
BraA01g05540R	K00430	00940|01100|01110	1.11.1.7
BraA01g05560R	K08341	04068|04136|04137|04138|04139|04140|04212|04371|04621|04727|05167
BraA01g05620R	K01728	00040|02024	4.2.2.2
BraA01g05650R	K00121	00010|00071|00350|00625|00626|00680|00830|00980|00982|01100|01110|01120|01130|01200|01220|05204	1.1.1.284|1.1.1.1
BraA01g05700R	K14012	4141
BraA01g05780R	K21867
BraA01g05850R	K17893		1.10.3.11
BraA01g05910R	K00981	00564|01100|01110|04070	2.7.7.41
BraA01g05920R	K04711	600
BraA01g05930R	K12847	3040
BraA01g05940R	K15223
BraA01g05960R	K12845	03008|03040
BraA01g06040R	K20456
BraA01g06090R	K01087	00500|01100	3.1.3.12
BraA01g06110R	K14488	4075
BraA01g06130R	K09560
BraA01g06140R	K09422
BraA01g06170R	K01409		2.3.1.234
BraA01g06240R	K20028		2.3.1.225
BraA01g06270R	K14423	00100|01100|01110	1.14.13.72
BraA01g06330R	K03327
BraA01g06380R	K05277	00941|01100|01110	1.14.11.19
BraA01g06420R	K04733	04064|04620|04621|04624|04722|05133|05140|05142|05145|05152|05162|05164	2.7.11.1
BraA01g06480R	K01465	00240|01100	3.5.2.3
BraA01g06530R	K02365	04110|04111|04113|04114	3.4.22.49
BraA01g06570R	K15277
BraA01g06590R	K03327
BraA01g06640R	K01919	00270|00480|01100	6.3.2.2
BraA01g07000R	K01051	00040|01100	3.1.1.11
BraA01g07080R	K18635
BraA01g07220R	K14794
BraA01g07240R	K13426	04016|04626
BraA01g07260R	K12795	04621|04626
BraA01g07280R	K12795	04621|04626
BraA01g07290R	K00815	00130|00270|00350|00360|00400|00401|00950|00960|01100|01110|01130|01230	2.6.1.5
BraA01g07310R	K21623	270	4.4.1.35
BraA01g07340R	K02897	3010
BraA01g07370R	K03549
BraA01g07380R	K13412	04626|05145	2.7.11.1
BraA01g07390R	K06125	00130|01100|01110	2.5.1.39
BraA01g07500R	K01792	00010|01100|01110|01120|01130	5.1.3.15
BraA01g07540R	K09273
BraA01g07570R	K01897	00061|00071|01100|01212|02024|03320|04146|04216|04920	6.2.1.3
BraA01g07580R	K11979		2.3.2.27
BraA01g07650R	K00940	00230|00240|01100|01110|01130|04016	2.7.4.6
BraA01g07750R	K01194	00500|01100	3.2.1.28
BraA01g07760R	K11153	00830|01100	1.1.1.300
BraA01g07880R	K11498
BraA01g07930R	K09487	04141|04151|04626|04657|04915|04918|05200|05215|05418
BraA01g07950R	K14495	4075
BraA01g07990R	K08472
BraA01g08160R	K07198	04068|04140|04150|04151|04152|04211|04213|04371|04530|04710|04910|04920|04921|04922|04931|04932|05410|05418	2.7.11.11
BraA01g08170R	K18195		4.2.2.23
BraA01g08180R	K03123	03022|05203
BraA01g08190R	K08244		2.7.9.4
BraA01g08230R	K14050		2.5.1.60
BraA01g08240R	K00327		1.6.2.4
BraA01g08250R	K00327		1.6.2.4
BraA01g08270R	K12402	4142
BraA01g08280R	K11855		3.4.19.12
BraA01g08290R	K15104
BraA01g08330R	K01810	00010|00030|00500|00520|01100|01110|01120|01130|01200	5.3.1.9
BraA01g08340R	K16675	4391	2.3.1.225
BraA01g08370R	K16903	00380|01100	2.6.1.99
BraA01g08390R	K17987	4137
BraA01g08420R	K01517	00230|00564	3.6.1.13|3.6.1.16|3.6.1.53
BraA01g08460R	K01728	00040|02024	4.2.2.2
BraA01g08500R	K03037	03050|05169
BraA01g08510R	K01940	00220|00250|01100|01110|01130|01230|05418	6.3.4.5
BraA01g08580R	K07342	03060|04141|04145|05110
BraA01g08610R	K10684	4120	6.2.1.45
BraA01g08620R	K02936	3010
BraA01g08630R	K17279
BraA01g08670R	K15382
BraA01g08680R	K17780
BraA01g08730R	K13447	04016|04626
BraA01g08780R	K03026	00230|00240|01100|03020|04623|05169
BraA01g08840R	K13783
BraA01g08850R	K10636	4141	2.3.2.27
BraA01g08950R	K14826		5.2.1.8
BraA01g08990R	K05282	00904|01100|01110	1.14.11.12
BraA01g09060R	K12893	03040|05168
BraA01g09100R	K09338
BraA01g09110R	K14397	3015
BraA01g09120R	K09422
BraA01g09140R	K05765	04360|04666|04810|05133
BraA01g09150R	K00472	00330|01100	1.14.11.2
BraA01g09180R	K14563	3008
BraA01g09190R	K03327
BraA01g09290R	K02947	3010
BraA01g09380R	K08235		2.4.1.207
BraA01g09410R	K20464
BraA01g09430R	K17943
BraA01g09470R	K01792	00010|01100|01110|01120|01130	5.1.3.15
BraA01g09480R	K01792	00010|01100|01110|01120|01130	5.1.3.15
BraA01g09510R	K20044
BraA01g09520R	K02152	00190|01100|04145|04150|04721|04966|05110|05120|05323
BraA01g09530R	K05658	02010|04976|05206	3.6.3.44
BraA01g09540R	K01613	00564|01100|01110	4.1.1.65
BraA01g09550R	K00430	00940|01100|01110	1.11.1.7
BraA01g09590R	K01537		3.6.3.8
BraA01g09600R	K01537		3.6.3.8
BraA01g09610R	K00430	00940|01100|01110	1.11.1.7
BraA01g09630R	K14497	04016|04075|04931	3.1.3.16
BraA01g09650R	K13459	4626
BraA01g09670R	K02218	04011|04392	2.7.11.1
BraA01g09680R	K14508	4075
BraA01g09700R	K11279
BraA01g09710R	K14508	4075
BraA01g09780R	K15084
BraA01g09790R	K01762	00270|01100|01110	4.4.1.14
BraA01g09830R	K02910	3010
BraA01g09840R	K00588	00360|00940|00941|00945|01100|01110	2.1.1.104
BraA01g09870R	K00850	00010|00030|00051|00052|00680|01100|01110|01120|01130|01200|01230|03018|04152|05230	2.7.1.11
BraA01g09900R	K01887	970	6.1.1.19
BraA01g09970R	K18885		2.1.1.275
BraA01g09990R	K12179
BraA01g10000R	K18835	4626
BraA01g10060R	K13448	4626
BraA01g10070R	K14945
BraA01g10080R	K05953		2.5.1.43
BraA01g10090R	K19307		2.1.1.313
BraA01g10120R	K01623	00010|00030|00051|00680|00710|01100|01110|01120|01130|01200|01230	4.1.2.13
BraA01g10190R	K14835		2.1.1.310
BraA01g10240R	K14411	3015
BraA01g10300R	K01885	00860|00970|01100|01110|01120	6.1.1.17
BraA01g10320R	K17275
BraA01g10330R	K03163		5.99.1.2
BraA01g10340R	K15423	4922	3.1.3.16
BraA01g10350R	K17991	73	1.11.2.3
BraA01g10360R	K12199	4144
BraA01g10370R	K16732
BraA01g10380R	K00981	00564|01100|01110|04070	2.7.7.41
BraA01g10390R	K03687
BraA01g10440R	K12160	03013|05418
BraA01g10450R	K14190	00053|01100|01110	2.7.7.69
BraA01g10460R	K06997
BraA01g10510R	K20855
BraA01g10520R	K18160
BraA01g10550R	K14861
BraA01g10570R	K12188	4144
BraA01g10580R	K20417		1.14.19.43
BraA01g10600R	K02875	3010
BraA01g10640R	K03113	3013
BraA01g10740R	K11251	04217|05034|05322
BraA01g10780R	K14487	4075
BraA01g10800R	K16465
BraA01g10860R	K15429		2.1.1.228
BraA01g10880R	K10418	4962
BraA01g10990R	K00218	00860|01100|01110	1.3.1.33
BraA01g11030R	K20891
BraA01g11040R	K12587	3018
BraA01g11200R	K06965	3015
BraA01g11240R	K02984	3010
BraA01g11310R	K13066	00940|01100|01110	2.1.1.68
BraA01g11330R	K13993	4141
BraA01g11460R	K04506	04013|04115|04120|04310	2.3.2.27
BraA01g11480R	K14496	04016|04075
BraA01g11490R	K15119
BraA01g11500R	K09422
BraA01g11650R	K02267	00190|01100|04260|04932|05010|05012|05016
BraA01g11660R	K18798		3.6.4.7
BraA01g11700R	K09422
BraA01g11710R	K09286
BraA01g11790R	K20628
BraA01g11830R	K10666	4141	2.3.2.27
BraA01g11910R	K19355	51	3.2.1.78
BraA01g11970R	K01074	00062|01100|01212|04142	3.1.2.22
BraA01g11980R	K09338
BraA01g12140R	K15541	3015
BraA01g12160R	K01433	00630|00670	3.5.1.10
BraA01g12180R	K09873
BraA01g12250R	K01893	970	6.1.1.22
BraA01g12280R	K00016	00010|00270|00620|00640|01100|01110|01120|01130|04922	1.1.1.27
BraA01g12340R	K17618		3.1.3.16
BraA01g12370R	K01177	500	3.2.1.2
BraA01g12410R	K14977	00230|01120	3.5.3.26
BraA01g12420R	K01358	04112|04212	3.4.21.92
BraA01g12450R	K03144	03022|03420|05203
BraA01g12500R	K02214	04110|04111|04113	2.7.11.1
BraA01g12540R	K11463
BraA01g12560R	K09338
BraA01g12600R	K00232	00071|00592|01040|01100|01110|01212|03320|04024|04146	1.3.3.6
BraA01g12640R	K12742	00900|01110	4.2.3.27
BraA01g12650R	K02877	3010
BraA01g12660R	K07432	00510|00513|01100	2.4.1.141
BraA01g12670R	K01613	00564|01100|01110	4.1.1.65
BraA01g12690R	K13544	00860|01110	3.1.1.82
BraA01g12710R	K12813	3040	3.6.4.13
BraA01g12740R	K09486	4141
BraA01g12760R	K13181		3.6.4.13
BraA01g12800R	K11438		2.1.1.321
BraA01g12810R	K17508		3.1.3.16
BraA01g12950R	K08150
BraA01g12970R	K04733	04064|04620|04621|04624|04722|05133|05140|05142|05145|05152|05162|05164	2.7.11.1
BraA01g13160R	K06268	04010|04020|04022|04114|04218|04310|04360|04370|04380|04650|04658|04659|04660|04662|04720|04724|04921|04922|04924|05010|05014|05031|05152|05166|05167
BraA01g13170R	K21852
BraA01g13200R	K00430	00940|01100|01110	1.11.1.7
BraA01g13210R	K03017	00230|00240|01100|03020|05016|05169
BraA01g13250R	K10578	04120|04141|05012	2.3.2.23
BraA01g13270R	K01373	04142|04210	3.4.22.41
BraA01g13290R	K14536	3008
BraA01g13320R	K00382	00010|00020|00260|00280|00620|00630|00640|01100|01110|01120|01130|01200	1.8.1.4
BraA01g13350R	K06027	04138|04721|04727|04962	3.6.4.6
BraA01g13430R	K12446	00520|01100	2.7.1.46
BraA01g13460R	K14491	4075
BraA01g13590R	K14807		3.6.4.13
BraA01g13610R	K21805
BraA01g13630R	K19765	4212
BraA01g13670R	K08511
BraA01g13680R	K07565
BraA01g13740R	K03676
BraA01g13750R	K03676
BraA01g13770R	K13066	00940|01100|01110	2.1.1.68
BraA01g13800R	K10706
BraA01g13840R	K13692		2.4.1.121
BraA01g13860R	K05955	00900|01130	2.5.1.58|2.5.1.59
BraA01g13870R	K01006	00620|00710|00720|01100|01120|01200	2.7.9.1
BraA01g13880R	K14556	3008
BraA01g13980R	K17964
BraA01g14010R	K11584	03015|04071|04113|04114|04151|04152|04261|04728|05165
BraA01g14170R	K20027		2.3.1.225
BraA01g14180R	K14487	4075
BraA01g14210R	K07466	03030|03420|03430|03440|03460
BraA01g14250R	K13121
BraA01g14270R	K02901	3010
BraA01g14280R	K12617	3018
BraA01g14290R	K21248	4140
BraA01g14310R	K00276	00260|00350|00360|00410|00950|00960|01100|01110	1.4.3.21
BraA01g14430R	K11824	04144|04721|04961|05016
BraA01g14470R	K13071	00860|01110	1.14.15.17
BraA01g14670R	K00902	00510|01100	2.7.1.108
BraA01g14690R	K02575	910
BraA01g14700R	K02575	910
BraA01g14850R	K07512	00062|01100|01212	1.3.1.38
BraA01g14860R	K10398
BraA01g14870R	K07901	04144|04152|04530|04972
BraA01g15030R	K10355
BraA01g15110R	K02891	3010
BraA01g15190R	K04733	04064|04620|04621|04624|04722|05133|05140|05142|05145|05152|05162|05164	2.7.11.1
BraA01g15330R	K05349	00460|00500|00940|01100|01110	3.2.1.21
BraA01g15470R	K10773	3410	4.2.99.18
BraA01g15490R	K09510
BraA01g15530R	K16284		2.3.2.27
BraA01g15540R	K02492	00860|01100|01110|01120	1.2.1.70
BraA01g15550R	K18875	4626
BraA01g15560R	K18875	4626
BraA01g15570R	K14492	4075
BraA01g15600R	K03355	04110|04111|04113|04114|04120|04914|05166
BraA01g15810R	K01493	00240|01100	3.5.4.12
BraA01g15830R	K01652	00290|00650|00660|00770|01100|01110|01130|01210|01230	2.2.1.6
BraA01g15870R	K01114	00562|00564|00565|01100|01110|02024|04919	3.1.4.3
BraA01g15960R	K15382
BraA01g15980R	K02206	04068|04110|04114|04115|04151|04218|04914|05161|05162|05165|05168|05169|05200|05203|05215|05222	2.7.11.22
BraA01g15990R	K00654	00600|01100|04071|04138	2.3.1.50
BraA01g16060R	K15338
BraA01g16090R	K02949	3010
BraA01g16100R	K20291
BraA01g16120R	K01056		3.1.1.29
BraA01g16150R	K00430	00940|01100|01110	1.11.1.7
BraA01g16180R	K00873	00010|00230|00620|01100|01110|01120|01130|01200|01230|04922|04930|05165|05203|05230	2.7.1.40
BraA01g16190R	K14829
BraA01g16360R	K01057	00030|01100|01110|01120|01130|01200	3.1.1.31
BraA01g16410R	K12890	03040|04657|05168
BraA01g16430R	K11699		2.7.7.48
BraA01g16450R	K05391	4626
BraA01g16590R	K00826	00270|00280|00290|00770|01100|01110|01130|01210|01230	2.6.1.42
BraA01g16750R	K09422
BraA01g16790R	K02898	3010
BraA01g16860R	K09422
BraA01g16890R	K14505	4075
BraA01g16910R	K14570	3008
BraA01g16930R	K06892	00940|01110
BraA01g17050R	K13448	4626
BraA01g17060R	K03145
BraA01g17140R	K01379	04071|04140|04142|04210|05152	3.4.23.5
BraA01g17150R	K15634	00010|00260|00680|01100|01110|01120|01130|01200|01230	5.4.2.12
BraA01g17160R	K00924
BraA01g17260R	K09587	00905|01100|01110
BraA01g17340R	K12356	940	2.4.1.111
BraA01g17350R	K02716	00195|01100
BraA01g17430R	K08900
BraA01g17460R	K20726	4016
BraA01g17510R	K12869	3040
BraA01g17550R	K01711	00051|00520|01100	4.2.1.47
BraA01g17570R	K07179	3008	2.7.11.1
BraA01g17590R	K04392	04010|04013|04014|04015|04024|04062|04071|04145|04151|04310|04360|04370|04380|04510|04520|04530|04620|04650|04662|04664|04666|04670|04722|04810|04932|04933|04972|05014|05100|05120|05131|05132|05167|05200|05203|05205|05210|05211|05212|05231|05416|05418
BraA01g17610R	K18932		2.3.1.225
BraA01g17640R	K21797	00562|01100|04070
BraA01g17700R	K14457	00561|04975	2.3.1.22
BraA01g17860R	K21797	00562|01100|04070
BraA01g17910R	K01303		3.4.19.1
BraA01g17950R	K15032
BraA01g17970R	K07950
BraA01g17990R	K01176	00500|01100|04973	3.2.1.1
BraA01g18040R	K08967	00270|01100	1.13.11.53|1.13.11.54
BraA01g18120R	K06890
BraA01g18240R	K17675		3.6.4.13
BraA01g18250R	K02734	3050	3.4.25.1
BraA01g18330R	K01738	00270|00920|01100|01110|01120|01130|01200|01230	2.5.1.47
BraA01g18350R	K02639	195
BraA01g18450R	K11583	03015|04071|04151|04152|04261|04728|05165
BraA01g18460R	K12591	3018
BraA01g18470R	K20929		1.2.3.15
BraA01g18510R	K00599
BraA01g18560R	K08145
BraA01g18670R	K15718	591	1.13.11.58
BraA01g18830R	K08057	04141|04145|04612|05142|05166
BraA01g18890R	K05953		2.5.1.43
BraA01g18910R	K02736	3050	3.4.25.1
BraA01g18940R	K07466	03030|03420|03430|03440|03460
BraA01g19360R	K20352
BraA01g19520R	K00765	00340|01100|01110|01230	2.4.2.17
BraA01g19550R	K01673	910	4.2.1.1
BraA01g19870R	K02492	00860|01100|01110|01120	1.2.1.70
BraA01g19900R	K05389
BraA01g19920R	K02981	3010
BraA01g19960R	K20535	4016	2.7.11.24
BraA01g20020R	K01528	04072|04144|04721|04961|05100	3.6.5.5
BraA01g20040R	K11714
BraA01g20050R	K11714
BraA01g20090R	K12598	3018	3.6.4.13
BraA01g20120R	K14802		3.6.3.1
BraA01g20150R	K11644	04139|04919|05016|05202
BraA01g20160R	K00161	00010|00020|00620|01100|01110|01120|01130|01200|04066|04922|05230	1.2.4.1
BraA01g20270R	K14611
BraA01g20370R	K13963	5146
BraA01g20380R	K16055	00500|01100	2.4.1.15|3.1.3.12
BraA01g20410R	K03549
BraA01g20430R	K12844	3040
BraA01g20450R	K12822	3040
BraA01g20510R	K17609		1.8.1.8
BraA01g20540R	K18819	52	2.4.1.123
BraA01g20620R	K14754	05162|05164|05165
BraA01g20710R	K02548	00130|01100|01110	2.5.1.74
BraA01g20720R	K19042		2.3.2.27
BraA01g20730R	K03027	00230|00240|01100|03020|04623|05169
BraA01g20770R	K12885	3040
BraA01g20850R	K12393	4142
BraA01g20900R	K12837	3040
BraA01g20910R	K14498	04016|04075	2.7.11.1
BraA01g20950R	K02639	195
BraA01g20980R	K14709
BraA01g20990R	K08790		2.7.11.1
BraA01g21000R	K05282	00904|01100|01110	1.14.11.12
BraA01g21040R	K06627	04110|04152|04218|04914|05161|05165|05169|05203
BraA01g21070R	K14403	3015
BraA01g21080R	K15178
BraA01g21160R	K16297
BraA01g21400R	K18643
BraA01g21430R	K19995
BraA01g21650R	K08909	196
BraA01g21720R	K02925	3010
BraA01g21800R	K07874	5134
BraA01g21810R	K13125
BraA01g21820R	K15014
BraA01g21840R	K08869
BraA01g21860R	K02265	00190|01100|04260|04932|05010|05012|05016
BraA01g21950R	K03007	00230|00240|01100|03020|04623|05016|05169
BraA01g21960R	K08695	00941|01110	1.3.1.77
BraA01g22030R	K19371
BraA01g22050R	K12669	00510|00513|01100|04141
BraA01g22060R	K12669	00510|00513|01100|04141
BraA01g22090R	K15283
BraA01g22110R	K05350	00460|00500|00940|01100|01110	3.2.1.21
BraA01g22140R	K03327
BraA01g22190R	K15032
BraA01g22220R	K08737	01524|03430|05200|05210
BraA01g22270R	K08490	4130
BraA01g22290R	K09422
BraA01g22320R	K03320
BraA01g22330R	K01687	00290|00770|01100|01110|01130|01210|01230	4.2.1.9
BraA01g22370R	K19042		2.3.2.27
BraA01g22410R	K07466	03030|03420|03430|03440|03460
BraA01g22470R	K08869
BraA01g22550R	K08679	00520|01100	5.1.3.6
BraA01g22570R	K02965	3010
BraA01g22680R	K10400
BraA01g22690R	K08819		2.7.11.22|2.7.11.23
BraA01g22800R	K10760	00908|01100|01110	2.5.1.27|2.5.1.112
BraA01g22810R	K14847
BraA01g22850R	K17108	00511|00600|01100	3.2.1.45
BraA01g22930R	K03327
BraA01g22960R	K00574		2.1.1.79
BraA01g23020R	K02929	3010
BraA01g23050R	K08960	04068|04310|04340|04341|04390|04391|04392|04710|04711	2.7.11.1
BraA01g23190R	K12819	3040
BraA01g23200R	K09422
BraA01g23220R	K14516	04016|04075
BraA01g23390R	K14509	04016|04075
BraA01g23440R	K10886	3450
BraA01g23490R	K16277		2.3.2.27
BraA01g23510R	K14484	4075
BraA01g23530R	K07897	04137|04138|04140|04144|04145|05132|05146|05152
BraA01g23600R	K00873	00010|00230|00620|01100|01110|01120|01130|01200|01230|04922|04930|05165|05203|05230	2.7.1.40
BraA01g23610R	K14831
BraA01g23640R	K13448	4626
BraA01g23680R	K01537		3.6.3.8
BraA01g23700R	K16253
BraA01g23730R	K10872	4113
BraA01g23790R	K09419
BraA01g23880R	K07466	03030|03420|03430|03440|03460
BraA01g23920R	K14823
BraA01g23950R	K02734	3050	3.4.25.1
BraA01g24030R	K02881	3010
BraA01g24050R	K01693	00340|01100|01110|01230	4.2.1.19
BraA01g24080R	K15718	591	1.13.11.58
BraA01g24110R	K13113	4212
BraA01g24120R	K17893		1.10.3.11
BraA01g24170R	K12617	3018
BraA01g24200R	K02901	3010
BraA01g24220R	K16871	00250|00650|01100|01120	2.6.1.96
BraA01g24250R	K20027		2.3.1.225
BraA01g24280R	K02728	3050	3.4.25.1
BraA01g24410R	K00430	00940|01100|01110	1.11.1.7
BraA01g24450R	K07976
BraA01g24460R	K03327
BraA01g24540R	K13068	940	2.4.1.120
BraA01g24580R	K14490	4075
BraA01g24660R	K03676
BraA01g24690R	K01188	00460|00500|00940|01100|01110	3.2.1.21
BraA01g24800R	K13413	04016|04075|04626	2.7.12.2
BraA01g24820R	K02135	00190|01100|05010|05012|05016
BraA01g24850R	K01537		3.6.3.8
BraA01g24900R	K01923	00230|01100|01110|01130	6.3.2.6
BraA01g24930R	K00858	00760|01100	2.7.1.23
BraA01g24940R	K14961
BraA01g25000R	K08064	04612|05152
BraA01g25070R	K09285
BraA01g25110R	K12606	3018
BraA01g25130R	K16732
BraA01g25160R	K11462
BraA01g25190R	K11251	04217|05034|05322
BraA01g25200R	K00565	3015	2.1.1.56
BraA01g25330R	K00609	00240|00250|01100	2.1.3.2
BraA01g25380R	K12483	4144
BraA01g25540R	K01369	04142|04612	3.4.22.34
BraA01g25590R	K06688	4120	2.3.2.23
BraA01g25600R	K09493
BraA01g25620R	K15173	4918
BraA01g25630R	K11518	5014
BraA01g25660R	K15498		3.1.3.16
BraA01g25670R	K11982		2.3.2.27
BraA01g25750R	K19045		2.3.2.27
BraA01g25780R	K19022
BraA01g25830R	K09828	00100|01100|01110	1.3.1.72
BraA01g25850R	K13025	03013|03015|03040	3.6.4.13
BraA01g25930R	K02969	3010
BraA01g25990R	K18999		3.1.3.16
BraA01g26140R	K01110	00562|01521|04068|04070|04071|04115|04140|04150|04151|04212|04218|04510|04931|05161|05165|05200|05206|05213|05214|05215|05218|05222|05224|05230	3.1.3.16|3.1.3.48|3.1.3.67
BraA01g26190R	K02935	3010
BraA01g26210R	K14432	4075
BraA01g26220R	K04710	00600|01100|04071	2.3.1.24
BraA01g26270R	K10760	00908|01100|01110	2.5.1.27|2.5.1.112
BraA01g26310R	K03125	3022
BraA01g26410R	K13513	00561|00564|01100|01110	2.3.1.51
BraA01g26450R	K07897	04137|04138|04140|04144|04145|05132|05146|05152
BraA01g26480R	K10355
BraA01g26500R	K19040		2.3.2.27
BraA01g26520R	K08331	04136|04138|04140|04211
BraA01g26530R	K08867		2.7.11.1
BraA01g26540R	K02908	3010
BraA01g26580R	K20725	4016
BraA01g26600R	K20890
BraA01g26630R	K03648	03410|05340	3.2.2.27
BraA01g26640R	K13179		3.6.4.13
BraA01g26660R	K03111	03030|03430|03440
BraA01g26740R	K09313
BraA01g26770R	K03966	00190|01100|04723|04932|05010|05012|05016
BraA01g26850R	K16276
BraA01g26950R	K09496
BraA01g27010R	K13336	4146
BraA01g27050R	K14753	5162
BraA01g27070R	K05350	00460|00500|00940|01100|01110	3.2.1.21
BraA01g27100R	K01598	00770|01100	4.1.1.36
BraA01g27140R	K01785	00010|00052|01100|01110|01120|01130	5.1.3.3
BraA01g27160R	K14998
BraA01g27180R	K13464	4075
BraA01g27210R	K01915	00220|00250|00630|00910|01100|01120|01230|02020|04217|04724|04727	6.3.1.2
BraA01g27220R	K00207	00240|00410|00770|00983|01100	1.3.1.2
BraA01g27240R	K14379	00740|01100|04142|04380|05323	3.1.3.2
BraA01g27290R	K05391	4626
BraA01g27320R	K12486	4144
BraA01g27370R	K09651
BraA01g27430R	K02906	3010
BraA01g27470R	K08494
BraA01g27540R	K13436	4626	2.7.11.1
BraA01g27560R	K00789	00270|01100|01110|01230	2.5.1.6
BraA01g27700R	K16297
BraA01g27840R	K01102		3.1.3.43
BraA01g27900R	K10578	04120|04141|05012	2.3.2.23
BraA01g28000R	K14805		3.6.4.13
BraA01g28100R	K09286
BraA01g28150R	K11490
BraA01g28190R	K01557	00350|01100|01120	3.7.1.5
BraA01g28200R	K15382
BraA01g28220R	K12862	3040
BraA01g28240R	K10393
BraA01g28270R	K14484	4075
BraA01g28390R	K09873
BraA01g28400R	K18666
BraA01g28430R	K17362
BraA01g28440R	K18660	280
BraA01g28450R	K21776	4218
BraA01g28460R	K13051		3.4.19.5
BraA01g28500R	K10601	04120|04141	2.3.2.27
BraA01g28510R	K02922	3010
BraA01g28520R	K10393
BraA01g28530R	K06215	750	4.3.3.6
BraA01g28590R	K17471
BraA01g28610R	K17302
BraA01g28640R	K08065	04612|05152|05166
BraA01g28670R	K04733	04064|04620|04621|04624|04722|05133|05140|05142|05145|05152|05162|05164	2.7.11.1
BraA01g28800R	K01115	00564|00565|01100|01110|04014|04024|04071|04072|04144|04666|04724|04912|05231	3.1.4.4
BraA01g28810R	K13280	3060
BraA01g28870R	K07390
BraA01g28880R	K06130	564	3.1.1.5
BraA01g28890R	K02265	00190|01100|04260|04932|05010|05012|05016
BraA01g28910R	K02295	4710
BraA01g28920R	K11251	04217|05034|05322
BraA01g29070R	K19476	4144
BraA01g29080R	K14820
BraA01g29130R	K10581	4120	2.3.2.24
BraA01g29270R	K09286
BraA01g29280R	K02968	3010
BraA01g29320R	K07976
BraA01g29460R	K12450	520	4.2.1.76
BraA01g29470R	K15382
BraA01g29490R	K11380
BraA01g29610R	K12897	3040
BraA01g29620R	K01115	00564|00565|01100|01110|04014|04024|04071|04072|04144|04666|04724|04912|05231	3.1.4.4
BraA01g29640R	K03006	00230|00240|01100|03020|05016|05168|05169	2.7.7.6
BraA01g29650R	K00472	00330|01100	1.14.11.2
BraA01g29660R	K01681	00020|00630|00720|01100|01110|01120|01130|01200|01210|01230	4.2.1.3
BraA01g29680R	K18757
BraA01g29720R	K14488	4075
BraA01g29730R	K09487	04141|04151|04626|04657|04915|04918|05200|05215|05418
BraA01g29760R	K03283	03040|04010|04141|04144|04213|04612|04915|05134|05145|05162|05164|05169
BraA01g29830R	K03123	03022|05203
BraA01g29840R	K12402	4142
BraA01g29870R	K16675	4391	2.3.1.225
BraA01g29910R	K17987	4137
BraA01g29930R	K01728	00040|02024	4.2.2.2
BraA01g29940R	K08869
BraA01g29980R	K15382
BraA01g30110R	K09840	00906|01100|01110	1.13.11.51
BraA01g30140R	K11517	00630|01100|01110|01120|01130|01200|04146	1.1.3.15
BraA01g30180R	K01051	00040|01100	3.1.1.11
BraA01g30220R	K01051	00040|01100	3.1.1.11
BraA01g30240R	K00921	00562|04070|04145|04810	2.7.1.150
BraA01g30290R	K09286
BraA01g30380R	K11517	00630|01100|01110|01120|01130|01200|04146	1.1.3.15
BraA01g30390R	K14301	3013
BraA01g30400R	K12620	3018
BraA01g30440R	K08064	04612|05152
BraA01g30540R	K03005	00230|00240|01100|03020
BraA01g30550R	K03257	3013
BraA01g30700R	K12638	00905|01100|01110	1.14.13.112
BraA01g30760R	K11450
BraA01g30810R	K06174
BraA01g30870R	K09422
BraA01g30920R	K19589		2.1.1.297
BraA01g30960R	K00423	00053|01100	1.10.3.3
BraA01g30970R	K00423	00053|01100	1.10.3.3
BraA01g31000R	K07300
BraA01g31030R	K11885
BraA01g31060R	K12741	3040
BraA01g31100R	K12863	3040
BraA01g31110R	K03500		2.1.1.176
BraA01g31130R	K10878	4113
BraA01g31210R	K05666	01523|01524|02010|04976
BraA01g31250R	K01988	00601|00603|01100	2.4.1.228
BraA01g31270R	K04498	04024|04066|04068|04110|04310|04330|04350|04520|04630|04720|04916|04919|04922|05016|05152|05161|05164|05165|05166|05167|05168|05169|05200|05203|05206|05211|05215	2.3.1.48
BraA01g31330R	K19042		2.3.2.27
BraA01g31350R	K06892	00940|01110
BraA01g31390R	K02946	3010
BraA01g31410R	K14488	4075
BraA01g31430R	K09422
BraA01g31450R	K17822
BraA01g31480R	K09422
BraA01g31490R	K01246	3410	3.2.2.20
BraA01g31530R	K01937	00240|01100	6.3.4.2
BraA01g31580R	K01102		3.1.3.43
BraA01g31600R	K07766		3.6.1.52
BraA01g31670R	K20547	00520|01100|04016	3.2.1.14
BraA01g31690R	K21752
BraA01g31740R	K03626
BraA01g31750R	K02864	3010
BraA01g31830R	K04681	04110|04218|04350|05165|05203
BraA01g31840R	K03950	00190|01100|04723|04932|05010|05012|05016
BraA01g31850R	K14431	4075
BraA01g31860R	K16296
BraA01g31870R	K08857		2.7.11.1
BraA01g31880R	K20368
BraA01g31890R	K09529
BraA01g31900R	K07904	04144|04961|04962|04972
BraA01g32000R	K21891
BraA01g32050R	K13356	00073|04146|04212	1.2.1.84
BraA01g32070R	K14792
BraA01g32080R	K02989	3010
BraA01g32120R	K11838	04068|05168|05169|05203	3.4.19.12
BraA01g32180R	K01633	00790|01100	4.1.2.25|5.1.99.8
BraA01g32320R	K21777
BraA01g32330R	K02955	3010
BraA01g32340R	K11099	3040
BraA01g32360R	K09422
BraA01g32370R	K13508	00561|00564|01100|01110	2.3.1.15|2.3.1.198
BraA01g32390R	K14497	04016|04075|04931	3.1.3.16
BraA01g32400R	K03248	3013
BraA01g32460R	K12830	3040
BraA01g32620R	K04564	04013|04068|04146|04211|04212|04213|05016	1.15.1.1
BraA01g32650R	K19355	51	3.2.1.78
BraA01g32700R	K20352
BraA01g32750R	K01209	520	3.2.1.55
BraA01g32760R	K01051	00040|01100	3.1.1.11
BraA01g32900R	K00392	00920|01100|01120	1.8.7.1
BraA01g32910R	K18081	00562|01100|04070	3.1.3.64|3.1.3.95
BraA01g32920R	K14768
BraA01g33040R	K16298
BraA01g33050R	K00111	00564|01110	1.1.5.3
BraA01g33070R	K01551		3.6.3.16
BraA01g33100R	K03283	03040|04010|04141|04144|04213|04612|04915|05134|05145|05162|05164|05169
BraA01g33110R	K13448	4626
BraA01g33200R	K01930	00790|01100|01523	6.3.2.17
BraA01g33260R	K13525	04141|05134
BraA01g33290R	K00856	00230|01100	2.7.1.20
BraA01g33300R	K20472
BraA01g33320R	K13448	4626
BraA01g33350R	K07976
BraA01g33400R	K03754	3013
BraA01g33430R	K01495	00790|01100	3.5.4.16
BraA01g33460R	K09659	00510|01100
BraA01g33480R	K11000
BraA01g33510R	K14007	4141
BraA01g33520R	K15289
BraA01g33540R	K14538	3008
BraA01g33570R	K13457	4626
BraA01g33580R	K05841		2.4.1.173
BraA01g33610R	K08592		3.4.22.68
BraA01g33640R	K10527	00071|00592|01100|01110|01212	4.2.1.17|1.1.1.35|1.1.1.211
BraA01g33670R	K01051	00040|01100	3.1.1.11
BraA01g33750R	K02905	3010
BraA01g33760R	K17491	04212|04922
BraA01g33840R	K02905	3010
BraA01g33850R	K17491	04212|04922
BraA01g33860R	K11666
BraA01g33930R	K18674		2.7.1.157
BraA01g33950R	K21362	561	2.4.1.184
BraA01g33960R	K09422
BraA01g33980R	K20843
BraA01g34010R	K11654
BraA01g34060R	K13832	00400|01100|01110|01130|01230	4.2.1.10|1.1.1.25
BraA01g34110R	K08675
BraA01g34140R	K03083	01521|04012|04062|04110|04150|04151|04310|04340|04341|04360|04390|04510|04550|04657|04660|04662|04711|04722|04728|04910|04916|04917|04919|04931|04932|05010|05160|05162|05164|05165|05166|05167|05169|05200|05210|05213|05215|05217|05224	2.7.11.26
BraA01g34220R	K09495
BraA01g34270R	K11647
BraA01g34310R	K10523	04340|04341
BraA01g34410R	K02974	3010
BraA01g34430R	K01867	970	6.1.1.2
BraA01g34440R	K14289	3013
BraA01g34460R	K02984	3010
BraA01g34480R	K14484	4075
BraA01g34520R	K06067	04110|04213|04330|04919|05016|05034|05165|05169|05200|05202|05203|05220	3.5.1.98
BraA01g34560R	K14509	04016|04075
BraA01g34680R	K09667	00514|04931	2.4.1.255
BraA01g34690R	K02960	3010
BraA01g34710R	K05387
BraA01g34750R	K14641	00230|00240	3.6.1.5
BraA01g34870R	K00059	00061|00333|00780|01040|01100|01212	1.1.1.100
BraA01g34910R	K09500
BraA01g34940R	K11128	3008
BraA01g34950R	K00261	00220|00250|00471|00910|01100|01200|04217|04964	1.4.1.3
BraA01g35010R	K08486	04130|04721
BraA01g35080R	K10523	04340|04341
BraA01g35090R	K13863	5206
BraA01g35100R	K13127
BraA01g35150R	K00430	00940|01100|01110	1.11.1.7
BraA01g35170R	K01188	00460|00500|00940|01100|01110	3.2.1.21
BraA01g35180R	K01738	00270|00920|01100|01110|01120|01130|01200|01230	2.5.1.47
BraA01g35230R	K01114	00562|00564|00565|01100|01110|02024|04919	3.1.4.3
BraA01g35240R	K03424
BraA01g35270R	K18156
BraA01g35310R	K09338
BraA01g35370R	K07977
BraA01g35380R	K14290	03008|03013|04013|05164|05166|05169
BraA01g35390R	K11352	00190|01100|04723|04932|05010|05012|05016
BraA01g35410R	K17681
BraA01g35420R	K20924
BraA01g35440R	K04794		3.1.1.29
BraA01g35450R	K13448	4626
BraA01g35480R	K09419
BraA01g35520R	K10739	03030|03420|03430|03440|03460
BraA01g35530R	K19761
BraA01g35600R	K18045		3.1.3.48
BraA01g35660R	K03671	04621|05418
BraA01g35670R	K12864	3040
BraA01g35700R	K01866	970	6.1.1.1
BraA01g35790R	K03921	00061|01040|01212	1.14.19.2|1.14.19.11|1.14.19.26
BraA01g35810R	K00227	00100|01100|01110|01130	1.14.19.20
BraA01g35820R	K01809	00051|00520|01100|01110|01130	5.3.1.8
BraA01g35860R	K01892	970	6.1.1.21
BraA01g35990R	K00033	00030|00480|01100|01110|01120|01130|01200	1.1.1.44|1.1.1.343
BraA01g36030R	K00555		2.1.1.215|2.1.1.216
BraA01g36080R	K13379	520	5.4.99.30
BraA01g36160R	K17732		3.4.24.64
BraA01g36170R	K02966	3010
BraA01g36220R	K07198	04068|04140|04150|04151|04152|04211|04213|04371|04530|04710|04910|04920|04921|04922|04931|04932|05410|05418	2.7.11.11
BraA01g36230R	K09422
BraA01g36270R	K15131
BraA01g36280R	K08901	00195|01100
BraA01g36310R	K09338
BraA01g36340R	K12823	03040|05202|05205	3.6.4.13
BraA01g36380R	K02871	3010
BraA01g36410R	K03549
BraA01g36430R	K01728	00040|02024	4.2.2.2
BraA01g36440R	K15040	04020|04022|04216|04217|04218|04621|05012|05016|05166
BraA01g36460R	K13024	4070	2.7.4.24
BraA01g36540R	K02152	00190|01100|04145|04150|04721|04966|05110|05120|05323
BraA01g36560R	K08901	00195|01100
BraA01g36570R	K11657
BraA01g36580R	K09338
BraA01g36600R	K01673	910	4.2.1.1
BraA02g01110R	K12761	04113|04138	2.7.11.1
BraA02g01160R	K08915	00196|01100
BraA02g01180R	K03349	04110|04111|04113|04114|04120|04914|05166
BraA02g01210R	K06215	750	4.3.3.6
BraA02g01220R	K06100	03015|04530
BraA02g01260R	K01568	00010|01100|01110|01130	4.1.1.1
BraA02g01310R	K05909		1.10.3.2
BraA02g01410R	K05909		1.10.3.2
BraA02g01450R	K01922	00770|01100	6.3.2.51
BraA02g01480R	K07025
BraA02g01600R	K11251	04217|05034|05322
BraA02g01620R	K02918	3010
BraA02g01650R	K18732
BraA02g01660R	K00799	00480|00980|00982|01524|05204|05418	2.5.1.18
BraA02g01670R	K12129	4712
BraA02g01680R	K10590	4120	2.3.2.26
BraA02g01720R	K02973	3010
BraA02g01750R	K07252	510	3.6.1.43
BraA02g01810R	K10604	4120	2.3.2.27
BraA02g01830R	K15148
BraA02g01840R	K05909		1.10.3.2
BraA02g01850R	K00030	00020|01100|01110|01120|01130|01200|01210|01230	1.1.1.41
BraA02g01930R	K15691		2.3.2.27
BraA02g01950R	K11584	03015|04071|04113|04114|04151|04152|04261|04728|05165
BraA02g01970R	K07910
BraA02g01980R	K07195	4910
BraA02g02100R	K02979	3010
BraA02g02110R	K01638	00620|00630|01100|01110|01120|01200	2.3.3.9
BraA02g02150R	K03106	02024|03060|03070	3.6.5.4
BraA02g02190R	K14674	00100|00561|00564|00565|00590|00591|00592|01100|01110	3.1.1.3|3.1.1.13|3.1.1.4|2.3.1.51
BraA02g02200R	K15634	00010|00260|00680|01100|01110|01120|01130|01200|01230	5.4.2.12
BraA02g02250R	K02470		5.99.1.3
BraA02g02350R	K14944
BraA02g02390R	K15397	00062|01110	2.3.1.199
BraA02g02420R	K14838
BraA02g02440R	K07213	4978
BraA02g02490R	K02962	3010
BraA02g02520R	K11420	00310|04211	2.1.1.43
BraA02g02540R	K20471
BraA02g02600R	K10999		2.4.1.12
BraA02g02630R	K12153	00460|00966|01110|01210	1.14.14.40
BraA02g02660R	K00430	00940|01100|01110	1.11.1.7
BraA02g02670R	K05909		1.10.3.2
BraA02g02680R	K09286
BraA02g02690R	K14496	04016|04075
BraA02g02710R	K14809		3.6.4.13
BraA02g02740R	K08518
BraA02g02750R	K10257		1.14.19.25|1.14.19.35|1.14.19.36
BraA02g02760R	K01817	00400|01100|01110|01130|01230	5.3.1.24
BraA02g02780R	K09588	00905|01110
BraA02g02810R	K03038	03050|05169
BraA02g02840R	K00809		2.5.1.46
BraA02g02860R	K01930	00790|01100|01523	6.3.2.17
BraA02g02870R	K20393
BraA02g02880R	K08081	00960|01100|01110	1.1.1.206
BraA02g02890R	K18460
BraA02g02910R	K21777
BraA02g02920R	K12827	3040
BraA02g02930R	K13195
BraA02g03060R	K11838	04068|05168|05169|05203	3.4.19.12
BraA02g03070R	K11426
BraA02g03080R	K03120	03022|05016|05165|05166|05168|05169|05203
BraA02g03100R	K11498
BraA02g03110R	K16570
BraA02g03130R	K01102		3.1.3.43
BraA02g03210R	K14431	4075
BraA02g03270R	K02987	3010
BraA02g03290R	K05282	00904|01100|01110	1.14.11.12
BraA02g03300R	K14491	4075
BraA02g03330R	K14684
BraA02g03340R	K15979	05169|05203
BraA02g03360R	K01051	00040|01100	3.1.1.11
BraA02g03460R	K08343	04136|04138|04140|05167
BraA02g03470R	K06316
BraA02g03490R	K10268
BraA02g03560R	K00901	00561|00564|01100|01110|04070|04072|05231	2.7.1.107
BraA02g03650R	K08486	04130|04721
BraA02g03670R	K08856		2.7.11.1
BraA02g03680R	K11129	3008
BraA02g03710R	K01749	00860|01100|01110|01120	2.5.1.61
BraA02g03720R	K01899	00020|00640|01100|01110|01120|01130|01200	6.2.1.4|6.2.1.5
BraA02g03780R	K07407	00052|00561|00600|00603	3.2.1.22
BraA02g03810R	K06961
BraA02g03870R	K17679		3.6.4.13
BraA02g03880R	K21594
BraA02g03900R	K02133	00190|01100|05010|05012|05016	3.6.3.14
BraA02g03910R	K02133	00190|01100|05010|05012|05016	3.6.3.14
BraA02g03930R	K11968		2.3.2.27
BraA02g03970R	K11414
BraA02g04070R	K02958	3010
BraA02g04080R	K17255
BraA02g04110R	K01507	190	3.6.1.1
BraA02g04150R	K00026	00020|00270|00620|00630|00710|01100|01110|01120|01130|01200	1.1.1.37
BraA02g04160R	K16075
BraA02g04220R	K10355
BraA02g04240R	K12878	03013|03040
BraA02g04250R	K13091
BraA02g04260R	K03035	03050|05169
BraA02g04330R	K14431	4075
BraA02g04360R	K15559
BraA02g04380R	K14514	04016|04075
BraA02g04420R	K02372	00061|00780|01100|01212	4.2.1.59
BraA02g04430R	K01858	00521|00562|01100|01130	5.5.1.4
BraA02g04440R	K17469
BraA02g04460R	K09422
BraA02g04490R	K02991	01521|03010|04066|04150|04151|04371|04910|05205
BraA02g04500R	K11253	05034|05202|05322
BraA02g04510R	K03327
BraA02g04540R	K06630	04011|04110|04114|04151|04390|04391|04722|05169|05203
BraA02g04560R	K09285
BraA02g04590R	K01414		3.4.24.70
BraA02g04610R	K14416	03015|05134
BraA02g04680R	K08900
BraA02g04690R	K17506		3.1.3.16
BraA02g04710R	K11366		3.4.19.12
BraA02g04720R	K17086
BraA02g04740R	K01850	00400|01100|01110|01130|01230	5.4.99.5
BraA02g04760R	K04460	4010	3.1.3.16
BraA02g04770R	K11253	05034|05202|05322
BraA02g04780R	K14488	4075
BraA02g04870R	K00759	00230|01100	2.4.2.7
BraA02g04900R	K05387
BraA02g04930R	K14546	3008
BraA02g04940R	K16241	4712
BraA02g05000R	K20793		2.3.1.258
BraA02g05100R	K09286
BraA02g05140R	K00029	00620|00710|01100|01120|01200	1.1.1.40
BraA02g05150R	K12471	4144
BraA02g05160R	K11968		2.3.2.27
BraA02g05190R	K03940	00190|01100|04723|04932|05010|05012|05016	1.6.5.3|1.6.99.3
BraA02g05240R	K04424	4010	2.7.11.25
BraA02g05310R	K20295
BraA02g05440R	K13412	04626|05145	2.7.11.1
BraA02g05450R	K18158
BraA02g05490R	K17969	04137|04139
BraA02g05520R	K08064	04612|05152
BraA02g05540R	K09422
BraA02g05620R	K11000
BraA02g05630R	K12815	3040	3.6.4.13
BraA02g05650R	K01934	00670|01100	6.3.3.2
BraA02g05690R	K13430	4626	2.7.11.1
BraA02g05700R	K15382
BraA02g05720R	K19363	4142
BraA02g05740R	K13464	4075
BraA02g05770R	K00928	00260|00261|00270|00300|01100|01110|01120|01130|01210|01230	2.7.2.4
BraA02g05780R	K04733	04064|04620|04621|04624|04722|05133|05140|05142|05145|05152|05162|05164	2.7.11.1
BraA02g05790R	K14487	4075
BraA02g05820R	K14487	4075
BraA02g05880R	K00411	00190|01100|02020|04260|04932|05010|05012|05016	1.10.2.2
BraA02g05900R	K00411	00190|01100|02020|04260|04932|05010|05012|05016	1.10.2.2
BraA02g05910R	K02137	00190|01100|05010|05012|05016
BraA02g05930R	K15542	3015
BraA02g05970R	K12613	3018	3.6.1.62
BraA02g06020R	K00679	561	2.3.1.158
BraA02g06030R	K06207
BraA02g06060R	K01205	00531|01100|04142	3.2.1.50
BraA02g06070R	K00559	00100|01100|01110|01130	2.1.1.41
BraA02g06120R	K20791		2.3.1.255
BraA02g06170R	K12183	4144
BraA02g06180R	K09286
BraA02g06190R	K00660	00941|01100|01110|04712	2.3.1.74
BraA02g06210R	K07195	4910
BraA02g06230R	K13250	4141
BraA02g06240R	K15102
BraA02g06250R	K14553	3008
BraA02g06260R	K03676
BraA02g06280R	K00430	00940|01100|01110	1.11.1.7
BraA02g06290R	K21360	00290|00966|01100|01110|01210	1.1.1.85
BraA02g06380R	K12639	00905|01100|01110
BraA02g06390R	K16280		2.3.2.27
BraA02g06410R	K00737	00510|01100	2.4.1.144
BraA02g06460R	K14962	3015
BraA02g06480R	K02575	910
BraA02g06490R	K09458	00061|00780|01100|01212	2.3.1.179
BraA02g06520R	K12823	03040|05202|05205	3.6.4.13
BraA02g06590R	K11877
BraA02g06600R	K08835		2.7.11.1
BraA02g06620R	K01673	910	4.2.1.1
BraA02g06630R	K09422
BraA02g06640R	K00122	00630|00680|01100|01120|01200	1.2.1.2
BraA02g06660R	K05286	00563|01100
BraA02g06670R	K03549
BraA02g06720R	K01231	00510|00513|01100	3.2.1.114
BraA02g06750R	K01054	00561|01100|04723|04923	3.1.1.23
BraA02g06780R	K11644	04139|04919|05016|05202
BraA02g06800R	K20891
BraA02g06810R	K15040	04020|04022|04216|04217|04218|04621|05012|05016|05166
BraA02g06820R	K13947
BraA02g06830R	K01728	00040|02024	4.2.2.2
BraA02g06890R	K00430	00940|01100|01110	1.11.1.7
BraA02g06910R	K02997	3010
BraA02g06920R	K02899	3010
BraA02g06950R	K15015	04721|04723|04727|05032|05033
BraA02g06970R	K09422
BraA02g06980R	K10597	04120|04141	2.3.2.27
BraA02g07010R	K20867
BraA02g07030R	K00012	00040|00053|00520|01100	1.1.1.22
BraA02g07050R	K06672	4111
BraA02g07070R	K14863
BraA02g07080R	K14649	3022
BraA02g07100R	K18635
BraA02g07130R	K13379	520	5.4.99.30
BraA02g07160R	K10908		2.7.7.6
BraA02g07180R	K14560	3008
BraA02g07190R	K00621	520	2.3.1.4
BraA02g07240R	K15889	00900|01120|01130
BraA02g07260R	K01180		3.2.1.6
BraA02g07280R	K19944
BraA02g07300R	K10258	00062|01040|01110|01212	1.3.1.93
BraA02g07390R	K01054	00561|01100|04723|04923	3.1.1.23
BraA02g07440R	K06670	04110|04111
BraA02g07450R	K01653	00290|00650|00660|00770|01100|01110|01130|01210|01230	2.2.1.6
BraA02g07470R	K02160	00061|00620|00640|00720|01100|01110|01120|01130|01200|01212
BraA02g07490R	K07466	03030|03420|03430|03440|03460
BraA02g07520R	K19365
BraA02g07540R	K15203
BraA02g07550R	K18045		3.1.3.48
BraA02g07600R	K01915	00220|00250|00630|00910|01100|01120|01230|02020|04217|04724|04727	6.3.1.2
BraA02g07620R	K06185
BraA02g07630R	K09422
BraA02g07650R	K10838	3420
BraA02g07660R	K16296
BraA02g07700R	K14555	3008
BraA02g07740R	K09419
BraA02g07770R	K17871		1.6.5.9
BraA02g07790R	K20924
BraA02g07810R	K17681
BraA02g07820R	K08070		1.3.1.74
BraA02g07850R	K10757	00944|01100|01110	2.4.1.91
BraA02g07860R	K15425
BraA02g07910R	K01184	00040|01100	3.2.1.15
BraA02g07920R	K00799	00480|00980|00982|01524|05204|05418	2.5.1.18
BraA02g07930R	K02291	00906|01062|01100|01110	2.5.1.32|2.5.1.99
BraA02g07950R	K06627	04110|04152|04218|04914|05161|05165|05169|05203
BraA02g08010R	K01580	00250|00410|00430|00650|01100|01110|01120|02024|04727|04940	4.1.1.15
BraA02g08040R	K11799
BraA02g08050R	K05863	04020|04022|04217|04218|05012|05016|05166
BraA02g08060R	K10999		2.4.1.12
BraA02g08070R	K09285
BraA02g08110R	K13448	4626
BraA02g08220R	K03687
BraA02g08240R	K00326	520	1.6.2.2
BraA02g08250R	K09422
BraA02g08270R	K00430	00940|01100|01110	1.11.1.7
BraA02g08340R	K13754
BraA02g08350R	K19035
BraA02g08360R	K00549	00270|00450|01100|01110|01230	2.1.1.14
BraA02g08370R	K17583
BraA02g08390R	K00766	00400|01100|01110|01130|01230	2.4.2.18
BraA02g08410R	K14488	4075
BraA02g08420R	K14488	4075
BraA02g08430R	K14488	4075
BraA02g08440R	K14488	4075
BraA02g08460R	K14488	4075
BraA02g08480R	K14488	4075
BraA02g08490R	K14488	4075
BraA02g08500R	K14488	4075
BraA02g08510R	K14488	4075
BraA02g08520R	K14488	4075
BraA02g08530R	K03259	01521|03013|04066|04150|04151|04211|04910
BraA02g08560R	K11128	3008
BraA02g08780R	K11583	03015|04071|04151|04152|04261|04728|05165
BraA02g08790R	K03676
BraA02g08800R	K11654
BraA02g08830R	K02913	3010
BraA02g08860R	K00472	00330|01100	1.14.11.2
BraA02g08880R	K01611	00270|00330|01100	4.1.1.50
BraA02g08900R	K10760	00908|01100|01110	2.5.1.27|2.5.1.112
BraA02g08970R	K17757		4.2.1.93
BraA02g09010R	K00975	00500|00520|01100|01110|02026	2.7.7.27
BraA02g09040R	K01090		3.1.3.16
BraA02g09060R	K14409	3015
BraA02g09070R	K13412	04626|05145	2.7.11.1
BraA02g09080R	K03241	3013
BraA02g09120R	K18787		2.5.1.79
BraA02g09130R	K07466	03030|03420|03430|03440|03460
BraA02g09210R	K17471
BraA02g09250R	K17550
BraA02g09270R	K03327
BraA02g09280R	K14490	4075
BraA02g09290R	K01051	00040|01100	3.1.1.11
BraA02g09300R	K15104
BraA02g09310R	K07374	04145|04210|04530|04540|05130
BraA02g09320R	K07374	04145|04210|04530|04540|05130
BraA02g09330R	K09286
BraA02g09350R	K09338
BraA02g09420R	K00430	00940|01100|01110	1.11.1.7
BraA02g09490R	K03066	03050|05169
BraA02g09510R	K00791	00908|01100|01110	2.5.1.75
BraA02g09530R	K04733	04064|04620|04621|04624|04722|05133|05140|05142|05145|05152|05162|05164	2.7.11.1
BraA02g09540R	K06130	564	3.1.1.5
BraA02g09630R	K09264
BraA02g09640R	K06617	52	2.4.1.82
BraA02g09650R	K07297	04152|04211|04920|04932
BraA02g09660R	K00696	00500|01100	2.4.1.14
BraA02g09670R	K02995	3010
BraA02g09700R	K20032		2.3.1.225
BraA02g09730R	K03715	00561|01100	2.4.1.46
BraA02g09740R	K06685	04111|04390|04391|04392
BraA02g09750R	K10357
BraA02g09780R	K06889
BraA02g09810R	K03868	03420|04066|04110|04111|04114|04120|04141|04310|04341|04350|04710|05200|05211
BraA02g09880R	K14686	01524|04978
BraA02g09950R	K04078
BraA02g09980R	K14488	4075
BraA02g10080R	K09494
BraA02g10090R	K13464	4075
BraA02g10100R	K03238	3013
BraA02g10110R	K08864		2.7.11.1
BraA02g10120R	K05349	00460|00500|00940|01100|01110	3.2.1.21
BraA02g10130R	K02870	3010
BraA02g10140R	K11817	380	1.2.3.7
BraA02g10160R	K10523	04340|04341
BraA02g10180R	K21842
BraA02g10210R	K00423	00053|01100	1.10.3.3
BraA02g10230R	K14514	04016|04075
BraA02g10280R	K11593
BraA02g10290R	K18757
BraA02g10300R	K07199	04068|04152|04211|04213|04371|04530|04710|04910|04920|04921|04922|04931|04932|05410
BraA02g10310R	K02183	04014|04015|04016|04020|04022|04024|04070|04114|04218|04261|04270|04371|04626|04713|04720|04722|04728|04740|04744|04745|04750|04910|04912|04915|04916|04921|04922|04924|04925|04970|04971|05010|05031|05034|05133|05152|05214|05418
BraA02g10350R	K00279	908	1.5.99.12
BraA02g10410R	K19043		2.3.2.27
BraA02g10420R	K10754	03030|03420|03430
BraA02g10430R	K09503	4141
BraA02g10500R	K05284	00563|01100
BraA02g10550R	K12581	3018
BraA02g10600R	K13035	00460|01100|01110	3.5.5.4|4.2.1.65
BraA02g10610R	K04499	4310
BraA02g10630R	K08515	4130
BraA02g10690R	K00430	00940|01100|01110	1.11.1.7
BraA02g10710R	K02865	3010
BraA02g10730R	K13356	00073|04146|04212	1.2.1.84
BraA02g10810R	K15634	00010|00260|00680|01100|01110|01120|01130|01200|01230	5.4.2.12
BraA02g10820R	K05359	00400|01100|01110|01130|01230	4.2.1.91|4.2.1.51
BraA02g10900R	K01872	970	6.1.1.7
BraA02g10930R	K08832		2.7.11.1
BraA02g10940R	K00924
BraA02g10950R	K01285	04614|04974	3.4.16.2
BraA02g10960R	K01285	04614|04974	3.4.16.2
BraA02g11030R	K12193	04144|04217
BraA02g11040R	K16298
BraA02g11050R	K09422
BraA02g11070R	K02575	910
BraA02g11100R	K07052
BraA02g11140R	K01551		3.6.3.16
BraA02g11170R	K09580	4141	5.3.4.1
BraA02g11190R	K07359	04140|04152|04211|04920|04921|05034	2.7.11.17
BraA02g11260R	K09260	04013|04022|04371|05418
BraA02g11300R	K09260	04013|04022|04371|05418
BraA02g11340R	K03231	03013|05134
BraA02g11360R	K17815
BraA02g11370R	K01366	04142|04210	3.4.22.16
BraA02g11460R	K09284
BraA02g11490R	K04733	04064|04620|04621|04624|04722|05133|05140|05142|05145|05152|05162|05164	2.7.11.1
BraA02g11500R	K03018	00230|00240|01100|03020|04623|05169	2.7.7.6
BraA02g11560R	K03539	03008|03013	3.1.26.5
BraA02g11590R	K11252	05034|05203|05322
BraA02g11600R	K05765	04360|04666|04810|05133
BraA02g11610R	K11251	04217|05034|05322
BraA02g11630R	K02957	3010
BraA02g11650R	K07901	04144|04152|04530|04972
BraA02g11720R	K09422
BraA02g11730R	K10703	00062|01040|01110|01212	4.2.1.134
BraA02g11760R	K14652	00740|01100|01110	4.1.99.12|3.5.4.25
BraA02g11790R	K13993	4141
BraA02g11800R	K12605	3018
BraA02g11810R	K11254	05034|05203|05322
BraA02g11930R	K14709
BraA02g11950R	K07025
BraA02g11960R	K09660
BraA02g11970R	K12593	3018
BraA02g11990R	K10355
BraA02g12060R	K10575	04120|04141|05012	2.3.2.23
BraA02g12070R	K08678	00520|01100	4.1.1.35
BraA02g12110R	K14686	01524|04978
BraA02g12160R	K07904	04144|04961|04962|04972
BraA02g12170R	K06269	03015|04022|04024|04113|04114|04218|04261|04270|04390|04510|04611|04720|04728|04750|04810|04910|04921|04931|05031|05034|05168|05205	3.1.3.16
BraA02g12180R	K03015	00230|00240|01100|03020|05016|05169
BraA02g12190R	K03122	03022|05203
BraA02g12260R	K14500	4075	2.7.11.1
BraA02g12310R	K15401	73
BraA02g12320R	K09422
BraA02g12340R	K03809	00130|01110	1.6.5.2
BraA02g12350R	K11778	00900|01110	2.5.1.87
BraA02g12360R	K11778	00900|01110	2.5.1.87
BraA02g12370R	K10140	03420|04115|04120|05161|05202|05210|05212|05213|05214|05216|05217|05218|05220|05222|05223|05224
BraA02g12430R	K17479
BraA02g12560R	K00430	00940|01100|01110	1.11.1.7
BraA02g12580R	K07198	04068|04140|04150|04151|04152|04211|04213|04371|04530|04710|04910|04920|04921|04922|04931|04932|05410|05418	2.7.11.11
BraA02g12620R	K00051	00620|00710|01100|01120|01200	1.1.1.82
BraA02g12660R	K03063	03050|05169
BraA02g12670R	K10752	4218
BraA02g12680R	K13484	00230|01100	3.5.2.17|4.1.1.97
BraA02g12700R	K14306	3013
BraA02g12710R	K20102
BraA02g12720R	K08516	04130|04138
BraA02g12760R	K20715		2.7.11.1
BraA02g12780R	K19893	500	3.2.1.39
BraA02g12790R	K14491	4075
BraA02g12800R	K03098
BraA02g12840R	K20280
BraA02g12890R	K11855		3.4.19.12
BraA02g12900R	K03665
BraA02g12910R	K05391	4626
BraA02g12950R	K03260	03013|05416
BraA02g13040R	K19044		2.3.2.27
BraA02g13150R	K09422
BraA02g13210R	K08235		2.4.1.207
BraA02g13310R	K09285
BraA02g13330R	K12846	3040
BraA02g13370R	K01792	00010|01100|01110|01120|01130	5.1.3.15
BraA02g13380R	K05768	04666|04810|05203
BraA02g13400R	K02942	3010
BraA02g13410R	K11968		2.3.2.27
BraA02g13420R	K19306		2.1.1.309
BraA02g13530R	K01537		3.6.3.8
BraA02g13540R	K13947
BraA02g13560R	K02218	04011|04392	2.7.11.1
BraA02g13630R	K00279	908	1.5.99.12
BraA02g13680R	K02959	3010
BraA02g13770R	K02910	3010
BraA02g13780R	K02983	3010
BraA02g13800R	K00469	00053|00562	1.13.99.1
BraA02g13810R	K00850	00010|00030|00051|00052|00680|01100|01110|01120|01130|01200|01230|03018|04152|05230	2.7.1.11
BraA02g13880R	K05863	04020|04022|04217|04218|05012|05016|05166
BraA02g13900R	K02933	3010
BraA02g14040R	K16616
BraA02g14060R	K06689	04013|04120|04141|04624	2.3.2.23
BraA02g14080R	K05953		2.5.1.43
BraA02g14090R	K19307		2.1.1.313
BraA02g14110R	K06268	04010|04020|04022|04114|04218|04310|04360|04370|04380|04650|04658|04659|04660|04662|04720|04724|04921|04922|04924|05010|05014|05031|05152|05166|05167
BraA02g14140R	K14835		2.1.1.310
BraA02g14190R	K01728	00040|02024	4.2.2.2
BraA02g14230R	K14398	3015
BraA02g14240R	K17046
BraA02g14260R	K01051	00040|01100	3.1.1.11
BraA02g14270R	K11674	5168
BraA02g14290R	K08867		2.7.11.1
BraA02g14410R	K03163		5.99.1.2
BraA02g14420R	K03163		5.99.1.2
BraA02g14430R	K03531	4112
BraA02g14440R	K16732
BraA02g14460R	K07936	03008|03013|05166|05169
BraA02g14480R	K12160	03013|05418
BraA02g14510R	K11996	4122	2.7.7.80|2.8.1.11
BraA02g14530R	K14190	00053|01100|01110	2.7.7.69
BraA02g14590R	K18270
BraA02g14610R	K09422
BraA02g14640R	K00928	00260|00261|00270|00300|01100|01110|01120|01130|01210|01230	2.7.2.4
BraA02g14680R	K15283
BraA02g14720R	K03146	00730|01100
BraA02g14760R	K10405
BraA02g14790R	K02895	3010
BraA02g14830R	K14487	4075
BraA02g14840R	K03809	00130|01110	1.6.5.2
BraA02g14850R	K16465
BraA02g14890R	K20307
BraA02g14920R	K01082	00920|01100|01120|01130	3.1.3.7
BraA02g14930R	K16297
BraA02g14960R	K12486	4144
BraA02g14990R	K10357
BraA02g15060R	K13066	00940|01100|01110	2.1.1.68
BraA02g15110R	K00451	00350|00643|01100|01120	1.13.11.5
BraA02g15170R	K00815	00130|00270|00350|00360|00400|00401|00950|00960|01100|01110|01130|01230	2.6.1.5
BraA02g15310R	K08472
BraA02g15410R	K14488	4075
BraA02g15460R	K18466	4144
BraA02g15570R	K20854
BraA02g15590R	K06689	04013|04120|04141|04624	2.3.2.23
BraA02g15650R	K20558	4016
BraA02g15660R	K09422
BraA02g15670R	K15382
BraA02g15690R	K08955	4139
BraA02g15700R	K14496	04016|04075
BraA02g15720R	K05391	4626
BraA02g15730R	K00797	00270|00330|00410|00480|01100	2.5.1.16
BraA02g15760R	K02939	3010
BraA02g15770R	K21444
BraA02g15780R	K17470
BraA02g15890R	K00873	00010|00230|00620|01100|01110|01120|01130|01200|01230|04922|04930|05165|05203|05230	2.7.1.40
BraA02g15900R	K00873	00010|00230|00620|01100|01110|01120|01130|01200|01230|04922|04930|05165|05203|05230	2.7.1.40
BraA02g15950R	K13425	04016|04626
BraA02g15960R	K14855
BraA02g16020R	K21484		2.1.1.273|2.1.1.274
BraA02g16030R	K09422
BraA02g16040R	K20168	4137
BraA02g16120R	K01881	970	6.1.1.15
BraA02g16140R	K14563	3008
BraA02g16150R	K03327
BraA02g16220R	K05765	04360|04666|04810|05133
BraA02g16230R	K07195	4910
BraA02g16330R	K03327
BraA02g16410R	K00430	00940|01100|01110	1.11.1.7
BraA02g16420R	K05282	00904|01100|01110	1.14.11.12
BraA02g16450R	K13458	4626
BraA02g16460R	K14270
BraA02g16490R	K14401	3015
BraA02g16550R	K02969	3010
BraA02g16580R	K01051	00040|01100	3.1.1.11
BraA02g16590R	K19791
BraA02g16600R	K14487	4075
BraA02g16610R	K01087	00500|01100	3.1.3.12
BraA02g16720R	K17662
BraA02g16750R	K15190
BraA02g16820R	K00162	00010|00020|00620|01100|01110|01120|01130|01200|04066|04922|05230	1.2.4.1
BraA02g17010R	K03691	514	2.4.1.221
BraA02g17070R	K21866
BraA02g17100R	K05016
BraA02g17110R	K19986
BraA02g17130R	K08247	450	2.1.1.12
BraA02g17200R	K10601	04120|04141	2.3.2.27
BraA02g17210R	K07456	3430
BraA02g17310R	K03969
BraA02g17330R	K03955	00190|01100|04723|04932|05010|05012|05016
BraA02g17380R	K11968		2.3.2.27
BraA02g17390R	K11292
BraA02g17420R	K15400	73	2.3.1.188
BraA02g17430R	K16223	4712
BraA02g17470R	K08070		1.3.1.74
BraA02g17570R	K00799	00480|00980|00982|01524|05204|05418	2.5.1.18
BraA02g17590R	K17839	00330|00410	1.5.3.17
BraA02g17660R	K03245	3013
BraA02g17720R	K08081	00960|01100|01110	1.1.1.206
BraA02g17730R	K01915	00220|00250|00630|00910|01100|01120|01230|02020|04217|04724|04727	6.3.1.2
BraA02g17740R	K19891	500	3.2.1.39
BraA02g17840R	K14494	4075
BraA02g17860R	K09422
BraA02g17920R	K04506	04013|04115|04120|04310	2.3.2.27
BraA02g17970R	K10753
BraA02g18180R	K01809	00051|00520|01100|01110|01130	5.3.1.8
BraA02g18200R	K01602	00630|00710|01100|01120|01200	4.1.1.39
BraA02g18240R	K01602	00630|00710|01100|01120|01200	4.1.1.39
BraA02g18260R	K10717	00908|01100|01110
BraA02g18270R	K14572	3008
BraA02g18330R	K04498	04024|04066|04068|04110|04310|04330|04350|04520|04630|04720|04916|04919|04922|05016|05152|05161|05164|05165|05166|05167|05168|05169|05200|05203|05206|05211|05215	2.3.1.48
BraA02g18350R	K11599	3050
BraA02g18390R	K20929		1.2.3.15
BraA02g18400R	K21596
BraA02g18410R	K02685	00230|00240|01100|03030
BraA02g18480R	K02880	3010
BraA02g18520R	K14830
BraA02g18560R	K01427	00220|00230|00791|01100|01120	3.5.1.5
BraA02g18570R	K00454	00591|00592|01100|01110	1.13.11.12
BraA02g18600R	K09775
BraA02g18610R	K02321	00230|00240|01100|03030
BraA02g18670R	K10251	00062|00140|01040|01100|01110|01212	1.1.1.62|1.1.1.330
BraA02g18680R	K02723	00195|01100
BraA02g18700R	K01728	00040|02024	4.2.2.2
BraA02g18750R	K01206	511	3.2.1.51
BraA02g18800R	K09419
BraA02g18820R	K00588	00360|00940|00941|00945|01100|01110	2.1.1.104
BraA02g18840R	K00999	00562|00564|01100|04070	2.7.8.11
BraA02g18960R	K01942	00780|01100	6.3.4.9|6.3.4.10|6.3.4.11|6.3.4.15
BraA02g19070R	K09422
BraA02g19220R	K10760	00908|01100|01110	2.5.1.27|2.5.1.112
BraA02g19300R	K15397	00062|01110	2.3.1.199
BraA02g19330R	K15925		3.2.1.177
BraA02g19420R	K06891
BraA02g19430R	K11991		3.5.4.33
BraA02g19440R	K17808
BraA02g19480R	K03574		3.6.1.55
BraA02g19600R	K00430	00940|01100|01110	1.11.1.7
BraA02g19660R	K14759	00130|01100|01110	5.4.4.2|2.2.1.9|4.2.99.20|4.2.1.113
BraA02g19790R	K14766
BraA02g19800R	K09264
BraA02g19880R	K03141	03022|03420|05203
BraA02g19890R	K04733	04064|04620|04621|04624|04722|05133|05140|05142|05145|05152|05162|05164	2.7.11.1
BraA02g19980R	K02180	04110|04111|05166
BraA02g19990R	K11975		2.3.2.27
BraA02g20010R	K20027		2.3.1.225
BraA02g20150R	K01956	00240|00250|01100	6.3.5.5
BraA02g20270R	K02915	3010
BraA02g20280R	K04713	00600|01100	1.14.18.5
BraA02g20360R	K17279
BraA02g20380R	K02866	3010
BraA02g20430R	K09338
BraA02g20500R	K00799	00480|00980|00982|01524|05204|05418	2.5.1.18
BraA02g20510R	K00799	00480|00980|00982|01524|05204|05418	2.5.1.18
BraA02g20610R	K18810
BraA02g20650R	K16055	00500|01100	2.4.1.15|3.1.3.12
BraA02g20680R	K03549
BraA02g20690R	K15014
BraA02g20710R	K01673	910	4.2.1.1
BraA02g20730R	K08835		2.7.11.1
BraA02g20860R	K16903	00380|01100	2.6.1.99
BraA02g20900R	K02900	3010
BraA02g20920R	K14831
BraA02g20940R	K10704	4624
BraA02g20950R	K17991	73	1.11.2.3
BraA02g21170R	K09338
BraA02g21210R	K00921	00562|04070|04145|04810	2.7.1.150
BraA02g21230R	K09422
BraA02g21270R	K01807	00030|00710|01100|01110|01120|01130|01200|01230	5.3.1.6
BraA02g21290R	K03327
BraA02g21300R	K15397	00062|01110	2.3.1.199
BraA02g21400R	K08819		2.7.11.22|2.7.11.23
BraA02g21440R	K17541
BraA02g21480R	K01179	00500|01100	3.2.1.4
BraA02g21500R	K01179	00500|01100	3.2.1.4
BraA02g21540R	K14407	3015
BraA02g21560R	K20660
BraA02g21570R	K20729	4016
BraA02g21580R	K13126	03013|03015|03018
BraA02g21590R	K03327
BraA02g21600R	K15378
BraA02g21650R	K00817	00340|00350|00360|00400|00401|00960|01100|01110|01130|01230	2.6.1.9
BraA02g21750R	K09191
BraA02g21800R	K14638
BraA02g21840R	K14638
BraA02g21850R	K14638
BraA02g21890R	K10664		2.3.2.27
BraA02g21900R	K10664		2.3.2.27
BraA02g21970R	K10406
BraA02g22070R	K03239	3013
BraA02g22080R	K02998	3010
BraA02g22140R	K02998	3010
BraA02g22150R	K03239	3013
BraA02g22220R	K13464	4075
BraA02g22260R	K00454	00591|00592|01100|01110	1.13.11.12
BraA02g22300R	K09285
BraA02g22350R	K01530		3.6.3.1
BraA02g22360R	K02218	04011|04392	2.7.11.1
BraA02g22380R	K03257	3013
BraA02g22400R	K09422
BraA02g22410R	K17794	4212
BraA02g22450R	K01733	00260|00750|01100|01110|01120|01230	4.2.3.1
BraA02g22460R	K08064	04612|05152
BraA02g22480R	K03787	00230|00240|00760|01100|01110	3.1.3.5
BraA02g22510R	K15403	73
BraA02g22530R	K14496	04016|04075
BraA02g22540R	K13248	00750|01100	3.1.3.74
BraA02g22570R	K08248	00460|01110	4.1.2.10
BraA02g22730R	K01527	4214
BraA02g22760R	K09422
BraA02g22830R	K07766		3.6.1.52
BraA02g22890R	K13947
BraA02g22940R	K14514	04016|04075
BraA02g23040R	K01757	00901|01100|01110	4.3.3.2
BraA02g23050R	K01757	00901|01100|01110	4.3.3.2
BraA02g23060R	K03768		5.2.1.8
BraA02g23070R	K09422
BraA02g23080R	K11821	00380|00966|01110|01210
BraA02g23170R	K10170	4620
BraA02g23210R	K12741	3040
BraA02g23220R	K09506
BraA02g23240R	K02917	3010
BraA02g23250R	K09658	00510|00563|01100
BraA02g23260R	K08238		2.4.2.39
BraA02g23280R	K09422
BraA02g23300R	K10960	00860|00900|01100|01110	1.3.1.83|1.3.1.111
BraA02g23350R	K17279
BraA02g23360R	K00799	00480|00980|00982|01524|05204|05418	2.5.1.18
BraA02g23390R	K09422
BraA02g23420R	K00784	3013	3.1.26.11
BraA02g23430R	K02552	00130|01053|01100|01110|01130	5.4.4.2
BraA02g23490R	K13464	4075
BraA02g23510R	K09458	00061|00780|01100|01212	2.3.1.179
BraA02g23550R	K13513	00561|00564|01100|01110	2.3.1.51
BraA02g23650R	K08145
BraA02g23720R	K21888	00053|00480|01100	1.8.5.1|2.5.1.18
BraA02g23800R	K03064	03050|05169
BraA02g23870R	K03139	3022	3.6.4.12
BraA02g23930R	K14488	4075
BraA02g23990R	K14488	4075
BraA02g24000R	K11253	05034|05202|05322
BraA02g24010R	K20929		1.2.3.15
BraA02g24020R	K12619	03008|03018
BraA02g24070R	K17338
BraA02g24150R	K20727	4016
BraA02g24170R	K04392	04010|04013|04014|04015|04024|04062|04071|04145|04151|04310|04360|04370|04380|04510|04520|04530|04620|04650|04662|04664|04666|04670|04722|04810|04932|04933|04972|05014|05100|05120|05131|05132|05167|05200|05203|05205|05210|05211|05212|05231|05416|05418
BraA02g24180R	K18468	4144
BraA02g24210R	K01188	00460|00500|00940|01100|01110	3.2.1.21
BraA02g24220R	K03094	04110|04111|04114|04120|04141|04310|04341|04350|04710|05168
BraA02g24300R	K01322	4614	3.4.21.26
BraA02g24480R	K04733	04064|04620|04621|04624|04722|05133|05140|05142|05145|05152|05162|05164	2.7.11.1
BraA02g24540R	K08176
BraA02g24550R	K00021	00900|01100|01110|01130|04152|04976	1.1.1.34
BraA02g24600R	K14172	196
BraA02g24650R	K13448	4626
BraA02g24670R	K05894	00592|01100|01110	1.3.1.42
BraA02g24710R	K20478
BraA02g24740R	K03243	3013
BraA02g24750R	K17637	4014
BraA02g24760R	K12622	03018|03040
BraA02g24850R	K00430	00940|01100|01110	1.11.1.7
BraA02g24900R	K12479	04138|04144
BraA02g25000R	K05933	00270|01100|01110	1.14.17.4
BraA02g25060R	K09580	4141	5.3.4.1
BraA02g25070R	K10756	03030|03420|03430
BraA02g25100R	K13066	00940|01100|01110	2.1.1.68
BraA02g25140R	K13066	00940|01100|01110	2.1.1.68
BraA02g25160R	K11267
BraA02g25210R	K18758
BraA02g25240R	K13946	4075
BraA02g25270R	K04506	04013|04115|04120|04310	2.3.2.27
BraA02g25290R	K20456
BraA02g25300R	K00889	00562|01100|04011|04070|04072|04139|04144|04666|04810|05231	2.7.1.68
BraA02g25310R	K02952	3010
BraA02g25320R	K00326	520	1.6.2.2
BraA02g25430R	K01834	00010|00260|00680|01100|01110|01120|01130|01200|01230|04922|05230	5.4.2.11
BraA02g25440R	K09286
BraA02g25580R	K21374		2.4.1.324
BraA02g25600R	K06630	04011|04110|04114|04151|04390|04391|04722|05169|05203
BraA02g25620R	K00799	00480|00980|00982|01524|05204|05418	2.5.1.18
BraA02g25630R	K09840	00906|01100|01110	1.13.11.51
BraA02g25670R	K04125	00904|01110	1.14.11.13
BraA02g25760R	K00858	00760|01100	2.7.1.23
BraA02g25800R	K02871	3010
BraA02g25820R	K01307	00790|01523	3.4.19.9
BraA02g25830R	K13511	564
BraA02g25870R	K04733	04064|04620|04621|04624|04722|05133|05140|05142|05145|05152|05162|05164	2.7.11.1
BraA02g25900R	K10580	04120|04624	2.3.2.23
BraA02g25920R	K02145	00190|01100|04145|04150|04721|04966|05110|05120|05323	3.6.3.14
BraA02g25950R	K04498	04024|04066|04068|04110|04310|04330|04350|04520|04630|04720|04916|04919|04922|05016|05152|05161|05164|05165|05166|05167|05168|05169|05200|05203|05206|05211|05215	2.3.1.48
BraA02g25970R	K11322
BraA02g25980R	K03541	00195|01100
BraA02g26100R	K20403	4150
BraA02g26110R	K02726	3050	3.4.25.1
BraA02g26270R	K12854	3040	3.6.4.13
BraA02g26290R	K01627	00540|01100	2.5.1.55
BraA02g26340R	K01285	04614|04974	3.4.16.2
BraA02g26360R	K00927	00010|00710|01100|01110|01120|01130|01200|01230	2.7.2.3
BraA02g26420R	K08503	4130
BraA02g26450R	K13100
BraA02g26470R	K16075
BraA02g26500R	K00550	00564|01100|01110	2.1.1.16
BraA02g26540R	K09753	00940|01100|01110	1.2.1.44
BraA02g26550R	K12581	3018
BraA02g26600R	K09874
BraA02g26610R	K02937	3010
BraA02g26630R	K17824
BraA02g26720R	K00818	00220|01100|01110|01130|01210|01230	2.6.1.11
BraA02g26800R	K10632	4014	2.3.2.27
BraA02g26810R	K00052	00290|00660|01100|01110|01210|01230	1.1.1.85
BraA02g26820R	K00052	00290|00660|01100|01110|01210|01230	1.1.1.85
BraA02g26860R	K13116		3.6.4.13
BraA02g26880R	K00864	00561|01100|03320|04626	2.7.1.30
BraA02g26900R	K20792
BraA02g26920R	K15918	00260|00561|00630|01100|01110|01130|01200	2.7.1.31
BraA02g26930R	K06627	04110|04152|04218|04914|05161|05165|05169|05203
BraA02g26960R	K07767		3.6.4.3
BraA02g26970R	K04124	00904|01110	1.14.11.15
BraA02g26980R	K04124	00904|01110	1.14.11.15
BraA02g27060R	K10732
BraA02g27210R	K20318
BraA02g27280R	K19476	4144
BraA02g27330R	K05928	00130|01100|01110	2.1.1.95
BraA02g27340R	K20102
BraA02g27350R	K10881	03050|03440|05169
BraA02g27370R	K02988	3010
BraA02g27380R	K03086
BraA02g27430R	K16281
BraA02g27440R	K15398	00073|01100
BraA02g27450R	K01068	00062|01040|01100|01110	3.1.2.2
BraA02g27470R	K03250	03013|05160
BraA02g27480R	K09422
BraA02g27490R	K09422
BraA02g27640R	K08237		2.4.1.218
BraA02g27650R	K13127
BraA02g27660R	K09422
BraA02g27670R	K08237		2.4.1.218
BraA02g27680R	K04733	04064|04620|04621|04624|04722|05133|05140|05142|05145|05152|05162|05164	2.7.11.1
BraA02g27960R	K01507	190	3.6.1.1
BraA02g28050R	K03024	00230|00240|01100|03020|04623|05169
BraA02g28060R	K20027		2.3.1.225
BraA02g28170R	K19985
BraA02g28200R	K10798	03410|04210|04212|04214|04217	2.4.2.30
BraA02g28250R	K12890	03040|04657|05168
BraA02g28260R	K10858	03430|03460
BraA02g28310R	K08238		2.4.2.39
BraA02g28330R	K00799	00480|00980|00982|01524|05204|05418	2.5.1.18
BraA02g28380R	K08472
BraA02g28430R	K06890
BraA02g28510R	K14963
BraA02g28520R	K04733	04064|04620|04621|04624|04722|05133|05140|05142|05145|05152|05162|05164	2.7.11.1
BraA02g28660R	K15741	00966|01110|01210	2.3.3.17
BraA02g28700R	K01090		3.1.3.16
BraA02g28720R	K13207
BraA02g28730R	K15112
BraA02g28740R	K11095	3040
BraA02g28810R	K15014
BraA02g28830R	K15152
BraA02g28870R	K08145
BraA02g28880R	K13412	04626|05145	2.7.11.1
BraA02g28890R	K02115	00190|00195|01100
BraA02g29040R	K12845	03008|03040
BraA02g29190R	K09553	5020
BraA02g29280R	K00276	00260|00350|00360|00410|00950|00960|01100|01110	1.4.3.21
BraA02g29310R	K08679	00520|01100	5.1.3.6
BraA02g29320R	K14423	00100|01100|01110	1.14.13.72
BraA02g29360R	K20368
BraA02g29440R	K20100
BraA02g29450R	K01641	00072|00280|00650|00900|01100|01110|01130	2.3.3.10
BraA02g29500R	K11778	00900|01110	2.5.1.87
BraA02g29540R	K03145
BraA02g29680R	K00432	00480|00590|04918	1.11.1.9
BraA02g29690R	K12235	00260|01100	5.1.1.18
BraA02g29740R	K03254	3013
BraA02g29810R	K11131	3008
BraA02g29830R	K13447	04016|04626
BraA02g29860R	K02519
BraA02g29880R	K02150	00190|01100|04145|04150|04721|04966|05110|05120|05323
BraA02g29890R	K03137	03022|05169|05203
BraA02g29960R	K00940	00230|00240|01100|01110|01130|04016	2.7.4.6
BraA02g30150R	K02940	3010
BraA02g30180R	K04733	04064|04620|04621|04624|04722|05133|05140|05142|05145|05152|05162|05164	2.7.11.1
BraA02g30210R	K09874
BraA02g30370R	K19039		2.3.2.27
BraA02g30450R	K00696	00500|01100	2.4.1.14
BraA02g30470R	K04733	04064|04620|04621|04624|04722|05133|05140|05142|05145|05152|05162|05164	2.7.11.1
BraA02g30490R	K17108	00511|00600|01100	3.2.1.45
BraA02g30560R	K03354	04110|04111|04113|04114|04120|04914|05166
BraA02g30790R	K05309	00590|01100	5.3.99.3
BraA02g30810R	K02925	3010
BraA02g30840R	K11498
BraA02g30850R	K14009	04141|05165
BraA02g30910R	K20858	04020|04218|04621
BraA02g31020R	K01723	00592|01100|01110	4.2.1.92
BraA02g31170R	K14499	4075
BraA02g31180R	K02725	3050	3.4.25.1
BraA02g31200R	K12836	03040|05131
BraA02g31230R	K12178
BraA02g31260R	K03064	03050|05169
BraA02g31380R	K03129	03022|05016|05168
BraA02g31480R	K15078	3460
BraA02g31530R	K08176
BraA02g31550R	K08176
BraA02g31590R	K02940	3010
BraA02g31600R	K08176
BraA02g31610R	K11673
BraA02g31620R	K10085	4141
BraA02g31690R	K15397	00062|01110	2.3.1.199
BraA02g31700R	K09419
BraA02g31710R	K08967	00270|01100	1.13.11.53|1.13.11.54
BraA02g31780R	K08099	00860|01100|01110	3.1.1.14
BraA02g31810R	K11816	00380|01100	1.14.13.168
BraA02g31970R	K09286
BraA02g32000R	K00912	00540|01100	2.7.1.130
BraA02g32040R	K03094	04110|04111|04114|04120|04141|04310|04341|04350|04710|05168
BraA02g32180R	K13448	4626
BraA02g32270R	K15799	909	4.2.3.69|4.2.3.78|4.2.3.79
BraA02g32280R	K02542	03030|04110|04111|04113	3.6.4.12
BraA02g32300R	K01246	3410	3.2.2.20
BraA02g32330R	K17411
BraA02g32410R	K07393		1.8.5.7
BraA02g32420R	K08906	195
BraA02g32440R	K19042		2.3.2.27
BraA02g32460R	K14709
BraA02g32480R	K14508	4075
BraA02g32490R	K15188	5202
BraA02g32650R	K18749
BraA02g32660R	K09843	906	1.14.13.93
BraA02g32690R	K20989
BraA02g32710R	K07466	03030|03420|03430|03440|03460
BraA02g32730R	K10398
BraA02g32890R	K07904	04144|04961|04962|04972
BraA02g32970R	K07198	04068|04140|04150|04151|04152|04211|04213|04371|04530|04710|04910|04920|04921|04922|04931|04932|05410|05418	2.7.11.11
BraA02g33030R	K08337	04136|04138|04140|04216
BraA02g33050R	K17879	4146
BraA02g33080R	K04392	04010|04013|04014|04015|04024|04062|04071|04145|04151|04310|04360|04370|04380|04510|04520|04530|04620|04650|04662|04664|04666|04670|04722|04810|04932|04933|04972|05014|05100|05120|05131|05132|05167|05200|05203|05205|05210|05211|05212|05231|05416|05418
BraA02g33160R	K14638
BraA02g33240R	K15283
BraA02g33310R	K10609	03420|04120
BraA02g33350R	K02541	03030|04110|04111|04113	3.6.4.12
BraA02g33370R	K09458	00061|00780|01100|01212	2.3.1.179
BraA02g33390R	K13420	04016|04626	2.7.11.1
BraA02g33460R	K07195	4910
BraA02g33670R	K11826	04144|04721|04961|05016
BraA02g33770R	K11855		3.4.19.12
BraA02g33790R	K10875	3440
BraA02g33820R	K15109
BraA02g33840R	K15634	00010|00260|00680|01100|01110|01120|01130|01200|01230	5.4.2.12
BraA02g34120R	K02973	3010
BraA02g34220R	K00430	00940|01100|01110	1.11.1.7
BraA02g34230R	K14326	03013|03015
BraA02g34240R	K02134	00190|01100|05010|05012|05016
BraA02g34260R	K19042		2.3.2.27
BraA02g34330R	K00924
BraA02g34390R	K06268	04010|04020|04022|04114|04218|04310|04360|04370|04380|04650|04658|04659|04660|04662|04720|04724|04921|04922|04924|05010|05014|05031|05152|05166|05167
BraA02g34420R	K00387	00920|01100|01120	1.8.3.1
BraA02g34440R	K21889
BraA02g34480R	K07874	5134
BraA02g34490R	K13199
BraA02g34500R	K14517	4075
BraA02g34560R	K09286
BraA02g34930R	K01426	00330|00360|00380|00627|00643|01120	3.5.1.4
BraA02g34960R	K09873
BraA02g35010R	K07904	04144|04961|04962|04972
BraA02g35030R	K08272	04150|04152
BraA02g35050R	K14445
BraA02g35080R	K14411	3015
BraA02g35090R	K03955	00190|01100|04723|04932|05010|05012|05016
BraA02g35110R	K08065	04612|05152|05166
BraA02g35140R	K11267
BraA02g35210R	K00787	00900|01100|01110|01130|05164|05166	2.5.1.1|2.5.1.10
BraA02g35230R	K03012	00230|00240|01100|03020|05016|05169
BraA02g35250R	K13648	520	2.4.1.43
BraA02g35290R	K00416	00190|01100|04260|04932|05010|05012|05016
BraA02g35310R	K03118	03060|03070
BraA02g35330R	K01623	00010|00030|00051|00680|00710|01100|01110|01120|01130|01200|01230	4.1.2.13
BraA02g35340R	K16282		2.3.2.27
BraA02g35390R	K18211	04721|04911
BraA02g35450R	K02937	3010
BraA02g35470R	K08506	4130
BraA02g35510R	K10758		1.8.3.2
BraA02g35530R	K01807	00030|00710|01100|01110|01120|01130|01200|01230	5.3.1.6
BraA02g35570R	K00767	00760|01100	2.4.2.19
BraA02g35600R	K13947
BraA02g35630R	K09338
BraA02g35650R	K20538	4016	2.7.11.24
BraA02g35670R	K14003	4141
BraA02g35690R	K00477	4146	1.14.11.18
BraA02g35820R	K19891	500	3.2.1.39
BraA02g35840R	K07766		3.6.1.52
BraA02g35850R	K15305	05166|05203
BraA02g35860R	K12666	00510|00513|01100|04141
BraA02g35880R	K13148
BraA02g35900R	K14491	4075
BraA02g36030R	K14379	00740|01100|04142|04380|05323	3.1.3.2
BraA02g36100R	K01551		3.6.3.16
BraA02g36200R	K01580	00250|00410|00430|00650|01100|01110|01120|02024|04727|04940	4.1.1.15
BraA02g36210R	K14638
BraA02g36360R	K11273		3.6.4.13
BraA02g36420R	K14488	4075
BraA02g36490R	K03809	00130|01110	1.6.5.2
BraA02g36510R	K00991	00900|01100|01110|01130	2.7.7.60
BraA02g36550R	K00167	00280|00640|01100|01110|01130	1.2.4.4
BraA02g36570R	K17263
BraA02g36580R	K12839	3040
BraA02g36610R	K01728	00040|02024	4.2.2.2
BraA02g36640R	K04733	04064|04620|04621|04624|04722|05133|05140|05142|05145|05152|05162|05164	2.7.11.1
BraA02g36650R	K15275
BraA02g36660R	K09422
BraA02g36680R	K15378
BraA02g36760R	K01166		3.1.27.1
BraA02g36810R	K09595
BraA02g36850R	K02320	00230|00240|01100|03030	2.7.7.7
BraA02g36880R	K20352
BraA02g37010R	K18635
BraA02g37020R	K18586
BraA02g37140R	K09716		3.1.1.96
BraA02g37390R	K04710	00600|01100|04071	2.3.1.24
BraA02g37470R	K00993	00440|00564|00565|01100|01110	2.7.8.1
BraA02g37510R	K01530		3.6.3.1
BraA02g37580R	K08852	04140|04141|04210|04932|05010	2.7.11.1
BraA02g37630R	K09287
BraA02g37790R	K11584	03015|04071|04113|04114|04151|04152|04261|04728|05165
BraA02g37850R	K00517	00903|00945|01110|01120
BraA02g37870R	K00517	00903|00945|01110|01120
BraA02g37880R	K00517	00903|00945|01110|01120
BraA02g37970R	K02970	3010
BraA02g38000R	K15430		2.1.1.214
BraA02g38010R	K12885	3040
BraA02g38090R	K07766		3.6.1.52
BraA02g38100R	K04733	04064|04620|04621|04624|04722|05133|05140|05142|05145|05152|05162|05164	2.7.11.1
BraA02g38280R	K16675	4391	2.3.1.225
BraA02g38290R	K13430	4626	2.7.11.1
BraA02g38400R	K10808	00230|00240|00480|01100|04115	1.17.4.1
BraA02g38460R	K18999		3.1.3.16
BraA02g38540R	K00413	00190|01100|02020|04260|04932|05010|05012|05016
BraA02g38590R	K14780		3.6.4.13
BraA02g38640R	K00235	00020|00190|01100|01110|01120|01130|01200|04932|05010|05012|05016	1.3.5.1
BraA02g38670R	K01728	00040|02024	4.2.2.2
BraA02g38700R	K02739	3050	3.4.25.1
BraA02g38710R	K03246	3013
BraA02g38760R	K18999		3.1.3.16
BraA02g38820R	K08913	00196|01100
BraA02g38830R	K13192
BraA02g38840R	K11968		2.3.2.27
BraA02g38850R	K15271		3.6.4.12
BraA02g38870R	K09422
BraA02g38880R	K08232	00053|01100	1.6.5.4
BraA02g38890R	K02935	3010
BraA02g38960R	K15382
BraA02g38990R	K00430	00940|01100|01110	1.11.1.7
BraA02g39040R	K05658	02010|04976|05206	3.6.3.44
BraA02g39090R	K02943	3010
BraA02g39130R	K02146	00190|01100|04142|04145|04721|04966|05110|05120|05152|05203|05323
BraA02g39140R	K09272
BraA02g39240R	K17479
BraA02g39290R	K09422
BraA02g39380R	K15015	04721|04723|04727|05032|05033
BraA02g39400R	K02183	04014|04015|04016|04020|04022|04024|04070|04114|04218|04261|04270|04371|04626|04713|04720|04722|04728|04740|04744|04745|04750|04910|04912|04915|04916|04921|04922|04924|04925|04970|04971|05010|05031|05034|05133|05152|05214|05418
BraA02g39410R	K09422
BraA02g39460R	K20352
BraA02g39480R	K01051	00040|01100	3.1.1.11
BraA02g39600R	K14564	3008
BraA02g39650R	K00688	00500|01100|01110|02026|04217|04910|04922|04931	2.4.1.1
BraA02g39700R	K03124	03022|05169|05203
BraA02g39710R	K13783
BraA02g39730R	K07195	4910
BraA02g39770R	K02987	3010
BraA02g39900R	K14972
BraA02g39910R	K12640	00905|01100|01110
BraA02g40030R	K14207	04724|04727|04974
BraA02g40100R	K00318	00330|01100|01110|01130
BraA02g40120R	K10395
BraA02g40150R	K03265	3015
BraA02g40160R	K03946	00190|01100|04723|04932|05010|05012|05016
BraA02g40170R	K13447	04016|04626
BraA02g40190R	K02978	3010
BraA02g40200R	K05909		1.10.3.2
BraA02g40210R	K15075
BraA02g40220R	K01213	00040|01100	3.2.1.67
BraA02g40310R	K00626	00071|00072|00280|00310|00362|00380|00620|00630|00640|00650|00720|00900|01100|01110|01120|01130|01200|01212|02020	2.3.1.9
BraA02g40340R	K11253	05034|05202|05322
BraA02g40400R	K05387
BraA02g40530R	K09569		5.2.1.8
BraA02g40540R	K01495	00790|01100	3.5.4.16
BraA02g40550R	K00660	00941|01100|01110|04712	2.3.1.74
BraA02g40570R	K15161
BraA02g40620R	K02872	3010
BraA02g40680R	K07513	00071|00280|00592|01040|01100|01110|01130|01212|03320|04146	2.3.1.16
BraA02g40700R	K01728	00040|02024	4.2.2.2
BraA02g40730R	K05931	1522	2.1.1.319
BraA02g40740R	K01870	970	6.1.1.5
BraA02g40760R	K15397	00062|01110	2.3.1.199
BraA02g40780R	K10895	3460
BraA02g40820R	K01051	00040|01100	3.1.1.11
BraA02g40860R	K14491	4075
BraA02g40970R	K17491	04212|04922
BraA02g41010R	K11797
BraA02g41020R	K01648	00020|00720|01100|01110|01120|01130	2.3.3.8
BraA02g41160R	K09422
BraA02g41170R	K17991	73	1.11.2.3
BraA02g41190R	K10046	00053|00520|01100|01110	5.1.3.18
BraA02g41220R	K12867	3040
BraA02g41310R	K14638
BraA02g41340R	K08857		2.7.11.1
BraA02g41350R	K01738	00270|00920|01100|01110|01120|01130|01200|01230	2.5.1.47
BraA02g41390R	K14565	3008
BraA02g41500R	K10664		2.3.2.27
BraA02g41540R	K01875	970	6.1.1.11
BraA02g41550R	K07870	04137|04214
BraA02g41560R	K10406
BraA02g41580R	K06634	03022|03420|04110
BraA02g41600R	K11251	04217|05034|05322
BraA02g41620R	K02971	3010
BraA02g41630R	K10532	00531|01100|04142	2.3.1.78
BraA02g41640R	K10756	03030|03420|03430
BraA02g41670R	K06269	03015|04022|04024|04113|04114|04218|04261|04270|04390|04510|04611|04720|04728|04750|04810|04910|04921|04931|05031|05034|05168|05205	3.1.3.16
BraA02g41680R	K02883	3010
BraA02g41800R	K08675
BraA02g41810R	K04733	04064|04620|04621|04624|04722|05133|05140|05142|05145|05152|05162|05164	2.7.11.1
BraA02g41860R	K20827		3.1.3.16
BraA02g41930R	K01237	380	3.2.1.147
BraA02g41970R	K01237	380	3.2.1.147
BraA02g42030R	K15264		2.1.1.311
BraA02g42070R	K03234	04152|04921
BraA02g42080R	K03234	04152|04921
BraA02g42160R	K15535		2.7.9.5
BraA02g42200R	K16911	1110	3.6.4.13
BraA02g42260R	K01885	00860|00970|01100|01110|01120	6.1.1.17
BraA02g42300R	K09422
BraA02g42430R	K14570	3008
BraA02g42440R	K21776	4218
BraA02g42480R	K11816	00380|01100	1.14.13.168
BraA02g42500R	K10144	04115|04120|05162	2.3.2.27
BraA02g42520R	K09510
BraA02g42530R	K11584	03015|04071|04113|04114|04151|04152|04261|04728|05165
BraA02g42580R	K00417	00190|01100|04260|04932|05010|05012|05016
BraA02g42600R	K13153
BraA02g42620R	K01115	00564|00565|01100|01110|04014|04024|04071|04072|04144|04666|04724|04912|05231	3.1.4.4
BraA02g42710R	K20782	514	2.4.2.58
BraA02g42730R	K07192	4910
BraA02g42780R	K00517	00903|00945|01110|01120
BraA02g42790R	K00517	00903|00945|01110|01120
BraA02g42820R	K03130	03022|05168
BraA02g42830R	K00517	00903|00945|01110|01120
BraA02g42860R	K17506		3.1.3.16
BraA02g42930R	K08869
BraA02g42950R	K20728	4016
BraA02g42970R	K00001	00010|00071|00350|00625|00626|00830|00980|00982|01100|01110|01120|01130|01220	1.1.1.1
BraA02g42990R	K07408	00140|00380|00830|00980|01100|04913|05204	1.14.14.1
BraA02g43100R	K12130	4712
BraA02g43110R	K15202
BraA02g43240R	K09122
BraA02g43360R	K00511	00100|00909|01100|01110|01130	1.14.14.17
BraA02g43370R	K00511	00100|00909|01100|01110|01130	1.14.14.17
BraA02g43380R	K00511	00100|00909|01100|01110|01130	1.14.14.17
BraA02g43400R	K00521		1.16.1.7
BraA02g43440R	K19882	4310	3.1.1.98
BraA02g43450R	K02949	3010
BraA02g43470R	K14950
BraA02g43480R	K13412	04626|05145	2.7.11.1
BraA02g43490R	K03030	03050|05169
BraA02g43540R	K10268
BraA02g43580R	K16297
BraA02g43600R	K15402	73
BraA02g43660R	K15741	00966|01110|01210	2.3.3.17
BraA02g43720R	K09422
BraA02g43770R	K09264
BraA02g43790R	K10395
BraA02g43820R	K14777		3.6.4.13
BraA02g43830R	K11407	05034|05165|05203	3.5.1.98
BraA02g43870R	K18663		3.6.4.12
BraA02g43880R	K15177
BraA02g43920R	K18211	04721|04911
BraA02g43930R	K14209	4138
BraA02g43990R	K09286
BraA02g44060R	K09422
BraA02g44100R	K08054	04141|04145|04612|04918|05166
BraA02g44180R	K03107	3060
BraA02g44190R	K12489	4144
BraA02g44210R	K09419
BraA02g44310R	K14709
BraA02g44390R	K16911	1110	3.6.4.13
BraA02g44450R	K05019	3013
BraA02g44510R	K02969	3010
BraA02g44540R	K16222	4712
BraA02g44570R	K09422
BraA02g44580R	K02890	3010
BraA02g44600R	K10436
BraA02g44640R	K10573	4120	2.3.2.23
BraA02g44720R	K15382
BraA02g44740R	K15382
BraA02g44770R	K04392	04010|04013|04014|04015|04024|04062|04071|04145|04151|04310|04360|04370|04380|04510|04520|04530|04620|04650|04662|04664|04666|04670|04722|04810|04932|04933|04972|05014|05100|05120|05131|05132|05167|05200|05203|05205|05210|05211|05212|05231|05416|05418
BraA02g44960R	K20665
BraA02g45070R	K05278	00941|01100|01110	1.14.11.23
BraA02g45080R	K05278	00941|01100|01110	1.14.11.23
BraA02g45130R	K15171
BraA02g45150R	K11968		2.3.2.27
BraA02g45240R	K03165	03440|03460	5.99.1.2
BraA02g45260R	K16280		2.3.2.27
BraA02g45290R	K15422	00562|00920|01100|01120|04070	3.1.3.7|3.1.3.57
BraA02g45330R	K19801	00562|01100|04070	2.7.1.67
BraA02g45360R	K00430	00940|01100|01110	1.11.1.7
BraA02g45370R	K00430	00940|01100|01110	1.11.1.7
BraA02g45400R	K12869	3040
BraA02g45550R	K16075
BraA02g45620R	K10999		2.4.1.12
BraA02g45710R	K07192	4910
BraA02g45730R	K08819		2.7.11.22|2.7.11.23
BraA02g45820R	K01087	00500|01100	3.1.3.12
BraA02g45840R	K00235	00020|00190|01100|01110|01120|01130|01200|04932|05010|05012|05016	1.3.5.1
BraA02g45900R	K14431	4075
BraA02g45910R	K02904	3010
BraA02g45930R	K14396	03015|05164
BraA02g46020R	K11253	05034|05202|05322
BraA02g46060R	K18810
BraA02g46150R	K14484	4075
BraA02g46180R	K09422
[truncated: 10,430 more rows]
