# Supplementary material for: Genetic and genomic resources to study natural variation in Brassica rapa
Source: Plant Direct. 2020 Dec 22;4(12):e00285. doi: 10.1002/pld3.285 (PMC7755128; doi:10.1002/pld3.285)
Supplement: Supplementary file 10 — Table S7 [file PLD3-4-e00285-s010.xlsx]

## Sheet: Supplemental Table S7A
Supplemental Table S7. (A) Genetic map positions of Single Nucleotide Polymorphism (SNP) Markers for 186 lines from the R500 x L58 Advanced Intercross-Recombinant Inbred Line population was used to construct the high-density genetic map shown in Figure 2. Seed coat color, measured as average RGB values for an image of 100 seeds, was used to map the QTL as summarized in Figure 4 and Table 2. Paren…
	Markers	A01_0.88	A01_0.49	A01_0.41	A01_0	A01_1.4	A01_1.66	A01_2.01	A01_2.13	A01_2.22	A01_2.38	A01_2.71	A01_3.04	A01_3.54	A01_4.12	A01_4.27	A01_4.46	A01_4.66	A01_4.69	A01_4.98	A01_5.09	A01_5.13	A01_5.19	A01_5.26	A01_5.31	A01_5.7	A01_6.01	A01_6.25	A01_6.12	A01_6.32	A01_6.65	A01_6.64	A01_6.71	A01_6.91	A01_6.93	A01_7.51	A01_11.7	A01_12.02	A01_11.53	A01_11.6	A01_10.56	A01_11.45	A01_13.45	A01_13.2	A01_9.27	A01_9.61	A01_12.92	A01_8.81	A01_8.49
	Chromosome	1	1	1	1	1	1	1	1	1	1	1	1	1	1	1	1	1	1	1	1	1	1	1	1	1	1	1	1	1	1	1	1	1	1	1	1	1	1	1	1	1	1	1	1	1	1	1	1
	cM	0	1.66	4.74	10.32	17.51	17.78	20.84	22.2	22.48	30.01	32.56	32.89	33.3	35.51	36.15	41.13	42.53	44.2	47.15	47.79	48.08	48.47	50.44	50.82	53.17	54.49	55.05	55.37	56.34	57.58	57.87	58.44	59.33	61.27	67.31	71.05	71.32	72.14	72.63	72.85	73.12	74.76	75.34	75.98	76.28	77.38	78.08	78.38
	Seed_Coat_Color
AI-RIL	(RGB value)
8460	63.7946	B	B	B	B	B	B	B	A	A	A	A	A	A	A	A	B	B	B	B	B	B	B	B	B	B	B	B	B	B	B	B	B	B	B	B	B	B	B	B	B	B	B	B	B	B	B	B	B
8461	85.5704	A	A	-	B	B	B	B	A	A	A	A	A	A	A	A	B	B	B	B	B	B	B	B	B	B	B	B	B	B	B	B	B	B	B	B	B	B	B	B	B	B	B	B	B	B	B	B	B
8462	75.823	A	A	A	A	A	A	A	A	A	A	A	A	A	A	A	A	A	A	B	B	B	B	B	B	B	B	B	B	B	B	B	B	B	B	B	B	B	B	B	B	B	B	B	B	B	B	B	B
8463	71.26	A	A	A	A	B	B	B	A	A	A	A	A	A	A	A	B	B	B	B	B	B	B	B	B	B	B	B	B	B	B	B	B	B	B	B	B	B	B	B	B	B	B	B	B	B	B	B	B
8464	99.6172	B	B	B	B	B	B	B	A	A	A	A	A	A	A	A	A	A	A	B	B	B	B	B	B	B	B	B	B	B	B	B	B	B	B	B	B	B	B	B	B	B	B	B	B	B	B	B	B
8465	57.48	A	A	A	A	A	A	A	A	A	A	A	A	A	A	A	A	B	B	-	A	A	A	A	A	A	A	A	A	A	A	A	A	A	A	A	B	A	A	A	A	A	A	A	A	A	A	A	A
8466	63.3079	A	A	A	A	A	A	A	A	A	A	A	A	A	A	A	-	B	B	A	A	A	A	A	A	A	A	A	A	A	A	A	A	A	A	A	A	A	A	A	A	A	A	A	A	A	A	A	A
8467	77.6681	A	A	A	A	A	A	A	A	A	A	A	A	A	A	A	B	B	B	A	A	A	A	A	A	A	A	A	A	A	A	A	A	A	A	A	A	A	A	A	A	A	A	A	A	A	A	A	A
8468	63.0435	A	A	A	A	A	A	A	A	A	A	A	A	A	A	A	B	B	B	A	A	A	A	A	A	A	A	A	A	A	A	A	A	A	A	A	A	A	A	A	A	A	B	B	B	-	B	B	-
8469	-	A	A	A	A	A	A	A	A	A	A	A	A	A	A	A	A	A	A	A	A	A	A	A	A	A	A	A	A	A	A	A	A	A	A	A	B	B	B	B	B	B	B	B	B	B	B	B	B
8470	63.0856	A	A	A	A	A	A	A	A	A	A	A	A	A	A	A	B	B	B	A	A	A	A	A	A	A	A	A	A	A	A	A	A	A	A	A	B	B	B	B	B	B	B	B	B	B	B	B	B
8471	63.1811	A	A	A	A	A	A	A	A	A	A	A	A	A	A	A	B	B	B	A	A	A	A	A	A	A	A	A	A	A	A	A	A	A	A	A	B	B	B	B	B	B	B	B	B	B	B	B	B
8472	59.5596	A	A	A	A	A	A	A	A	A	A	A	A	A	A	A	B	B	B	B	B	B	B	B	B	B	B	B	B	B	B	B	B	B	B	B	B	B	A	A	A	A	A	A	A	A	A	A	A
8473	57.3516	A	A	A	A	A	A	A	A	A	A	A	A	A	A	A	B	B	B	B	B	B	B	B	-	-	A	A	A	A	A	A	A	A	A	A	A	A	A	A	A	A	A	A	A	A	A	A	A
8474	85.4798	A	A	A	A	A	A	A	A	A	A	A	A	A	A	A	A	A	A	A	A	A	A	B	B	A	A	A	A	A	A	A	A	A	A	A	A	A	A	A	A	A	A	B	B	B	B	B	B
8475	72.1668	A	A	A	A	A	A	A	A	A	A	A	A	A	A	A	A	A	A	A	A	A	A	A	A	A	A	A	A	A	A	A	A	A	A	A	A	A	A	B	A	A	B	B	B	-	B	B	B
8476	54.3655	A	A	A	A	A	A	A	A	A	A	A	A	A	A	A	A	A	A	A	A	A	A	A	A	A	A	A	A	A	A	A	A	A	A	A	-	A	A	B	B	B	B	B	B	B	B	B	B
8477	71.0945	A	A	A	A	A	A	A	A	A	A	A	A	A	A	A	A	A	A	A	A	A	A	A	A	A	A	A	A	A	A	A	A	A	A	A	A	A	A	A	A	A	A	A	A	A	A	A	A
8478	45.6134	A	A	A	A	A	A	A	A	A	A	A	A	A	A	A	A	A	A	A	A	A	A	B	B	-	-	A	-	B	B	B	B	B	B	B	B	B	B	B	B	B	B	B	B	B	B	B	B
8479	-	A	A	A	A	A	A	A	A	A	A	A	A	A	A	A	A	A	A	A	A	A	-	B	B	B	B	B	B	B	B	B	B	B	B	B	B	B	B	B	B	B	B	B	B	B	B	B	B
8480	44.981	A	A	A	A	A	A	A	A	A	A	A	A	A	A	A	A	A	A	B	B	B	B	B	B	B	B	B	B	B	B	B	B	B	B	B	B	B	B	B	B	B	B	B	B	B	B	B	B
8482	45.4616	B	B	B	A	B	B	B	B	B	B	B	B	B	B	B	B	B	B	B	B	B	B	B	B	B	B	B	B	B	B	B	B	B	B	B	B	B	B	B	B	B	B	B	B	B	B	B	B
8483	62.9732	B	A	A	A	B	B	B	B	B	B	B	B	B	B	B	B	B	B	A	A	A	A	A	A	A	A	A	A	A	A	A	A	A	A	A	A	A	A	A	A	A	A	A	A	A	A	A	A
8484	54.4059	A	A	A	A	A	A	A	A	A	A	A	A	A	A	A	A	A	A	A	A	A	A	A	A	A	A	A	A	A	A	A	A	A	A	B	B	B	B	B	B	B	B	B	B	B	B	B	B
8485	68.5047	A	A	A	A	A	A	A	A	A	A	A	A	A	A	A	A	A	A	A	A	A	A	A	A	A	A	A	A	A	A	A	A	A	A	A	A	A	A	A	A	A	A	A	A	A	A	A	A
8486	49.2676	A	A	A	A	A	A	A	A	A	A	A	A	A	A	A	A	A	A	A	A	A	A	A	A	A	A	A	A	A	A	A	A	A	A	A	A	A	A	A	A	A	A	A	A	A	A	A	A
8487	56.3175	A	A	A	A	A	A	A	A	A	A	A	A	A	A	A	A	A	A	A	A	A	A	A	A	A	A	A	A	A	A	A	A	A	A	A	A	A	A	A	A	A	A	A	A	A	A	A	A
8488	50.1208	A	A	A	A	A	A	A	A	A	A	A	A	A	A	A	A	A	A	A	A	A	A	A	A	A	A	A	A	A	A	A	A	A	A	A	A	A	A	A	A	A	A	A	A	A	A	A	A
8489	54.3918	-	A	A	A	-	B	A	A	-	-	-	B	B	B	B	B	B	B	-	A	A	A	A	A	A	A	A	A	A	A	A	A	A	A	A	A	A	A	A	A	A	A	A	A	A	A	A	A
8490	48.4937	A	A	A	A	A	A	A	A	A	A	A	A	A	A	A	A	A	A	A	A	A	A	A	A	A	A	A	A	A	A	A	A	A	A	B	B	B	B	B	B	B	B	B	B	B	B	B	B
8491	46.2723	A	A	A	A	A	A	A	A	A	A	A	A	A	A	A	A	A	A	A	A	A	A	B	B	B	B	B	B	B	B	B	B	B	B	B	B	B	B	B	B	B	B	B	B	B	B	B	B
8492	42.5364	A	A	A	A	A	A	A	A	A	A	A	A	A	A	A	A	A	A	A	A	A	A	B	B	B	B	B	B	B	B	B	B	B	B	B	B	B	B	B	B	B	B	B	B	B	B	B	B
8493	53.4966	B	B	B	B	B	B	B	B	B	B	B	B	B	B	B	B	B	B	B	B	B	B	B	B	B	B	B	B	B	B	B	B	B	B	A	A	A	A	A	A	A	A	A	A	A	A	A	A
8494	59.8295	B	B	B	B	B	B	B	B	B	B	A	A	A	A	A	A	A	B	B	B	B	B	B	B	B	B	B	B	B	B	B	B	B	B	B	B	B	B	B	B	B	B	B	B	B	B	B	B
8495	122.237	B	B	B	A	B	B	B	B	B	B	B	B	B	B	A	A	A	B	B	B	B	B	B	B	B	B	B	B	B	B	B	B	B	B	A	A	A	A	A	A	A	A	A	A	A	A	A	A
8496	131.031	B	B	B	B	B	B	B	B	B	B	A	A	A	A	A	A	A	B	B	B	B	B	B	B	B	B	B	B	B	B	B	B	B	B	A	A	A	A	A	A	A	A	A	A	A	A	A	A
8497	61.3804	B	B	B	B	B	B	B	B	B	B	B	B	B	B	B	B	B	B	B	B	B	B	B	B	B	B	B	B	B	B	B	B	B	B	B	B	B	B	B	B	B	B	B	B	B	B	B	B
8498	49.5149	B	B	B	B	B	B	B	B	B	B	A	A	A	A	A	A	A	B	B	B	B	B	B	B	B	B	B	B	B	B	B	B	B	B	-	A	A	A	A	A	A	A	A	A	A	A	A	A
8499	59.811	B	B	B	A	B	B	B	B	B	B	B	B	B	B	B	B	B	B	B	B	B	B	B	B	B	B	B	B	B	B	B	B	B	B	B	B	B	B	B	B	B	A	A	B	B	A	A	A
8500	128.561	A	A	A	B	B	B	B	B	B	B	B	B	B	B	B	B	B	B	B	B	B	B	B	B	B	B	B	B	B	B	B	B	B	B	B	A	A	A	A	A	A	A	A	A	A	A	A	A
8501	122.494	B	B	B	A	B	B	B	B	B	B	B	B	B	B	B	B	B	B	B	B	B	B	B	B	B	B	B	B	B	B	B	B	B	B	B	A	A	A	A	A	A	A	A	A	A	A	A	A
8502	49.9481	B	B	B	A	B	B	B	B	B	B	B	B	B	B	B	B	B	B	B	B	B	B	B	B	B	B	B	B	B	B	B	B	B	B	A	A	A	A	A	A	A	A	A	A	A	A	A	A
8503	79.2881	A	A	A	B	B	B	B	B	B	B	B	B	B	B	B	B	B	B	B	B	B	B	B	B	B	B	B	B	B	B	B	B	B	B	A	A	A	A	A	A	A	A	A	A	A	A	A	A
8504	62.5017	A	A	A	B	B	B	B	B	B	B	B	B	B	B	B	B	B	B	B	B	B	B	B	B	B	B	B	B	B	B	B	B	B	B	A	A	A	A	A	A	A	A	A	A	A	A	A	A
8505	41.0683	A	A	A	B	B	B	B	B	B	B	B	B	B	B	B	B	B	B	B	B	B	B	B	B	B	B	B	B	B	B	B	B	B	B	A	A	A	A	A	A	A	A	A	A	A	A	A	A
8506	123.029	B	B	B	B	B	B	B	B	B	B	B	B	A	B	B	B	B	B	B	B	B	B	B	B	B	B	B	B	B	B	B	B	B	B	A	A	A	A	A	A	A	A	A	A	A	A	A	A
8507	52.7707	B	B	-	A	B	B	B	B	B	B	B	B	B	B	B	B	B	B	B	B	B	B	B	B	B	B	B	B	B	B	B	B	B	B	A	-	-	-	-	-	-	A	-	-	-	-	-	-
8508	48.2032	A	A	A	B	A	A	B	B	B	B	B	B	B	B	B	B	B	B	B	B	B	B	B	B	B	B	B	B	B	B	B	B	-	-	-	A	A	A	A	A	A	A	A	A	A	-	A	A
8509	47.7484	A	B	B	B	B	B	B	B	B	B	B	B	B	B	B	B	B	B	B	B	B	B	B	B	B	B	B	B	B	B	B	B	B	B	A	A	A	A	A	A	A	A	A	A	A	A	A	A
8510	-	B	B	B	B	B	B	B	B	B	B	B	B	B	B	B	B	B	B	B	B	B	B	B	B	B	B	B	B	B	B	B	B	B	B	B	B	B	B	B	B	B	B	B	B	B	B	B	B
8511	48.2658	A	A	A	B	B	B	B	B	B	B	B	B	B	B	B	B	B	B	B	B	B	B	B	B	B	B	B	B	B	B	B	B	B	B	A	A	A	A	A	A	A	A	A	A	A	A	A	A
8512	-	A	A	A	B	B	B	B	B	B	B	B	B	B	B	B	B	B	B	B	B	B	B	B	B	B	B	B	B	B	B	B	B	B	B	B	B	B	B	B	B	B	B	B	B	B	B	B	B
8513	-	A	A	A	B	-	B	B	B	B	B	B	B	B	B	B	B	B	B	B	B	B	B	B	B	B	B	B	B	B	B	B	B	B	B	A	A	A	A	A	A	A	A	A	A	A	A	A	A
8514	35.6514	A	A	A	B	B	B	B	B	B	B	B	B	B	B	B	B	B	B	B	B	B	B	B	B	B	B	B	B	B	B	B	B	B	B	A	A	A	A	A	A	A	A	A	A	A	A	A	A
8515	47.0392	B	B	B	B	B	B	B	B	B	B	B	B	B	B	B	B	B	B	B	B	B	B	B	B	B	B	B	B	B	B	B	B	B	B	A	A	A	A	A	A	A	A	A	A	A	A	A	A
8516	126.754	A	A	A	A	B	B	B	B	B	B	A	A	A	A	A	A	A	A	A	B	B	B	B	B	B	B	B	B	A	A	A	A	A	A	A	A	A	A	A	A	A	A	A	A	A	A	A	A
8517	123.966	A	A	A	A	A	A	B	B	B	B	B	B	B	B	B	B	B	B	B	B	B	B	B	B	B	A	A	A	A	A	A	A	A	A	A	A	A	A	A	A	A	A	A	A	A	A	A	A
8518	114.042	B	B	B	-	B	B	B	B	B	B	A	A	A	A	A	A	A	A	A	A	A	A	A	A	A	A	A	A	A	A	A	A	A	A	A	A	A	A	A	A	A	A	A	A	A	A	A	A
8519	116.461	A	A	A	-	A	A	B	B	B	B	B	B	B	B	B	B	B	A	A	A	A	A	A	A	A	A	A	A	A	A	A	A	A	A	A	A	A	A	A	A	A	A	A	A	A	A	A	A
8520	117.987	A	A	A	A	A	A	B	B	B	B	B	B	B	B	B	B	B	B	B	B	B	B	B	B	B	B	B	B	B	A	A	A	B	B	B	B	B	B	B	B	B	B	B	B	B	B	B	B
8521	-	A	A	A	A	A	A	B	B	B	B	B	B	B	B	B	B	B	B	B	B	B	B	B	B	B	B	B	B	B	B	B	B	B	B	B	B	B	B	B	B	B	B	B	B	B	B	B	B
8522	119.004	B	B	B	B	B	B	B	B	B	B	A	A	A	A	A	A	A	A	A	A	A	A	A	A	A	A	A	A	A	A	A	A	A	A	A	A	A	A	A	A	A	A	A	A	A	A	A	A
8523	99.6971	B	B	-	A	B	B	B	B	B	B	A	A	A	A	A	A	A	A	A	A	A	A	A	A	A	A	A	A	A	A	A	A	A	A	A	A	A	A	A	A	A	A	A	A	A	A	A	A
8524	58.246	B	B	B	-	B	B	B	B	B	B	B	B	B	B	B	B	B	B	B	B	B	B	B	B	B	B	B	B	B	B	B	B	B	B	B	B	B	B	B	B	B	-	-	B	B	-	-	-
8526	127.441	B	B	B	B	B	B	B	B	B	B	B	A	A	A	A	A	A	A	A	A	A	A	A	A	A	A	A	A	B	B	B	B	B	B	B	B	B	B	B	B	B	B	B	B	B	B	B	B
8527	58.9283	B	B	A	-	B	B	B	B	B	B	B	-	-	-	A	A	B	B	B	B	B	B	B	B	B	B	B	B	B	B	B	B	B	B	B	B	B	B	B	B	B	B	B	B	B	B	B	B
8528	55.5812	-	-	A	-	A	A	A	A	A	A	A	A	A	A	A	A	A	A	A	A	A	B	B	B	B	B	B	B	B	B	B	B	B	B	B	B	B	B	B	B	B	B	B	B	B	B	B	B
8529	120.678	B	B	B	B	B	B	B	B	B	B	B	B	B	B	B	B	B	B	B	B	B	B	B	B	B	B	B	B	B	B	B	B	B	B	B	B	B	B	B	B	B	B	B	B	B	B	B	B
8530	111.784	B	B	B	B	B	B	B	B	B	B	B	B	B	B	B	B	B	B	B	B	B	B	B	B	B	B	B	B	B	B	B	B	B	B	B	B	B	B	B	B	B	B	B	B	B	B	B	B
8531	49.375	B	B	B	B	B	B	B	B	B	B	B	B	B	-	-	-	-	A	A	A	A	-	B	-	-	-	-	-	A	A	A	A	A	A	A	B	B	B	B	B	B	B	B	B	B	B	B	B
8532	44.7471	B	B	B	B	B	B	B	B	B	B	B	B	B	B	B	B	B	B	B	B	B	B	B	B	B	B	B	B	B	B	B	B	B	B	B	B	B	B	B	B	B	B	B	B	B	B	B	B
8533	46.4592	A	A	A	A	A	A	A	A	A	A	A	A	A	A	A	A	A	A	A	A	A	A	A	A	A	A	A	A	A	A	A	A	A	A	A	A	A	A	A	A	A	A	A	A	A	A	A	A
8534	117.164	B	B	B	B	B	B	B	B	B	B	B	B	B	B	B	B	B	B	B	B	B	B	B	B	B	B	B	B	B	B	B	B	B	B	B	B	B	B	B	B	B	B	B	B	B	B	B	B
8535	58.1669	B	B	B	B	B	B	B	B	B	B	B	B	B	B	B	B	B	B	B	B	B	B	B	B	B	B	B	B	B	B	B	B	B	B	B	B	B	B	B	B	B	B	B	B	B	B	B	B
8536	-	B	B	B	B	B	B	B	B	B	B	B	B	B	B	B	B	B	B	B	B	B	B	B	B	B	B	B	B	B	B	B	B	B	B	B	B	B	B	B	B	B	B	B	B	B	B	B	B
8537	61.1261	B	B	B	B	B	B	B	B	B	B	B	B	B	B	B	B	B	B	B	B	B	B	B	B	A	A	B	B	B	B	B	B	B	B	B	B	B	B	B	B	B	B	B	B	B	B	B	B
8538	-	B	B	B	B	B	B	B	B	B	B	B	B	B	B	B	B	B	B	B	B	B	B	B	B	A	A	A	A	A	A	A	A	A	A	A	A	A	A	A	A	A	A	A	A	A	A	A	A
8539	-	B	B	B	B	B	B	B	B	B	B	B	B	B	B	B	B	B	B	B	B	B	B	B	B	B	B	B	B	B	B	B	B	B	B	B	B	B	B	B	B	B	B	B	B	B	B	B	B
8540	-	A	A	A	A	A	A	A	A	A	A	A	A	A	A	A	A	A	A	A	A	A	A	A	A	A	A	A	A	A	A	A	A	A	A	A	A	A	A	A	A	A	A	A	A	A	A	A	A
8541	83.5581	B	B	B	B	B	B	B	B	B	B	B	B	B	A	A	A	A	A	A	A	A	A	A	A	A	A	A	A	A	A	A	A	A	A	A	A	A	A	A	A	A	A	A	A	A	A	A	A
8542	114.947	A	A	A	A	A	A	A	A	A	A	A	A	-	B	B	B	B	B	B	B	B	B	B	A	A	A	A	A	A	A	A	A	A	A	A	A	A	A	A	A	A	A	A	A	A	A	A	A
8543	88.4271	B	B	B	B	-	A	A	A	A	A	A	A	A	A	A	B	B	B	B	B	B	B	B	B	B	B	B	B	B	B	B	B	B	B	B	A	A	A	A	A	A	A	A	A	A	A	A	A
8544	68.5289	B	B	B	B	-	A	A	A	A	A	A	A	A	A	A	B	B	B	B	B	B	B	B	B	B	A	A	A	A	A	A	A	A	A	A	A	A	A	A	A	A	A	A	A	A	A	A	A
8545	76.1293	A	A	A	B	A	A	A	-	B	B	B	B	B	B	B	B	B	B	B	B	B	B	B	B	B	B	B	B	B	B	B	B	B	B	B	B	B	B	B	B	B	B	B	B	B	B	B	B
8546	72.5803	A	A	A	A	A	A	A	A	A	A	A	A	A	A	A	A	A	A	A	A	A	A	A	A	A	A	A	A	A	A	A	A	A	A	A	A	A	A	A	A	A	A	A	A	A	A	A	A
8547	56.7991	A	A	A	A	A	A	A	A	A	A	A	A	A	A	A	B	B	B	B	B	B	B	B	B	A	-	B	B	B	B	A	-	-	A	A	A	A	A	A	A	A	A	A	A	A	A	A	A
8548	66.5445	A	A	A	A	A	A	A	A	A	A	A	A	A	A	A	A	A	A	A	A	A	A	A	A	A	A	A	A	A	A	A	A	A	A	A	A	A	A	A	A	A	A	A	A	A	A	A	A
8549	68.479	A	A	A	A	A	A	A	A	A	A	A	A	A	A	A	A	A	A	A	A	A	A	A	A	A	A	A	A	A	B	B	-	B	-	-	A	A	A	A	A	A	A	A	A	A	A	A	A
8550	105.728	B	B	A	A	-	A	A	A	A	A	A	A	A	A	A	B	B	B	B	B	B	B	B	B	B	B	B	B	B	B	B	B	B	B	B	A	A	A	A	A	A	A	A	A	A	A	A	A
8551	125.637	B	B	A	A	A	A	A	A	A	A	A	A	A	A	A	A	B	B	B	B	B	B	B	B	B	B	B	B	B	B	B	B	B	B	B	A	A	A	A	A	A	A	A	A	A	A	A	-
8552	-	A	A	A	A	A	A	A	A	A	A	A	A	A	A	A	A	A	A	A	A	A	A	A	A	A	A	A	A	A	A	A	A	A	A	A	A	A	A	A	A	A	A	A	A	A	A	A	A
8553	53.0611	A	A	A	A	A	A	A	A	A	A	A	A	A	A	A	A	A	A	A	A	A	A	A	A	A	A	A	A	A	B	B	B	B	B	B	A	A	A	A	A	A	A	A	A	A	A	A	-
8554	117.44	A	A	A	A	A	A	A	A	A	A	A	A	A	A	A	A	A	A	A	A	A	A	A	A	A	A	A	A	A	A	A	A	B	B	-	A	A	A	A	A	A	A	A	A	A	A	A	A
8555	79.6572	B	B	A	A	A	A	A	A	A	A	A	A	A	A	A	B	B	B	B	B	B	B	B	B	B	B	B	B	B	B	B	B	B	B	B	A	A	A	A	A	A	A	A	A	A	A	A	A
8556	124.59	B	B	B	B	B	A	A	A	A	A	A	A	A	A	A	A	A	A	A	A	A	A	A	A	A	A	A	A	A	A	A	A	A	A	A	A	A	A	A	A	A	A	A	A	A	A	A	A
8557	43.0215	A	A	A	A	A	A	A	A	A	A	A	A	A	A	A	A	A	A	A	A	A	A	A	A	A	A	A	A	A	A	A	A	A	A	A	A	A	A	A	A	A	A	A	A	A	A	A	A
8558	44.5557	A	A	A	A	A	A	A	A	A	A	A	A	A	A	A	A	A	A	A	A	A	A	A	A	A	A	A	A	A	A	A	A	A	A	A	A	A	A	A	A	A	A	A	A	A	A	A	A
8559	106.274	B	B	B	B	B	B	A	A	A	A	A	A	A	A	A	A	A	A	A	A	A	A	A	A	A	A	A	A	A	A	A	A	A	A	A	A	A	A	A	A	A	A	A	A	A	A	A	A
8560	47.9323	B	B	B	A	B	B	A	A	A	A	A	A	A	A	A	A	A	A	A	A	A	A	A	A	A	A	A	A	A	A	A	A	A	A	A	A	A	A	A	A	A	A	A	A	A	A	A	A
8561	76.1175	B	B	A	-	A	A	A	A	A	A	A	A	A	A	-	-	-	B	B	B	B	B	B	B	B	B	B	B	B	B	B	B	B	B	-	A	A	A	A	A	A	A	A	A	A	A	A	A
8562	-	B	B	B	B	B	B	A	A	A	A	A	A	A	A	A	A	A	A	A	A	A	A	A	A	A	A	A	A	A	A	A	A	A	A	A	A	A	A	A	A	A	A	A	A	A	A	A	A
8563	52.9716	A	A	A	A	A	A	A	A	A	B	B	B	B	B	B	B	B	B	B	B	B	B	B	B	B	B	B	B	B	B	B	B	B	B	B	B	B	B	B	B	B	B	B	B	B	B	B	B
8564	57.3854	A	A	A	A	A	A	A	A	A	A	A	A	A	A	A	A	A	A	A	A	A	A	A	A	A	A	A	A	A	A	A	A	A	A	A	A	A	A	A	A	A	A	A	A	A	A	A	A
8565	-	A	A	A	A	A	A	A	A	A	A	A	A	A	A	A	A	A	A	A	A	A	A	A	A	A	A	A	A	A	A	A	A	A	A	A	A	A	A	A	A	A	A	A	A	A	A	A	A
8566	95.5158	A	A	A	A	A	A	A	A	A	A	A	A	A	A	A	A	A	A	A	A	A	A	A	A	A	A	A	A	A	A	A	A	A	A	A	A	A	A	A	A	A	A	A	A	A	A	A	A
8567	63.0484	A	A	A	A	A	A	A	A	A	B	B	B	B	B	B	B	B	B	B	B	B	B	B	B	B	B	B	B	B	B	B	B	B	B	B	B	B	B	B	B	B	B	B	B	B	B	B	B
8568	52.8861	A	A	A	A	A	A	A	A	A	B	B	B	B	B	B	B	B	B	B	B	B	B	B	B	B	B	B	B	B	B	B	B	B	B	B	B	B	B	B	B	B	B	B	B	B	B	B	B
8569	61.1292	A	A	A	A	A	A	A	A	A	B	B	B	B	B	B	B	B	B	B	B	B	B	B	B	B	B	B	B	B	B	B	B	B	B	B	B	B	B	B	B	B	B	B	B	B	B	B	B
8570	68.2699	A	A	A	A	A	A	A	A	A	B	B	B	B	B	B	B	B	B	B	B	B	B	B	B	B	B	B	B	B	B	B	B	B	B	B	B	B	B	B	B	B	B	B	B	B	B	B	B
8571	-	A	A	A	A	A	A	A	A	A	B	B	B	B	B	B	B	B	B	B	B	B	B	B	B	B	B	B	B	B	B	B	B	B	B	B	B	B	B	B	B	B	B	B	B	B	B	B	B
8572	62.2036	A	A	A	A	A	A	A	A	A	B	B	B	B	B	B	B	B	B	B	B	B	B	B	B	B	B	B	B	B	B	B	B	B	B	B	B	B	B	B	B	B	B	B	B	B	B	B	B
8573	59.3869	A	A	A	A	A	A	A	A	A	B	B	B	B	B	B	B	B	B	B	B	B	B	B	B	B	B	B	B	B	B	B	B	B	B	B	B	B	B	B	B	B	B	B	B	B	B	B	B
8574	58.7167	A	A	A	A	A	A	A	A	A	B	B	B	B	B	B	B	B	B	B	B	B	B	B	B	B	B	B	B	B	B	B	B	B	B	B	B	B	B	B	B	B	B	B	B	B	B	B	B
8575	102.093	A	A	A	A	A	A	A	A	A	B	B	B	B	B	B	B	B	B	B	B	B	B	B	B	B	B	B	B	B	B	B	B	B	B	B	B	B	B	B	B	B	B	B	B	B	B	B	B
8576	110.013	A	A	A	A	A	A	A	A	A	B	B	B	B	B	B	B	B	B	B	B	B	B	B	B	B	B	B	B	B	B	B	B	B	B	B	B	B	B	B	B	B	B	B	B	B	B	B	B
8577	110.959	A	A	A	A	A	A	A	A	A	B	B	B	B	B	B	B	B	B	B	B	B	B	B	B	B	B	B	B	B	B	B	B	B	B	B	B	B	B	B	B	B	B	B	B	B	B	B	B
8578	110.907	A	A	A	A	A	A	A	A	A	B	B	B	B	B	B	B	B	B	B	B	B	B	B	B	B	B	B	B	B	B	B	B	B	B	B	B	B	B	B	B	B	B	B	B	B	B	B	B
8579	100.228	A	A	A	A	A	A	A	A	A	B	B	B	B	B	B	B	B	B	B	B	B	B	B	B	B	B	B	B	B	B	B	B	B	B	B	B	B	B	B	B	B	B	B	B	B	B	B	B
8580	123.214	A	A	A	A	A	A	A	A	A	B	B	B	B	B	B	B	B	B	B	B	B	B	B	B	B	B	B	B	B	B	B	B	B	B	B	B	B	B	B	B	B	B	B	B	B	B	B	B
8581	112.877	A	A	A	A	A	A	A	A	A	B	B	B	B	B	B	B	B	B	B	B	B	B	B	B	B	B	B	B	B	B	B	B	B	B	B	B	B	B	B	B	B	B	B	B	B	B	B	B
8582	-	A	A	A	A	A	A	A	A	A	B	B	B	B	B	B	B	B	B	B	B	B	B	B	B	B	B	B	B	B	B	B	B	B	B	B	B	B	B	B	B	B	B	B	B	B	B	B	B
8583	131.013	A	A	A	A	A	A	A	A	A	B	B	B	B	B	B	B	B	B	B	B	B	B	B	B	B	B	B	B	B	B	B	B	B	B	B	B	B	B	B	B	B	B	B	B	B	B	B	B
8584	-	A	A	A	A	A	A	A	A	A	B	B	B	B	B	B	B	B	B	B	B	B	B	B	B	B	B	B	B	B	B	B	B	B	B	B	B	B	B	B	B	B	B	B	B	B	B	B	B
8585	-	A	A	A	A	A	A	A	A	A	B	B	B	B	B	B	B	-	A	A	A	A	A	A	A	A	A	A	A	A	A	A	A	A	A	A	A	A	A	A	A	A	A	A	A	A	A	A	A
8586	43.3111	B	B	B	B	B	B	B	B	B	B	B	B	B	B	B	B	B	B	B	B	B	B	B	B	B	B	B	B	B	B	B	B	B	B	B	B	B	B	B	B	B	B	B	B	B	B	B	B
8587	98.0061	A	A	A	A	A	A	A	A	A	A	A	A	A	A	A	A	A	A	A	A	A	A	A	A	A	A	A	A	A	A	A	A	A	A	A	A	A	A	A	A	A	A	A	A	A	A	A	A
8588	48.1754	A	A	A	A	A	A	A	A	A	A	A	A	A	A	A	A	A	A	A	A	A	A	A	A	A	A	A	A	A	A	A	A	A	A	A	A	A	A	A	A	A	A	A	A	A	A	A	A
8589	111.612	A	A	-	-	A	A	A	A	A	A	-	-	-	B	A	B	B	B	B	B	B	B	B	B	B	B	B	B	-	A	-	-	-	B	B	B	B	B	B	B	B	B	B	B	B	B	B	B
8590	77.3129	A	A	A	A	A	A	A	A	A	B	B	B	B	B	B	B	B	B	B	B	B	B	B	B	B	B	B	B	B	B	B	B	B	B	B	B	B	B	B	B	B	B	B	B	B	B	B	B
8592	93.7622	A	A	A	A	A	A	A	A	A	B	B	B	B	B	B	B	B	B	B	B	B	B	B	B	B	B	B	B	B	B	B	B	B	B	B	B	B	B	B	B	B	B	B	B	B	B	B	B
8593	-	A	A	A	A	A	A	A	A	A	A	A	A	A	A	A	A	A	A	A	A	A	A	A	A	A	A	A	A	A	A	A	A	A	A	A	A	A	A	A	A	A	A	A	A	A	A	B	A
8595	104.164	A	A	A	A	A	A	A	A	A	A	B	B	B	B	B	B	B	B	B	B	B	B	B	B	B	B	B	B	B	B	B	B	B	B	B	B	B	B	B	B	B	B	B	B	B	B	B	B
8596	127.95	A	A	A	A	A	A	A	A	A	B	B	B	B	B	B	B	B	B	B	B	B	B	B	B	B	B	B	B	B	B	B	B	B	B	B	B	B	B	B	B	B	B	B	B	B	B	B	B
8597	76.4452	A	A	A	A	A	A	A	A	A	B	B	B	B	B	B	B	B	B	B	B	B	B	B	B	B	B	B	B	B	B	B	B	B	B	B	B	B	B	B	B	B	B	B	B	B	B	B	B
8599	68.7477	A	A	A	A	A	A	A	A	A	B	B	B	B	B	B	B	A	A	A	A	A	A	A	A	A	A	A	A	A	A	A	A	A	A	A	A	A	A	A	A	A	A	A	A	A	A	A	A
8600	114.651	A	A	A	A	A	A	A	A	A	A	A	A	A	A	A	A	A	A	A	A	A	A	A	A	A	A	A	A	A	A	A	A	A	A	A	A	A	A	A	A	A	A	A	A	A	A	A	A
8601	121.836	A	A	A	A	A	A	A	A	A	A	A	A	A	A	A	A	A	A	A	A	A	A	A	A	A	A	A	A	A	A	A	A	A	A	A	A	A	A	A	A	A	A	A	A	A	A	A	A
8602	118.309	A	A	A	A	A	A	A	A	A	A	A	A	A	A	A	A	A	A	A	A	A	A	A	A	A	A	A	A	A	A	A	A	A	A	A	A	A	A	A	A	A	A	A	A	A	A	A	A
8603	74.4497	A	A	A	A	A	A	A	A	A	A	A	A	A	A	A	A	A	A	A	A	A	A	A	A	A	A	A	A	A	A	A	A	A	A	A	A	A	A	A	A	A	A	A	A	A	A	A	A
8604	109.268	A	A	A	A	A	A	A	A	A	A	A	A	A	A	A	A	A	A	A	A	A	A	A	A	A	A	A	A	A	A	A	A	A	A	A	A	A	A	A	A	A	A	A	A	A	A	A	A
8606	82.6014	A	A	A	A	A	A	A	A	A	A	A	A	A	A	A	A	A	A	A	A	A	A	A	A	A	A	A	A	A	A	A	A	A	A	A	A	A	A	A	A	A	A	A	A	A	A	A	A
8607	50.2991	A	A	A	A	A	A	A	A	A	A	A	A	A	A	A	A	A	A	A	A	A	A	A	A	A	A	A	A	A	A	A	A	A	A	A	A	A	A	A	A	A	A	A	A	A	A	A	A
8608	61.1264	A	A	A	A	A	A	A	A	A	A	A	A	A	A	A	A	A	A	A	A	A	A	A	A	A	A	A	A	A	A	A	A	A	A	A	A	A	A	A	A	A	A	A	A	A	A	A	A
8610	50.3161	A	A	A	A	A	A	A	A	A	A	A	A	A	A	A	A	A	A	A	A	A	A	A	A	A	A	A	A	A	A	A	A	A	A	A	A	A	A	A	A	A	A	A	A	A	A	A	A
8611	62.4654	A	A	A	A	A	A	A	A	A	A	A	A	A	A	A	A	A	A	A	A	A	A	A	A	A	A	A	A	A	A	A	A	A	A	A	A	A	A	A	A	A	A	A	A	A	A	A	A
8612	65.404	A	A	A	A	A	A	A	A	A	A	A	A	A	A	A	A	A	A	A	A	A	A	A	A	A	A	A	A	A	A	A	A	A	A	A	A	A	A	A	A	A	A	A	A	A	A	A	A
8613	49.7118	B	B	A	A	B	B	B	B	B	B	B	B	B	B	B	B	B	B	B	B	A	A	A	A	A	A	A	A	A	A	A	B	B	B	-	A	A	A	A	A	A	B	B	B	A	B	B	B
8614	32.1358	A	A	A	A	A	A	A	A	A	A	A	A	A	A	A	A	A	A	A	A	A	A	A	A	A	A	A	A	A	A	A	A	A	A	A	A	A	A	A	A	A	A	A	A	A	A	A	A
8615	41.9879	A	B	A	A	A	A	A	A	A	A	A	A	A	A	A	A	A	A	A	A	A	A	A	A	A	A	A	A	A	A	A	A	A	A	A	A	A	A	A	A	A	A	A	A	A	A	A	A
8616	46.5113	A	B	A	A	A	A	A	A	A	A	A	A	A	A	A	A	A	A	A	A	A	A	A	A	A	A	A	A	A	A	A	A	A	A	A	A	A	A	A	A	A	A	A	A	A	A	A	A
8617	45.8064	A	A	A	A	A	A	A	A	A	A	A	A	A	A	A	A	A	A	A	A	A	A	A	A	A	A	A	A	A	A	A	A	A	A	A	A	A	A	A	A	A	A	A	A	A	A	A	A
8618	58.1381	A	A	A	A	A	A	B	B	A	A	A	A	A	A	A	A	A	A	A	A	A	A	A	A	A	A	A	A	A	A	A	A	A	A	A	A	A	A	A	A	A	A	A	A	A	A	A	A
8619	42.5114	A	A	A	A	A	A	B	B	B	B	B	B	B	B	B	B	B	B	B	B	B	B	B	B	B	B	B	B	B	B	B	B	B	B	B	B	B	B	B	B	B	B	B	B	B	B	B	B
8621	56.4979	A	A	A	A	A	A	A	A	A	A	A	A	A	A	A	A	A	A	A	A	A	A	A	A	A	A	A	A	A	B	B	B	B	B	B	B	B	B	B	B	B	B	B	B	B	B	B	B
8622	-	A	A	A	A	A	A	A	A	A	A	A	A	A	A	A	A	A	A	A	A	A	A	A	A	A	A	A	A	A	A	A	A	A	A	A	A	A	A	A	A	A	A	A	A	A	A	A	A
8625	79.688	B	B	B	B	B	B	B	B	B	B	B	B	B	B	B	B	B	B	B	B	B	B	B	B	B	B	B	B	B	B	B	B	B	B	B	B	B	B	B	B	B	B	B	B	B	B	B	B
8626	57.1851	B	B	A	A	B	B	B	B	B	B	B	B	B	B	B	B	B	B	B	B	B	B	B	B	B	B	B	B	B	B	B	B	B	B	B	B	B	B	B	B	B	B	B	B	B	B	B	B
8628	93.1737	B	B	B	B	B	B	B	B	B	B	B	B	B	B	B	B	B	B	B	B	B	B	B	B	B	B	B	B	B	B	B	B	B	B	B	B	B	B	B	B	B	B	B	B	B	B	B	B
8629	67.4559	B	B	B	B	B	B	B	B	B	B	B	B	B	B	B	B	B	B	B	B	B	B	B	B	B	B	B	B	B	B	B	B	B	B	B	B	B	B	B	B	B	B	B	B	B	B	B	B
8630	108.446	A	A	A	A	-	B	B	B	B	B	B	B	B	B	B	B	B	B	B	B	B	B	B	B	B	B	B	B	B	B	B	B	B	B	B	B	B	B	B	B	B	B	B	B	B	B	B	B
8631	115.999	A	B	B	B	B	B	B	B	B	B	B	B	B	B	B	B	B	B	B	B	B	B	B	B	B	B	B	B	B	B	B	B	B	B	B	B	B	B	B	B	B	B	B	B	B	B	B	B
8632	111.986	A	A	A	A	B	B	B	B	B	B	B	B	B	B	B	B	B	B	B	B	B	B	B	B	B	B	B	B	B	B	B	B	B	B	B	B	B	B	B	B	B	B	B	B	B	B	B	B
8633	-	A	A	A	A	B	B	B	B	B	B	B	B	B	B	B	B	B	B	B	B	B	B	B	B	B	B	B	B	B	B	B	B	B	B	B	B	B	B	B	B	B	B	B	B	B	B	B	B
8634	-	A	A	A	A	B	B	B	B	B	B	B	B	B	B	B	B	B	B	B	B	B	B	B	B	B	B	B	B	B	B	B	B	B	B	B	B	B	B	B	B	B	B	B	B	B	B	B	B
8635	-	B	B	B	B	B	B	B	B	B	B	B	B	B	B	B	B	B	B	B	B	B	B	B	B	A	-	B	B	B	B	B	B	B	B	B	B	B	B	B	B	B	B	B	B	B	B	B	B
8636	51.1815	B	B	B	B	B	B	B	B	B	B	B	B	B	B	B	B	B	B	B	B	B	B	B	B	B	B	B	B	B	B	B	B	B	B	B	B	B	B	B	B	B	B	B	B	B	B	B	B
8637	86.6998	B	B	B	B	B	B	B	B	B	B	B	B	B	B	B	B	B	B	B	B	B	B	B	B	B	B	B	B	B	B	B	B	B	B	B	B	B	B	B	B	B	B	B	B	B	B	B	B
8638	-	B	B	B	B	B	B	B	B	B	B	B	B	-	A	A	A	A	A	A	A	A	A	A	A	A	A	A	A	A	A	A	A	A	A	A	A	A	A	A	A	A	B	B	B	B	B	B	B
8639	97.0669	B	B	B	B	B	B	B	B	B	B	B	B	B	B	B	B	B	B	B	B	B	B	B	B	B	B	B	B	B	B	B	B	B	B	B	B	B	B	B	B	B	B	B	B	B	B	B	B
8640	58.143	B	B	B	B	B	B	B	B	B	B	B	B	B	A	A	A	A	A	A	A	A	A	A	A	B	B	B	B	B	B	B	B	B	B	B	B	B	B	B	B	B	B	B	B	B	B	B	B
8642	112.714	B	B	B	B	B	B	B	B	B	B	B	B	B	B	B	B	B	B	B	B	B	B	B	B	B	B	B	B	B	B	B	B	B	A	A	A	A	A	A	A	A	A	A	A	A	A	A	A
8643	112.469	B	B	-	-	B	B	B	B	B	B	B	B	B	B	B	B	B	B	B	B	B	B	B	B	B	B	B	B	B	B	B	B	B	A	A	A	A	A	A	A	A	A	A	A	A	A	A	A
8644	128.243	B	B	B	B	B	B	B	B	B	B	B	B	B	A	A	A	A	A	A	A	A	A	A	A	B	B	B	B	B	B	B	B	B	B	B	B	B	A	A	A	A	A	A	A	A	A	A	A
8645	50.6962	B	B	B	B	B	B	B	B	B	B	B	B	B	B	B	B	B	B	B	A	-	-	-	B	B	B	B	B	B	B	B	B	B	B	B	B	B	B	B	B	B	B	B	B	B	B	B	B
8646	125.202	B	B	B	B	B	B	B	B	B	B	B	B	B	B	B	B	B	B	B	B	B	B	B	B	B	B	B	B	B	B	B	B	B	A	A	A	A	A	A	A	A	A	A	A	A	A	A	A
8647	59.0028	B	B	B	B	B	B	B	B	B	B	B	B	B	B	B	B	B	B	B	B	B	B	B	B	B	B	B	B	B	B	B	B	B	A	A	A	A	A	A	A	A	A	A	A	A	A	A	A
8648	-	B	B	B	B	B	B	B	B	B	B	B	B	B	B	B	B	B	B	B	B	B	B	B	B	B	B	B	B	B	B	B	B	B	B	B	B	B	B	B	B	B	B	B	B	B	B	B	B
8649	50.1285	B	B	B	B	B	B	B	B	B	B	B	B	B	B	B	B	B	B	B	B	B	B	B	B	B	B	B	B	B	B	B	B	B	B	B	B	B	A	A	A	A	B	B	B	B	B	B	B
8650	-	B	B	B	B	B	B	B	B	B	B	B	B	B	B	B	B	B	B	B	B	B	B	B	B	B	B	B	B	B	B	B	B	B	B	B	B	B	B	B	B	B	B	B	B	B	B	B	B
8653	47.53	B	B	B	B	B	B	B	B	B	B	B	B	B	B	B	B	B	B	B	B	B	B	B	B	B	B	B	B	B	B	B	B	B	-	A	A	A	A	A	A	A	A	A	A	A	A	A	A
8654	43.4655	B	B	B	B	B	B	B	B	B	B	B	B	B	-	-	-	-	A	A	A	A	A	-	B	B	B	B	B	B	B	B	B	B	B	B	B	B	-	B	B	A	A	A	B	B	B	B	B
8655	104.985	B	B	B	A	B	B	B	B	B	B	B	B	B	A	A	A	A	A	A	A	A	A	A	A	A	-	-	-	A	A	A	A	A	A	A	-	-	-	-	-	-	A	-	-	-	-	A	A
8656	34.6678	B	B	B	B	B	B	B	B	B	B	B	B	B	B	B	B	B	B	B	B	B	B	B	B	B	B	B	B	B	B	B	B	B	A	A	A	A	A	A	A	A	A	A	A	A	A	A	A
8657	72.6251	A	B	B	B	A	A	A	A	A	A	B	B	B	B	B	B	B	B	B	B	B	B	B	B	B	B	B	B	B	B	B	B	B	A	A	A	A	A	A	A	A	A	A	A	A	A	A	A
8658	97.6171	A	A	A	A	A	A	A	A	A	A	A	A	A	A	A	A	A	A	A	A	A	A	A	A	A	A	A	A	A	A	A	A	A	A	A	A	A	A	A	A	A	A	A	A	A	A	A	A
8659	48.3063	A	A	A	A	A	A	A	A	A	A	A	A	A	A	A	A	A	A	A	A	A	A	A	A	A	A	A	A	A	A	A	A	A	A	A	A	A	A	A	A	A	A	A	A	A	A	A	A
R500	133.529	A	A	A	A	A	A	A	A	A	A	A	A	A	A	A	A	A	A	A	A	A	A	A	A	A	A	A	A	A	A	A	A	A	A	A	A	A	A	A	A	A	A	A	A	A	A	A	A
L58	50.3122	B	B	B	B	B	B	B	B	B	B	B	B	B	B	B	B	B	B	B	B	B	B	B	B	B	B	B	B	B	B	B	B	B	B	B	B	B	B	B	B	B	B	B	B	B	B	B	B
[truncated: 1,061 more columns]

## Sheet: Supplemental Table S7B
Supplemental Table S7. (B) Genomic positions of Single Nucleotide Polymorphism (SNP) markers selected for construction of the bin-based genetic map.
Chromosome	Position (bp)	Bin	Assigned_marker_name
A01	2927	0	A01_0
A01	414203	0.41	A01_0.41
A01	492701	0.49	A01_0.49
A01	880713	0.88	A01_0.88
A01	1398687	1.4	A01_1.4
A01	1658785	1.66	A01_1.66
A01	2011321	2.01	A01_2.01
A01	2130868	2.13	A01_2.13
A01	2224326	2.22	A01_2.22
A01	2382058	2.38	A01_2.38
A01	2708742	2.71	A01_2.71
A01	3042219	3.04	A01_3.04
A01	3544300	3.54	A01_3.54
A01	4122902	4.12	A01_4.12
A01	4266825	4.27	A01_4.27
A01	4457352	4.46	A01_4.46
A01	4661113	4.66	A01_4.66
A01	4688820	4.69	A01_4.69
A01	4976026	4.98	A01_4.98
A01	5089103	5.09	A01_5.09
A01	5128957	5.13	A01_5.13
A01	5193320	5.19	A01_5.19
A01	5259416	5.26	A01_5.26
A01	5313384	5.31	A01_5.31
A01	5696835	5.7	A01_5.7
A01	6013737	6.01	A01_6.01
A01	6122959	6.12	A01_6.12
A01	6249006	6.25	A01_6.25
A01	6315435	6.32	A01_6.32
A01	6637721	6.64	A01_6.64
A01	6651103	6.65	A01_6.65
A01	6710696	6.71	A01_6.71
A01	6908282	6.91	A01_6.91
A01	6934540	6.93	A01_6.93
A01	7511296	7.51	A01_7.51
A01	8491189	8.49	A01_8.49
A01	8615475	8.62	A01_8.62
A01	8806660	8.81	A01_8.81
A01	9268711	9.27	A01_9.27
A01	9606187	9.61	A01_9.61
A01	10557888	10.56	A01_10.56
A01	11450037	11.45	A01_11.45
A01	11528896	11.53	A01_11.53
A01	11598072	11.6	A01_11.6
A01	11704418	11.7	A01_11.7
A01	12019544	12.02	A01_12.02
A01	12922353	12.92	A01_12.92
A01	13196531	13.2	A01_13.2
A01	13452810	13.45	A01_13.45
A01	14291397	14.29	A01_14.29
A01	14810008	14.81	A01_14.81
A01	14935655	14.94	A01_14.94
A01	15388300	15.39	A01_15.39
A01	15594618	15.59	A01_15.59
A01	16064207	16.06	A01_16.06
A01	16387805	16.39	A01_16.39
A01	16889197	16.89	A01_16.89
A01	17475916	17.48	A01_17.48
A01	17846261	17.85	A01_17.85
A01	17900169	17.9	A01_17.9
A01	17960614	17.96	A01_17.96
A01	18795074	18.8	A01_18.8
A01	18852991	18.85	A01_18.85
A01	18866012	18.87	A01_18.87
A01	19093360	19.09	A01_19.09
A01	19132892	19.13	A01_19.13
A01	19443417	19.44	A01_19.44
A01	19466293	19.47	A01_19.47
A01	20210141	20.21	A01_20.21
A01	20319250	20.32	A01_20.32
A01	20332918	20.33	A01_20.33
A01	20555143	20.56	A01_20.56
A01	20934687	20.93	A01_20.93
A01	21293045	21.29	A01_21.29
A01	21606352	21.61	A01_21.61
A01	21619972	21.62	A01_21.62
A01	22175340	22.18	A01_22.18
A01	22302368	22.3	A01_22.3
A01	22312608	22.31	A01_22.31
A01	22367144	22.37	A01_22.37
A01	22486183	22.49	A01_22.49
A01	22570672	22.57	A01_22.57
A01	22819338	22.82	A01_22.82
A01	23086797	23.09	A01_23.09
A01	23313962	23.31	A01_23.31
A01	23337693	23.34	A01_23.34
A01	23543635	23.54	A01_23.54
A01	23816748	23.82	A01_23.82
A01	23913076	23.91	A01_23.91
A01	23947228	23.95	A01_23.95
A01	24021243	24.02	A01_24.02
A01	24128645	24.13	A01_24.13
A01	24567811	24.57	A01_24.57
A01	25240836	25.24	A01_25.24
A01	25491719	25.49	A01_25.49
A01	25590283	25.59	A01_25.59
A01	25626489	25.63	A01_25.63
A01	25655265	25.66	A01_25.66
A02	149970	0.15	A02_0.15
A02	178556	0.18	A02_0.18
A02	303001	0.3	A02_0.3
A02	360869	0.36	A02_0.36
A02	403743	0.4	A02_0.4
A02	1014655	1.01	A02_1.01
A02	1361341	1.36	A02_1.36
A02	1431625	1.43	A02_1.43
A02	1677501	1.68	A02_1.68
A02	1844131	1.84	A02_1.84
A02	1982936	1.98	A02_1.98
A02	2057860	2.06	A02_2.06
A02	2145213	2.15	A02_2.15
A02	2351344	2.35	A02_2.35
A02	2360457	2.36	A02_2.36
A02	2578862	2.58	A02_2.58
A02	2784399	2.78	A02_2.78
A02	2924460	2.92	A02_2.92
A02	3102377	3.1	A02_3.1
A02	3402514	3.4	A02_3.4
A02	3452708	3.45	A02_3.45
A02	3736651	3.74	A02_3.74
A02	3762557	3.76	A02_3.76
A02	4138539	4.14	A02_4.14
A02	4589558	4.59	A02_4.59
A02	4635785	4.64	A02_4.64
A02	4993305	4.99	A02_4.99
A02	5101747	5.1	A02_5.1
A02	5384369	5.38	A02_5.38
A02	5387665	5.39	A02_5.39
A02	5409409	5.41	A02_5.41
A02	5550872	5.55	A02_5.55
A02	5578677	5.58	A02_5.58
A02	5647304	5.65	A02_5.65
A02	5780483	5.78	A02_5.78
A02	5983879	5.98	A02_5.98
A02	6008035	6.01	A02_6.01
A02	6287469	6.29	A02_6.29
A02	6587533	6.59	A02_6.59
A02	6734866	6.73	A02_6.73
A02	6805363	6.81	A02_6.81
A02	7207584	7.21	A02_7.21
A02	7315982	7.32	A02_7.32
A02	7354181	7.35	A02_7.35
A02	7420525	7.42	A02_7.42
A02	7636665	7.64	A02_7.64
A02	7922190	7.92	A02_7.92
A02	8428193	8.43	A02_8.43
A02	8646248	8.65	A02_8.65
A02	8688779	8.69	A02_8.69
A02	8717154	8.72	A02_8.72
A02	9622179	9.62	A02_9.62
A02	9798840	9.8	A02_9.8
A02	10686901	10.69	A02_10.69
A02	11179436	11.18	A02_11.18
A02	11543400	11.54	A02_11.54
A02	11546444	11.55	A02_11.55
A02	11837110	11.84	A02_11.84
A02	11959957	11.96	A02_11.96
A02	12387788	12.39	A02_12.39
A02	12397288	12.4	A02_12.4
A02	12491950	12.49	A02_12.49
A02	12634011	12.63	A02_12.63
A02	12873090	12.87	A02_12.87
A02	13616202	13.62	A02_13.62
A02	13840746	13.84	A02_13.84
A02	14370242	14.37	A02_14.37
A02	14688306	14.69	A02_14.69
A02	15238586	15.24	A02_15.24
A02	15728447	15.73	A02_15.73
A02	15829726	15.83	A02_15.83
A02	15989797	15.99	A02_15.99
A02	16272803	16.27	A02_16.27
A02	16467546	16.47	A02_16.47
A02	16895818	16.9	A02_16.9
A02	17560442	17.56	A02_17.56
A02	18573287	18.57	A02_18.57
A02	20829177	20.83	A02_20.83
A02	21030184	21.03	A02_21.03
A02	21065378	21.07	A02_21.07
A02	22165748	22.17	A02_22.17
A02	22850121	22.85	A02_22.85
A02	23063955	23.06	A02_23.06
A02	23901208	23.9	A02_23.9
A02	24423358	24.42	A02_24.42
A02	24740826	24.74	A02_24.74
A02	25295047	25.3	A02_25.3
A02	25365502	25.37	A02_25.37
A02	26001586	26	A02_26
A02	26202646	26.2	A02_26.2
A02	26216375	26.22	A02_26.22
A02	26613676	26.61	A02_26.61
A02	26701953	26.7	A02_26.7
A02	27074318	27.07	A02_27.07
A02	27604738	27.6	A02_27.6
A02	27695128	27.7	A02_27.7
A02	28045859	28.05	A02_28.05
A02	28294523	28.29	A02_28.29
A02	28523042	28.52	A02_28.52
A02	28559121	28.56	A02_28.56
A02	28754610	28.75	A02_28.75
A02	29175215	29.18	A02_29.18
A02	29294664	29.29	A02_29.29
A02	29310567	29.31	A02_29.31
A02	29516874	29.52	A02_29.52
A02	29741706	29.74	A02_29.74
A02	30020608	30.02	A02_30.02
A02	30305867	30.31	A02_30.31
A02	30520903	30.52	A02_30.52
A02	30535993	30.54	A02_30.54
A02	30861636	30.86	A02_30.86
A02	31484208	31.48	A02_31.48
A03	308974	0.31	A03_0.31
A03	437076	0.44	A03_0.44
A03	761535	0.76	A03_0.76
A03	774191	0.77	A03_0.77
A03	875913	0.88	A03_0.88
A03	1566886	1.57	A03_1.57
A03	1743277	1.74	A03_1.74
A03	1942674	1.94	A03_1.94
A03	2390334	2.39	A03_2.39
A03	2611234	2.61	A03_2.61
A03	2660370	2.66	A03_2.66
A03	2728026	2.73	A03_2.73
A03	2833127	2.83	A03_2.83
A03	2941176	2.94	A03_2.94
A03	2993442	2.99	A03_2.99
A03	2997969	3	A03_3
A03	3390994	3.39	A03_3.39
A03	3722020	3.72	A03_3.72
A03	3834942	3.83	A03_3.83
A03	3885817	3.89	A03_3.89
A03	3969406	3.97	A03_3.97
A03	4161311	4.16	A03_4.16
A03	4224533	4.22	A03_4.22
A03	4515173	4.52	A03_4.52
A03	4605406	4.61	A03_4.61
A03	4984365	4.98	A03_4.98
A03	4999072	5	A03_5
A03	5179011	5.18	A03_5.18
A03	5191111	5.19	A03_5.19
A03	5221521	5.22	A03_5.22
A03	5692833	5.69	A03_5.69
A03	5717174	5.72	A03_5.72
A03	5812255	5.81	A03_5.81
A03	5859577	5.86	A03_5.86
A03	6854425	6.85	A03_6.85
A03	7317294	7.32	A03_7.32
A03	7326767	7.33	A03_7.33
A03	7502587	7.5	A03_7.5
A03	7673489	7.67	A03_7.67
A03	7685490	7.69	A03_7.69
A03	7710046	7.71	A03_7.71
A03	7793661	7.79	A03_7.79
A03	7967045	7.97	A03_7.97
A03	8284066	8.28	A03_8.28
A03	8418924	8.42	A03_8.42
A03	8956750	8.96	A03_8.96
A03	8978466	8.98	A03_8.98
A03	9037638	9.04	A03_9.04
A03	9226593	9.23	A03_9.23
A03	9258070	9.26	A03_9.26
A03	9746346	9.75	A03_9.75
A03	9795615	9.8	A03_9.8
A03	9982232	9.98	A03_9.98
A03	10002009	10	A03_10
A03	10020622	10.02	A03_10.02
A03	10101371	10.1	A03_10.1
A03	10286371	10.29	A03_10.29
A03	10400341	10.4	A03_10.4
A03	10500992	10.5	A03_10.5
A03	10546903	10.55	A03_10.55
A03	10631878	10.63	A03_10.63
A03	10715227	10.72	A03_10.72
A03	10827064	10.83	A03_10.83
A03	11150098	11.15	A03_11.15
A03	11268209	11.27	A03_11.27
A03	11434501	11.43	A03_11.43
A03	11608452	11.61	A03_11.61
A03	11619852	11.62	A03_11.62
A03	11846729	11.85	A03_11.85
A03	11979068	11.98	A03_11.98
A03	12077765	12.08	A03_12.08
A03	12111734	12.11	A03_12.11
A03	12695744	12.7	A03_12.7
A03	12875396	12.88	A03_12.88
A03	13125502	13.13	A03_13.13
A03	13331471	13.33	A03_13.33
A03	13761686	13.76	A03_13.76
A03	14000529	14	A03_14
A03	14185317	14.19	A03_14.19
A03	14456899	14.46	A03_14.46
A03	14572100	14.57	A03_14.57
A03	14714204	14.71	A03_14.71
A03	14737677	14.74	A03_14.74
A03	14911342	14.91	A03_14.91
A03	15068142	15.07	A03_15.07
A03	15078287	15.08	A03_15.08
A03	15113530	15.11	A03_15.11
A03	15208731	15.21	A03_15.21
A03	15416599	15.42	A03_15.42
A03	15971361	15.97	A03_15.97
A03	16115369	16.12	A03_16.12
A03	16155373	16.16	A03_16.16
A03	16359109	16.36	A03_16.36
A03	16446858	16.45	A03_16.45
A03	16600784	16.6	A03_16.6
A03	16736142	16.74	A03_16.74
A03	17078301	17.08	A03_17.08
A03	17145274	17.15	A03_17.15
A03	17364817	17.36	A03_17.36
A03	17401123	17.4	A03_17.4
A03	17797559	17.8	A03_17.8
A03	18501727	18.5	A03_18.5
A03	18804392	18.8	A03_18.8
A03	19021366	19.02	A03_19.02
A03	19146534	19.15	A03_19.15
A03	19242912	19.24	A03_19.24
A03	19371965	19.37	A03_19.37
A03	19848363	19.85	A03_19.85
A03	19925522	19.93	A03_19.93
A03	20078600	20.08	A03_20.08
A03	20278176	20.28	A03_20.28
A03	20358805	20.36	A03_20.36
A03	20404418	20.4	A03_20.4
A03	20792118	20.79	A03_20.79
A03	21704225	21.7	A03_21.7
A03	21990343	21.99	A03_21.99
A03	22223151	22.22	A03_22.22
A03	22249965	22.25	A03_22.25
A03	22455313	22.46	A03_22.46
A03	22500084	22.5	A03_22.5
A03	22707312	22.71	A03_22.71
A03	23009724	23.01	A03_23.01
A03	23035956	23.04	A03_23.04
A03	23288945	23.29	A03_23.29
A03	23577598	23.58	A03_23.58
A03	24204977	24.2	A03_24.2
A03	24457732	24.46	A03_24.46
A03	24823157	24.82	A03_24.82
A03	25305323	25.31	A03_25.31
A03	25737413	25.74	A03_25.74
A03	25906927	25.91	A03_25.91
A03	26052372	26.05	A03_26.05
A03	26254575	26.25	A03_26.25
A03	26298326	26.3	A03_26.3
A03	26515724	26.52	A03_26.52
A03	26670857	26.67	A03_26.67
A03	26800320	26.8	A03_26.8
A03	26811232	26.81	A03_26.81
A03	26885085	26.89	A03_26.89
A03	27127843	27.13	A03_27.13
A03	27217312	27.22	A03_27.22
A03	27289956	27.29	A03_27.29
A03	27998391	28	A03_28
A03	28072955	28.07	A03_28.07
A03	28191370	28.19	A03_28.19
A03	28571756	28.57	A03_28.57
A03	28768595	28.77	A03_28.77
A03	29163691	29.16	A03_29.16
A03	29940841	29.94	A03_29.94
A03	30242062	30.24	A03_30.24
A03	31371658	31.37	A03_31.37
A03	31829104	31.83	A03_31.83
A03	33185977	33.19	A03_33.19
A03	33385814	33.39	A03_33.39
A04	62555	0.06	A04_0.06
A04	302155	0.3	A04_0.3
A04	808903	0.81	A04_0.81
A04	1024898	1.02	A04_1.02
A04	1416926	1.42	A04_1.42
A04	1454055	1.45	A04_1.45
A04	1884067	1.88	A04_1.88
A04	2315218	2.32	A04_2.32
A04	2451441	2.45	A04_2.45
A04	2553156	2.55	A04_2.55
A04	2783999	2.78	A04_2.78
A04	3098565	3.1	A04_3.1
A04	3386904	3.39	A04_3.39
A04	3624668	3.62	A04_3.62
A04	3647701	3.65	A04_3.65
A04	3740455	3.74	A04_3.74
A04	4296883	4.3	A04_4.3
A04	5152477	5.15	A04_5.15
A04	5957294	5.96	A04_5.96
A04	7332874	7.33	A04_7.33
A04	8184525	8.18	A04_8.18
A04	8325158	8.33	A04_8.33
A04	8481048	8.48	A04_8.48
A04	8973780	8.97	A04_8.97
A04	9643199	9.64	A04_9.64
A04	9833991	9.83	A04_9.83
A04	10073025	10.07	A04_10.07
A04	10504208	10.5	A04_10.5
A04	11208981	11.21	A04_11.21
A04	11279441	11.28	A04_11.28
A04	11504505	11.5	A04_11.5
A04	11698494	11.7	A04_11.7
A04	12465948	12.47	A04_12.47
A04	12577999	12.58	A04_12.58
A04	12699525	12.7	A04_12.7
A04	13016661	13.02	A04_13.02
A04	13133763	13.13	A04_13.13
A04	13758721	13.76	A04_13.76
A04	14276963	14.28	A04_14.28
A04	15049704	15.05	A04_15.05
A04	15271242	15.27	A04_15.27
A04	15485163	15.49	A04_15.49
A04	15706633	15.71	A04_15.71
A04	15898586	15.9	A04_15.9
A04	15984343	15.98	A04_15.98
A04	16004456	16	A04_16
A04	16781876	16.78	A04_16.78
A04	16986887	16.99	A04_16.99
A04	17973442	17.97	A04_17.97
A04	18098182	18.1	A04_18.1
A04	18117639	18.12	A04_18.12
A04	18274212	18.27	A04_18.27
A04	18373015	18.37	A04_18.37
A04	18438272	18.44	A04_18.44
A04	18453597	18.45	A04_18.45
A04	18987115	18.99	A04_18.99
A04	19212807	19.21	A04_19.21
A04	19297561	19.3	A04_19.3
A04	19327989	19.33	A04_19.33
A04	19353803	19.35	A04_19.35
A04	19355423	19.36	A04_19.36
A04	19659603	19.66	A04_19.66
A04	19925757	19.93	A04_19.93
A04	20093243	20.09	A04_20.09
A04	20387677	20.39	A04_20.39
A04	20672487	20.67	A04_20.67
A04	20873494	20.87	A04_20.87
A04	20875453	20.88	A04_20.88
A04	20965142	20.97	A04_20.97
A04	21134225	21.13	A04_21.13
A04	21250220	21.25	A04_21.25
A05	326847	0.33	A05_0.33
A05	639990	0.64	A05_0.64
A05	776218	0.78	A05_0.78
A05	886760	0.89	A05_0.89
A05	945812	0.95	A05_0.95
A05	1068752	1.07	A05_1.07
A05	1154307	1.15	A05_1.15
A05	1198468	1.2	A05_1.2
A05	1303225	1.3	A05_1.3
A05	1362476	1.36	A05_1.36
A05	1485831	1.49	A05_1.49
A05	1652150	1.65	A05_1.65
A05	1852152	1.85	A05_1.85
A05	2005318	2.01	A05_2.01
A05	2155227	2.16	A05_2.16
A05	2753366	2.75	A05_2.75
A05	2920455	2.92	A05_2.92
A05	3053770	3.05	A05_3.05
A05	3283905	3.28	A05_3.28
A05	3457735	3.46	A05_3.46
A05	3530980	3.53	A05_3.53
A05	3830417	3.83	A05_3.83
A05	4195731	4.2	A05_4.2
A05	4497957	4.5	A05_4.5
A05	5011638	5.01	A05_5.01
A05	5209753	5.21	A05_5.21
A05	5586710	5.59	A05_5.59
A05	5780255	5.78	A05_5.78
A05	6189932	6.19	A05_6.19
A05	6231749	6.23	A05_6.23
A05	6432731	6.43	A05_6.43
A05	6461645	6.46	A05_6.46
A05	6565746	6.57	A05_6.57
A05	7023611	7.02	A05_7.02
A05	7493969	7.49	A05_7.49
A05	8064702	8.06	A05_8.06
A05	8103216	8.1	A05_8.1
A05	8913199	8.91	A05_8.91
A05	9041667	9.04	A05_9.04
A05	9104620	9.1	A05_9.1
A05	9516943	9.52	A05_9.52
A05	9526157	9.53	A05_9.53
A05	9950814	9.95	A05_9.95
A05	10375418	10.38	A05_10.38
A05	10799859	10.8	A05_10.8
A05	11485801	11.49	A05_11.49
A05	11581690	11.58	A05_11.58
A05	12734360	12.73	A05_12.73
A05	13775894	13.78	A05_13.78
A05	14266173	14.27	A05_14.27
A05	14294759	14.29	A05_14.29
A05	14574490	14.57	A05_14.57
A05	15020865	15.02	A05_15.02
A05	16844361	16.84	A05_16.84
A05	18364473	18.36	A05_18.36
A05	18380523	18.38	A05_18.38
A05	18675028	18.68	A05_18.68
A05	19091585	19.09	A05_19.09
A05	19762124	19.76	A05_19.76
A05	19765024	19.77	A05_19.77
A05	20607557	20.61	A05_20.61
A05	20736604	20.74	A05_20.74
A05	20852405	20.85	A05_20.85
A05	21160494	21.16	A05_21.16
A05	21230985	21.23	A05_21.23
A05	21342783	21.34	A05_21.34
A05	21594198	21.59	A05_21.59
A05	21602396	21.6	A05_21.6
A05	21704703	21.7	A05_21.7
A05	21824944	21.82	A05_21.82
A05	21887646	21.89	A05_21.89
A05	21967484	21.97	A05_21.97
A05	22057566	22.06	A05_22.06
A05	22374689	22.37	A05_22.37
A05	22491024	22.49	A05_22.49
A05	22536038	22.54	A05_22.54
A05	22840491	22.84	A05_22.84
A05	23006944	23.01	A05_23.01
A05	23101714	23.1	A05_23.1
A05	23203622	23.2	A05_23.2
A05	23338557	23.34	A05_23.34
A05	23525622	23.53	A05_23.53
A05	23714111	23.71	A05_23.71
A05	23853001	23.85	A05_23.85
A05	24132946	24.13	A05_24.13
A05	24189931	24.19	A05_24.19
A05	24324051	24.32	A05_24.32
A05	24341163	24.34	A05_24.34
A05	24459772	24.46	A05_24.46
A05	24572994	24.57	A05_24.57
A05	24605872	24.61	A05_24.61
A05	24659184	24.66	A05_24.66
A05	24750818	24.75	A05_24.75
A05	24776636	24.78	A05_24.78
A05	24819914	24.82	A05_24.82
A05	24854212	24.85	A05_24.85
A05	25230839	25.23	A05_25.23
A05	25268281	25.27	A05_25.27
A05	25334190	25.33	A05_25.33
A05	25812754	25.81	A05_25.81
A05	25928566	25.93	A05_25.93
A05	26495265	26.5	A05_26.5
A05	26926685	26.93	A05_26.93
A05	27219796	27.22	A05_27.22
A05	27234619	27.23	A05_27.23
A05	27329031	27.33	A05_27.33
A05	27510280	27.51	A05_27.51
A05	28028575	28.03	A05_28.03
A05	28178350	28.18	A05_28.18
A05	28299272	28.3	A05_28.3
A05	28409556	28.41	A05_28.41
A05	28480651	28.48	A05_28.48
A06	967631	0.97	A06_0.97
A06	1003404	1	A06_1
A06	1025757	1.03	A06_1.03
A06	1306179	1.31	A06_1.31
A06	1365879	1.37	A06_1.37
A06	1491275	1.49	A06_1.49
A06	1510216	1.51	A06_1.51
A06	1596076	1.6	A06_1.6
A06	2004968	2	A06_2
A06	2111567	2.11	A06_2.11
A06	2223708	2.22	A06_2.22
A06	2259536	2.26	A06_2.26
A06	2303176	2.3	A06_2.3
A06	2476177	2.48	A06_2.48
A06	2493410	2.49	A06_2.49
A06	2685220	2.69	A06_2.69
A06	2826726	2.83	A06_2.83
A06	2905000	2.91	A06_2.91
A06	3245584	3.25	A06_3.25
A06	3293986	3.29	A06_3.29
A06	3328879	3.33	A06_3.33
A06	3392198	3.39	A06_3.39
A06	3412521	3.41	A06_3.41
A06	3519205	3.52	A06_3.52
A06	3604533	3.6	A06_3.6
A06	3724374	3.72	A06_3.72
A06	3825769	3.83	A06_3.83
A06	3928649	3.93	A06_3.93
A06	4108985	4.11	A06_4.11
A06	4131986	4.13	A06_4.13
A06	4218030	4.22	A06_4.22
A06	4654931	4.65	A06_4.65
A06	5164219	5.16	A06_5.16
A06	5563704	5.56	A06_5.56
A06	5922310	5.92	A06_5.92
A06	5982252	5.98	A06_5.98
A06	6054208	6.05	A06_6.05
A06	6121039	6.12	A06_6.12
A06	6202606	6.2	A06_6.2
A06	6256756	6.26	A06_6.26
A06	6303118	6.3	A06_6.3
A06	6535175	6.54	A06_6.54
A06	6577563	6.58	A06_6.58
A06	6590677	6.59	A06_6.59
A06	6638999	6.64	A06_6.64
A06	6855211	6.86	A06_6.86
A06	7064534	7.06	A06_7.06
A06	7214918	7.21	A06_7.21
A06	7996529	8	A06_8
A06	8082895	8.08	A06_8.08
A06	8455120	8.46	A06_8.46
A06	8584276	8.58	A06_8.58
A06	8644549	8.64	A06_8.64
A06	8692086	8.69	A06_8.69
A06	8832314	8.83	A06_8.83
A06	9035899	9.04	A06_9.04
A06	9169995	9.17	A06_9.17
A06	9852461	9.85	A06_9.85
A06	10208273	10.21	A06_10.21
A06	10279437	10.28	A06_10.28
A06	10760413	10.76	A06_10.76
A06	10934918	10.93	A06_10.93
A06	11345318	11.35	A06_11.35
A06	11921259	11.92	A06_11.92
A06	12043746	12.04	A06_12.04
A06	13264140	13.26	A06_13.26
A06	14915506	14.92	A06_14.92
A06	15659856	15.66	A06_15.66
A06	15746465	15.75	A06_15.75
A06	15815060	15.82	A06_15.82
A06	16277904	16.28	A06_16.28
A06	16810446	16.81	A06_16.81
A06	17190919	17.19	A06_17.19
A06	17412302	17.41	A06_17.41
A06	17707914	17.71	A06_17.71
A06	17726844	17.73	A06_17.73
A06	17897420	17.9	A06_17.9
A06	18362133	18.36	A06_18.36
A06	18386874	18.39	A06_18.39
A06	18541367	18.54	A06_18.54
A06	18588061	18.59	A06_18.59
A06	18703839	18.7	A06_18.7
A06	18868913	18.87	A06_18.87
A06	19112597	19.11	A06_19.11
A06	19346707	19.35	A06_19.35
A06	19886170	19.89	A06_19.89
A06	20158711	20.16	A06_20.16
A06	20271758	20.27	A06_20.27
A06	20484205	20.48	A06_20.48
A06	20901394	20.9	A06_20.9
A06	21050494	21.05	A06_21.05
A06	21070175	21.07	A06_21.07
A06	21157014	21.16	A06_21.16
A06	21236156	21.24	A06_21.24
A06	21334052	21.33	A06_21.33
A06	21593234	21.59	A06_21.59
A06	21880912	21.88	A06_21.88
A06	22043955	22.04	A06_22.04
A06	22233408	22.23	A06_22.23
A06	22269715	22.27	A06_22.27
A06	22349013	22.35	A06_22.35
A06	22856209	22.86	A06_22.86
A06	23290227	23.29	A06_23.29
A06	24362184	24.36	A06_24.36
A06	24461634	24.46	A06_24.46
A06	24467815	24.47	A06_24.47
A06	24735417	24.74	A06_24.74
A06	25046430	25.05	A06_25.05
A06	25129951	25.13	A06_25.13
A06	25167614	25.17	A06_25.17
A06	25201202	25.2	A06_25.2
A06	25402700	25.4	A06_25.4
A06	25590937	25.59	A06_25.59
A06	25656400	25.66	A06_25.66
A07	183566	0.18	A07_0.18
A07	472330	0.47	A07_0.47
A07	663363	0.66	A07_0.66
A07	821181	0.82	A07_0.82
A07	898901	0.9	A07_0.9
A07	1621185	1.62	A07_1.62
A07	1835609	1.84	A07_1.84
A07	2218405	2.22	A07_2.22
A07	2825947	2.83	A07_2.83
A07	3098548	3.1	A07_3.1
A07	3395030	3.4	A07_3.4
A07	3527859	3.53	A07_3.53
A07	4471859	4.47	A07_4.47
A07	4850053	4.85	A07_4.85
A07	5820489	5.82	A07_5.82
A07	5850504	5.85	A07_5.85
A07	6654105	6.65	A07_6.65
A07	7023555	7.02	A07_7.02
A07	7204770	7.2	A07_7.2
A07	8923738	8.92	A07_8.92
A07	9520262	9.52	A07_9.52
A07	9615179	9.62	A07_9.62
A07	10396239	10.4	A07_10.4
A07	10554641	10.55	A07_10.55
A07	10593200	10.59	A07_10.59
A07	11336371	11.34	A07_11.34
A07	11507152	11.51	A07_11.51
A07	12126498	12.13	A07_12.13
A07	12527406	12.53	A07_12.53
A07	13047880	13.05	A07_13.05
A07	13441281	13.44	A07_13.44
A07	13532983	13.53	A07_13.53
A07	13553706	13.55	A07_13.55
A07	13556238	13.56	A07_13.56
A07	13717214	13.72	A07_13.72
A07	13815568	13.82	A07_13.82
A07	14029438	14.03	A07_14.03
A07	14082015	14.08	A07_14.08
A07	14239400	14.24	A07_14.24
A07	14372601	14.37	A07_14.37
A07	14787043	14.79	A07_14.79
A07	15231592	15.23	A07_15.23
A07	15302663	15.3	A07_15.3
A07	15601769	15.6	A07_15.6
A07	15648605	15.65	A07_15.65
A07	15721193	15.72	A07_15.72
A07	15959801	15.96	A07_15.96
A07	16412740	16.41	A07_16.41
A07	16421581	16.42	A07_16.42
A07	16551354	16.55	A07_16.55
A07	16698058	16.7	A07_16.7
A07	17019308	17.02	A07_17.02
A07	17041299	17.04	A07_17.04
A07	17177313	17.18	A07_17.18
A07	17185320	17.19	A07_17.19
A07	17331611	17.33	A07_17.33
A07	17680662	17.68	A07_17.68
A07	17737343	17.74	A07_17.74
A07	18034659	18.03	A07_18.03
A07	18035605	18.04	A07_18.04
A07	18235372	18.24	A07_18.24
A07	18543187	18.54	A07_18.54
A07	18891509	18.89	A07_18.89
A07	18919946	18.92	A07_18.92
A07	19366386	19.37	A07_19.37
A07	19451404	19.45	A07_19.45
A07	19534999	19.53	A07_19.53
A07	19698434	19.7	A07_19.7
A07	20022824	20.02	A07_20.02
A07	20084661	20.08	A07_20.08
A07	20145405	20.15	A07_20.15
A07	20339692	20.34	A07_20.34
A07	20697481	20.7	A07_20.7
A07	21082388	21.08	A07_21.08
A07	21128969	21.13	A07_21.13
A07	21178683	21.18	A07_21.18
A07	21376101	21.38	A07_21.38
A07	21927801	21.93	A07_21.93
A07	22142040	22.14	A07_22.14
A07	22423582	22.42	A07_22.42
A07	23178624	23.18	A07_23.18
A07	23526191	23.53	A07_23.53
A07	23558768	23.56	A07_23.56
A07	23941671	23.94	A07_23.94
A07	23957253	23.96	A07_23.96
A07	24157369	24.16	A07_24.16
A07	24248960	24.25	A07_24.25
A07	24518286	24.52	A07_24.52
A07	24635268	24.64	A07_24.64
A07	24695801	24.7	A07_24.7
A07	24909684	24.91	A07_24.91
A07	25089480	25.09	A07_25.09
A07	25145126	25.15	A07_25.15
A07	25213904	25.21	A07_25.21
A07	25338704	25.34	A07_25.34
A07	25637754	25.64	A07_25.64
A07	25780151	25.78	A07_25.78
A07	25861863	25.86	A07_25.86
A07	25913373	25.91	A07_25.91
A07	26092093	26.09	A07_26.09
A07	26143031	26.14	A07_26.14
A07	26176906	26.18	A07_26.18
A07	26316045	26.32	A07_26.32
A07	26562949	26.56	A07_26.56
A07	26574312	26.57	A07_26.57
A07	26724714	26.72	A07_26.72
A07	26781979	26.78	A07_26.78
A07	26888210	26.89	A07_26.89
A07	26936558	26.94	A07_26.94
A08	6700	0.01	A08_0.01
A08	65036	0.07	A08_0.07
A08	442796	0.44	A08_0.44
A08	633351	0.63	A08_0.63
A08	811113	0.81	A08_0.81
A08	1041308	1.04	A08_1.04
A08	1139409	1.14	A08_1.14
A08	1273582	1.27	A08_1.27
A08	1301499	1.3	A08_1.3
A08	1771479	1.77	A08_1.77
A08	2208529	2.21	A08_2.21
A08	2208537	2.21	A08_2.21
A08	3109381	3.11	A08_3.11
A08	3317050	3.32	A08_3.32
A08	3673435	3.67	A08_3.67
A08	4085869	4.09	A08_4.09
A08	4156745	4.16	A08_4.16
A08	4207975	4.21	A08_4.21
A08	4644323	4.64	A08_4.64
A08	6435069	6.44	A08_6.44
A08	6609282	6.61	A08_6.61
A08	7493500	7.49	A08_7.49
A08	7597660	7.6	A08_7.6
A08	8147058	8.15	A08_8.15
A08	9265323	9.27	A08_9.27
A08	9302361	9.3	A08_9.3
A08	9546249	9.55	A08_9.55
A08	9626263	9.63	A08_9.63
A08	9779850	9.78	A08_9.78
A08	10349146	10.35	A08_10.35
A08	10713509	10.71	A08_10.71
A08	11480746	11.48	A08_11.48
A08	11535436	11.54	A08_11.54
A08	11911960	11.91	A08_11.91
A08	12301494	12.3	A08_12.3
A08	12395276	12.4	A08_12.4
A08	12433566	12.43	A08_12.43
A08	13495480	13.5	A08_13.5
A08	13743745	13.74	A08_13.74
A08	13774729	13.77	A08_13.77
A08	13956472	13.96	A08_13.96
A08	14049467	14.05	A08_14.05
A08	14161000	14.16	A08_14.16
A08	14508717	14.51	A08_14.51
A08	14976627	14.98	A08_14.98
A08	15373470	15.37	A08_15.37
A08	16236165	16.24	A08_16.24
A08	16635832	16.64	A08_16.64
A08	16797276	16.8	A08_16.8
A08	16849121	16.85	A08_16.85
A08	17004541	17	A08_17
A08	17224719	17.22	A08_17.22
A08	17382739	17.38	A08_17.38
A08	17454754	17.45	A08_17.45
A08	17745853	17.75	A08_17.75
A08	17769392	17.77	A08_17.77
A08	18168245	18.17	A08_18.17
A08	18470129	18.47	A08_18.47
A08	18573414	18.57	A08_18.57
A08	18780659	18.78	A08_18.78
A08	19037263	19.04	A08_19.04
A08	19091108	19.09	A08_19.09
A08	19305314	19.31	A08_19.31
A08	19337600	19.34	A08_19.34
A08	19444863	19.44	A08_19.44
A08	19472881	19.47	A08_19.47
A08	19667724	19.67	A08_19.67
A08	20006383	20.01	A08_20.01
A08	20071165	20.07	A08_20.07
A08	20285430	20.29	A08_20.29
A08	20305910	20.31	A08_20.31
A08	20436706	20.44	A08_20.44
A08	20748255	20.75	A08_20.75
A08	20864832	20.86	A08_20.86
A08	20901448	20.9	A08_20.9
A08	21012734	21.01	A08_21.01
A08	21095508	21.1	A08_21.1
A08	21240031	21.24	A08_21.24
A08	21329495	21.33	A08_21.33
A08	21481622	21.48	A08_21.48
A08	21684978	21.68	A08_21.68
A08	21799274	21.8	A08_21.8
A08	22032958	22.03	A08_22.03
A08	22183640	22.18	A08_22.18
A08	22240916	22.24	A08_22.24
A08	22289160	22.29	A08_22.29
A08	22376771	22.38	A08_22.38
A09	794284	0.79	A09_0.79
A09	967878	0.97	A09_0.97
A09	1265946	1.27	A09_1.27
A09	2268159	2.27	A09_2.27
A09	2379299	2.38	A09_2.38
A09	2566021	2.57	A09_2.57
A09	2821547	2.82	A09_2.82
A09	2916882	2.92	A09_2.92
A09	2945674	2.95	A09_2.95
A09	3092297	3.09	A09_3.09
A09	3927105	3.93	A09_3.93
A09	4395831	4.4	A09_4.4
A09	4428067	4.43	A09_4.43
A09	4646606	4.65	A09_4.65
A09	4790059	4.79	A09_4.79
A09	5059288	5.06	A09_5.06
A09	5098206	5.1	A09_5.1
A09	5156809	5.16	A09_5.16
A09	5583080	5.58	A09_5.58
A09	5749487	5.75	A09_5.75
A09	6063047	6.06	A09_6.06
A09	6127322	6.13	A09_6.13
A09	6726392	6.73	A09_6.73
A09	6997465	7	A09_7
A09	7096303	7.1	A09_7.1
A09	7301156	7.3	A09_7.3
A09	7515661	7.52	A09_7.52
A09	7659231	7.66	A09_7.66
A09	7806366	7.81	A09_7.81
A09	7865921	7.87	A09_7.87
A09	8209036	8.21	A09_8.21
A09	8504432	8.5	A09_8.5
A09	8571899	8.57	A09_8.57
A09	8639386	8.64	A09_8.64
A09	9544490	9.54	A09_9.54
A09	10271872	10.27	A09_10.27
A09	10334042	10.33	A09_10.33
A09	10589913	10.59	A09_10.59
A09	10695132	10.7	A09_10.7
A09	10879382	10.88	A09_10.88
A09	11527210	11.53	A09_11.53
A09	11543164	11.54	A09_11.54
A09	12115352	12.12	A09_12.12
A09	12470242	12.47	A09_12.47
A09	12553245	12.55	A09_12.55
A09	12734860	12.73	A09_12.73
A09	13095940	13.1	A09_13.1
A09	13334313	13.33	A09_13.33
A09	13373406	13.37	A09_13.37
A09	13673264	13.67	A09_13.67
A09	14495468	14.5	A09_14.5
A09	14631772	14.63	A09_14.63
A09	14983032	14.98	A09_14.98
A09	15278773	15.28	A09_15.28
A09	15325591	15.33	A09_15.33
A09	15697208	15.7	A09_15.7
A09	15950664	15.95	A09_15.95
A09	16768589	16.77	A09_16.77
A09	17143282	17.14	A09_17.14
A09	17563535	17.56	A09_17.56
A09	18560689	18.56	A09_18.56
A09	19024908	19.02	A09_19.02
A09	20454828	20.45	A09_20.45
A09	21428616	21.43	A09_21.43
A09	22427010	22.43	A09_22.43
A09	22457866	22.46	A09_22.46
A09	22827695	22.83	A09_22.83
A09	24139402	24.14	A09_24.14
A09	24147698	24.15	A09_24.15
A09	24778112	24.78	A09_24.78
A09	25033225	25.03	A09_25.03
A09	25445289	25.45	A09_25.45
A09	25767498	25.77	A09_25.77
A09	26101041	26.1	A09_26.1
A09	26208744	26.21	A09_26.21
A09	26944429	26.94	A09_26.94
A09	27337838	27.34	A09_27.34
A09	27725303	27.73	A09_27.73
A09	28212954	28.21	A09_28.21
A09	28616655	28.62	A09_28.62
A09	29079106	29.08	A09_29.08
A09	29149604	29.15	A09_29.15
A09	29474316	29.47	A09_29.47
A09	29678542	29.68	A09_29.68
A09	29734259	29.73	A09_29.73
A09	29744582	29.74	A09_29.74
A09	29811930	29.81	A09_29.81
A09	29924187	29.92	A09_29.92
A09	29970649	29.97	A09_29.97
A09	30042720	30.04	A09_30.04
A09	30146967	30.15	A09_30.15
A09	30252078	30.25	A09_30.25
A09	30494269	30.49	A09_30.49
A09	30835018	30.84	A09_30.84
A09	31011871	31.01	A09_31.01
A09	31050836	31.05	A09_31.05
A09	31065015	31.07	A09_31.07
A09	31502309	31.5	A09_31.5
A09	31615702	31.62	A09_31.62
A09	31970008	31.97	A09_31.97
A09	32629654	32.63	A09_32.63
A09	32705345	32.71	A09_32.71
A09	32774767	32.77	A09_32.77
A09	32862212	32.86	A09_32.86
A09	32884380	32.88	A09_32.88
A09	33023331	33.02	A09_33.02
A09	33073386	33.07	A09_33.07
A09	33629584	33.63	A09_33.63
A09	33791767	33.79	A09_33.79
A09	34314662	34.31	A09_34.31
A09	34636583	34.64	A09_34.64
A09	34706066	34.71	A09_34.71
A09	34846273	34.85	A09_34.85
A09	34880407	34.88	A09_34.88
A09	34995660	35	A09_35
A09	35084259	35.08	A09_35.08
A09	35163951	35.16	A09_35.16
A09	35245153	35.25	A09_35.25
A09	35646396	35.65	A09_35.65
A09	35775152	35.78	A09_35.78
A09	36172118	36.17	A09_36.17
A09	36219038	36.22	A09_36.22
A09	36248662	36.25	A09_36.25
A09	36399539	36.4	A09_36.4
A09	36426338	36.43	A09_36.43
A09	36447996	36.45	A09_36.45
A09	36866896	36.87	A09_36.87
A09	37034598	37.03	A09_37.03
A09	37047589	37.05	A09_37.05
A09	37404796	37.4	A09_37.4
A09	37418789	37.42	A09_37.42
A09	38414920	38.41	A09_38.41
A09	38550198	38.55	A09_38.55
A09	38794250	38.79	A09_38.79
A09	38819657	38.82	A09_38.82
A09	39191190	39.19	A09_39.19
A09	39299133	39.3	A09_39.3
A09	39312364	39.31	A09_39.31
A09	39329403	39.33	A09_39.33
A09	39355187	39.36	A09_39.36
A09	39471761	39.47	A09_39.47
A09	39634275	39.63	A09_39.63
A09	39995872	40	A09_40
A09	40328199	40.33	A09_40.33
A09	40357757	40.36	A09_40.36
A09	40473755	40.47	A09_40.47
A09	40583099	40.58	A09_40.58
A09	40635485	40.64	A09_40.64
A09	40980561	40.98	A09_40.98
A09	41216054	41.22	A09_41.22
A09	41243086	41.24	A09_41.24
A09	41301536	41.3	A09_41.3
A09	41413633	41.41	A09_41.41
A09	41618110	41.62	A09_41.62
A09	41659514	41.66	A09_41.66
A09	41740599	41.74	A09_41.74
A09	41863273	41.86	A09_41.86
A09	42360904	42.36	A09_42.36
A09	42368362	42.37	A09_42.37
A09	42845277	42.85	A09_42.85
A09	42865825	42.87	A09_42.87
A10	163664	0.16	A10_0.16
A10	298858	0.3	A10_0.3
A10	384060	0.38	A10_0.38
A10	399553	0.4	A10_0.4
A10	446393	0.45	A10_0.45
A10	711321	0.71	A10_0.71
A10	780827	0.78	A10_0.78
A10	820373	0.82	A10_0.82
A10	985381	0.99	A10_0.99
A10	1210859	1.21	A10_1.21
A10	1539066	1.54	A10_1.54
A10	1621037	1.62	A10_1.62
A10	1650886	1.65	A10_1.65
A10	1740974	1.74	A10_1.74
A10	1895140	1.9	A10_1.9
A10	2165303	2.17	A10_2.17
A10	2420363	2.42	A10_2.42
A10	2736932	2.74	A10_2.74
A10	2769201	2.77	A10_2.77
A10	3257242	3.26	A10_3.26
A10	3386166	3.39	A10_3.39
A10	3679380	3.68	A10_3.68
A10	4096633	4.1	A10_4.1
A10	5857730	5.86	A10_5.86
A10	6888568	6.89	A10_6.89
A10	7210912	7.21	A10_7.21
A10	7317296	7.32	A10_7.32
A10	8061055	8.06	A10_8.06
A10	8120943	8.12	A10_8.12
A10	8582769	8.58	A10_8.58
A10	9142019	9.14	A10_9.14
A10	9610852	9.61	A10_9.61
A10	9733052	9.73	A10_9.73
A10	9841253	9.84	A10_9.84
A10	9883359	9.88	A10_9.88
A10	10037119	10.04	A10_10.04
A10	10340570	10.34	A10_10.34
A10	10718994	10.72	A10_10.72
A10	11112461	11.11	A10_11.11
A10	11221557	11.22	A10_11.22
A10	11408515	11.41	A10_11.41
A10	11547877	11.55	A10_11.55
A10	11670490	11.67	A10_11.67
A10	12317702	12.32	A10_12.32
A10	12526075	12.53	A10_12.53
A10	12644445	12.64	A10_12.64
A10	12900907	12.9	A10_12.9
A10	13157296	13.16	A10_13.16
A10	13516442	13.52	A10_13.52
A10	13693852	13.69	A10_13.69
A10	13914331	13.91	A10_13.91
A10	14050792	14.05	A10_14.05
A10	14113148	14.11	A10_14.11
A10	14171488	14.17	A10_14.17
A10	14205474	14.21	A10_14.21
A10	14239557	14.24	A10_14.24
A10	14581725	14.58	A10_14.58
A10	14668520	14.67	A10_14.67
A10	14802205	14.8	A10_14.8
A10	14923894	14.92	A10_14.92
A10	15162118	15.16	A10_15.16
A10	15377247	15.38	A10_15.38
A10	15399566	15.4	A10_15.4
A10	15461057	15.46	A10_15.46
A10	15564420	15.56	A10_15.56
A10	15688243	15.69	A10_15.69
A10	15808438	15.81	A10_15.81
A10	16003127	16	A10_16
A10	16009847	16.01	A10_16.01
A10	16394318	16.39	A10_16.39
A10	16495819	16.5	A10_16.5
A10	16616921	16.62	A10_16.62
A10	16628045	16.63	A10_16.63
A10	16707104	16.71	A10_16.71
A10	16751704	16.75	A10_16.75
A10	16953788	16.95	A10_16.95
A10	16983771	16.98	A10_16.98
A10	17005636	17.01	A10_17.01
A10	17030156	17.03	A10_17.03
A10	17046564	17.05	A10_17.05
A10	17119553	17.12	A10_17.12
A10	17251505	17.25	A10_17.25
A10	17265359	17.27	A10_17.27
A10	17381661	17.38	A10_17.38
A10	17517745	17.52	A10_17.52
A10	18257918	18.26	A10_18.26
A10	18289443	18.29	A10_18.29
A10	18555310	18.56	A10_18.56
A10	18683183	18.68	A10_18.68
A10	18990360	18.99	A10_18.99
A10	19291176	19.29	A10_19.29

## Sheet: Supplemental Table S7C
Supplemental Table S7. (C) Original called SNP data from GATK program, without filtering and binning. ** 0: SNP from R500; 2: SNP from L58; 1: Heterozygous SNP; -1:Missing value.
Chr	Position	L58	NR8460	NR8461	NR8462	NR8463	NR8464	NR8465	NR8466	NR8467	NR8468	NR8469	NR8470	NR8471	NR8472	NR8473	NR8474	NR8475	NR8476	NR8477	NR8478	NR8479	NR8480	NR8482	NR8483	NR8484	NR8485	NR8486	NR8487	NR8488	NR8489	NR8490	NR8491	NR8492	NR8493	NR8494	NR8495	NR8496	NR8497	NR8498	NR8499	NR8500	NR8501	NR8502	NR8503	NR8504	NR8505	NR8506	NR8507
A01	2927	2	2	2	0	0	1	0	0	0	0	0	0	0	0	0	0	0	0	-1	0	0	0	0	0	0	0	0	0	0	1	0	0	-1	2	2	0	-1	-1	2	0	2	0	0	2	2	2	2	0
A01	2928	2	2	2	0	0	1	0	0	0	0	0	0	0	0	0	0	0	0	-1	0	0	0	0	0	0	0	0	0	0	1	0	0	-1	2	2	0	-1	-1	2	0	2	0	0	2	2	2	2	0
A01	414203	2	2	-1	0	0	2	0	0	0	0	0	0	0	0	0	0	0	0	-1	1	0	0	2	0	0	0	0	0	0	0	0	0	0	2	2	2	2	2	-1	2	0	2	2	0	0	0	2	1
A01	482136	-1	2	0	0	0	2	0	0	0	0	0	-1	0	0	0	0	0	0	0	0	0	0	2	0	0	0	-1	-1	0	0	0	0	0	1	2	2	2	2	2	2	0	2	2	0	0	0	-1	1
A01	482142	-1	2	0	0	0	2	0	0	0	0	0	-1	0	0	0	0	0	0	0	0	0	0	2	0	0	0	-1	-1	0	0	0	0	0	1	2	2	2	2	2	2	0	2	2	0	0	0	-1	1
A01	492701	2	2	0	0	0	2	0	0	0	0	0	0	0	0	0	0	0	0	-1	0	0	0	2	0	0	0	0	0	0	0	0	0	-1	2	2	1	2	-1	-1	2	0	2	2	0	0	0	2	2
A01	492707	2	2	0	0	0	2	0	0	0	0	0	0	0	0	0	0	0	0	-1	0	0	0	2	0	0	0	0	0	0	0	0	0	-1	2	2	1	2	-1	-1	2	0	2	2	0	0	0	2	2
A01	492713	2	2	0	0	0	2	0	0	0	0	0	0	0	0	0	0	0	0	-1	0	0	0	2	0	0	0	0	0	0	0	0	0	-1	2	2	1	2	-1	-1	2	0	2	2	0	0	0	2	2
A01	880713	2	2	0	0	0	2	0	0	0	0	0	0	0	0	0	0	0	0	0	0	0	0	-1	2	0	0	0	0	0	1	0	0	0	2	2	2	2	2	2	-1	0	2	2	0	0	0	2	-1
A01	1398687	2	2	2	0	2	2	0	0	0	0	0	0	0	0	0	0	0	0	0	0	0	0	2	2	0	0	0	0	0	1	0	0	0	2	2	2	2	2	-1	2	2	2	2	2	2	2	-1	2
A01	1398759	1	0	1	0	1	0	0	0	0	1	1	1	1	0	1	1	0	1	0	1	0	-1	0	0	1	0	1	0	0	1	1	0	0	1	2	0	0	0	2	0	1	1	1	0	0	1	2	-1
A01	1415703	2	2	2	0	2	2	0	0	0	0	0	0	0	0	0	0	0	0	0	0	0	-1	2	2	0	0	0	0	0	1	0	0	0	2	2	2	2	2	2	2	2	2	2	2	2	2	2	2
A01	1572514	2	2	2	0	2	2	0	0	0	0	0	0	0	0	0	0	0	0	0	0	-1	0	2	2	0	0	0	0	0	2	0	0	0	2	2	2	2	2	2	2	2	2	2	2	2	2	2	2
A01	1658785	2	2	-1	0	2	2	0	0	0	0	0	0	1	0	0	0	0	0	0	0	0	0	2	-1	0	0	0	0	0	1	0	0	0	2	2	2	2	2	2	2	2	2	2	2	2	-1	2	2
A01	1658805	2	2	-1	0	2	2	0	0	0	0	0	0	1	0	0	0	0	0	0	0	0	0	2	-1	0	0	0	0	0	1	0	0	0	2	2	2	2	2	2	2	2	2	2	2	2	-1	2	2
A01	1794558	2	2	2	0	2	2	0	0	0	0	0	0	0	0	0	0	0	0	0	0	0	0	2	2	0	0	0	0	0	2	0	0	0	2	2	2	2	2	2	2	2	2	2	2	2	2	2	2
A01	2011312	2	2	2	0	2	2	0	0	0	0	0	0	0	0	0	0	0	0	0	0	0	0	2	1	0	-1	0	-1	0	0	0	0	0	-1	2	2	2	2	2	2	2	2	2	2	2	2	2	2
A01	2011321	2	2	2	0	2	2	0	0	0	0	0	0	0	0	0	0	0	0	0	0	0	0	2	1	0	-1	0	-1	0	0	0	0	0	-1	2	2	2	2	2	2	2	2	2	2	2	2	2	2
A01	2011331	2	2	2	0	2	2	0	0	0	0	0	0	0	0	0	0	0	0	0	0	0	0	2	1	0	-1	0	-1	0	0	0	0	0	-1	2	2	2	2	2	2	2	2	2	2	2	2	2	2
A01	2130868	2	0	0	0	0	0	0	0	0	0	0	0	0	0	0	0	0	0	0	0	0	0	2	2	0	0	0	-1	0	1	0	0	0	2	2	2	2	2	2	2	2	2	2	2	2	2	2	2
A01	2136162	2	0	0	0	0	0	0	0	0	0	0	0	0	0	0	0	0	-1	0	0	-1	0	-1	2	-1	0	0	0	-1	0	0	0	0	2	-1	2	2	2	2	2	2	2	2	2	2	2	2	2
A01	2136174	2	0	0	0	0	0	0	0	0	0	0	0	0	0	0	0	0	-1	0	0	-1	0	-1	2	-1	0	0	0	-1	0	0	0	0	2	-1	2	2	2	2	2	2	2	2	2	2	2	2	2
A01	2194325	1	0	1	0	2	0	1	1	2	1	1	0	1	0	1	0	2	0	0	1	1	1	0	0	1	1	1	2	2	0	2	0	2	1	-1	1	2	0	-1	0	0	1	1	1	1	1	0	2
A01	2224326	2	0	0	0	0	1	0	0	0	0	0	0	0	0	0	0	0	0	0	0	0	0	-1	2	0	-1	0	0	0	1	0	0	0	2	2	2	2	2	2	2	2	2	1	2	2	2	2	2
A01	2224353	1	0	1	0	0	0	0	0	0	-1	0	0	0	0	0	0	0	0	0	0	0	0	-1	1	0	0	0	0	0	0	0	0	0	0	1	1	0	0	0	0	0	1	0	0	1	-1	1	0
A01	2225899	0	0	0	2	1	0	1	1	0	0	0	0	0	0	0	0	-1	0	0	0	1	1	0	0	0	0	0	-1	-1	0	0	0	-1	-1	0	0	0	0	0	0	0	0	0	0	0	0	0	0
A01	2382058	2	0	1	0	0	1	0	1	0	0	1	0	0	0	0	0	0	-1	0	0	0	0	2	1	0	0	0	0	-1	1	0	0	0	2	2	2	2	2	2	2	2	2	2	2	2	2	2	2
A01	2440790	1	1	0	0	0	2	1	2	1	1	1	0	0	-1	1	2	2	2	1	1	1	0	0	1	1	0	0	-1	1	1	-1	1	0	1	0	1	0	0	0	0	2	0	0	1	0	2	1	1
A01	2538683	0	0	0	0	0	0	0	0	1	0	0	0	0	1	0	1	0	0	0	0	0	0	1	0	0	0	1	1	1	0	0	0	0	0	0	0	0	0	-1	-1	0	0	0	0	0	0	0	0
A01	2541368	2	0	0	0	0	0	0	0	0	0	0	0	0	0	0	0	0	0	0	0	-1	-1	-1	-1	0	0	0	0	0	1	0	0	0	2	0	2	0	2	0	2	2	2	2	2	2	2	0	2
A01	2680021	0	0	0	0	0	1	1	-1	0	0	0	0	0	0	0	1	1	0	0	0	0	0	-1	-1	0	0	0	0	0	0	0	0	0	0	2	0	0	0	0	1	0	0	0	1	0	0	0	1
A01	2680028	0	0	0	0	0	1	1	-1	0	0	0	0	0	0	0	1	1	0	0	0	0	0	-1	-1	0	0	0	0	0	0	0	0	0	0	2	0	0	0	0	1	0	0	0	1	0	0	0	1
A01	2680034	0	0	0	-1	0	1	1	-1	0	0	0	0	0	0	-1	1	1	0	0	0	0	-1	-1	-1	0	0	0	0	0	0	0	0	0	0	2	0	0	0	0	1	0	0	0	0	0	0	0	1
A01	2708739	2	0	0	-1	0	-1	0	-1	0	-1	0	0	0	0	0	0	0	0	0	0	0	0	2	2	0	0	0	0	0	1	-1	0	0	2	0	2	-1	2	0	2	2	2	2	2	-1	2	2	2
A01	2708742	2	0	0	-1	0	-1	0	-1	0	0	0	0	0	0	0	0	0	0	0	0	0	0	2	2	0	0	0	0	0	1	0	0	0	2	0	2	-1	2	0	2	2	2	2	2	-1	2	2	2
A01	2917826	2	0	0	0	0	0	0	0	0	0	0	0	1	0	0	0	0	-1	0	0	0	0	2	2	0	0	0	0	-1	2	0	0	0	2	-1	2	0	2	-1	2	2	2	2	2	2	2	1	2
A01	2917828	2	0	0	0	0	0	0	0	0	0	0	0	1	0	0	0	0	-1	0	0	0	0	2	2	0	0	0	0	-1	2	0	0	0	2	-1	2	0	2	-1	2	2	2	2	2	2	2	1	2
A01	2917840	2	0	0	0	0	0	0	0	0	0	0	0	1	0	0	0	0	-1	0	0	0	0	2	2	0	0	0	0	-1	2	0	0	0	2	-1	2	0	2	-1	2	2	2	2	2	2	2	1	2
A01	3042219	2	0	0	0	0	0	0	0	0	0	0	0	0	0	0	0	0	0	0	0	0	0	2	2	0	0	0	0	0	2	0	1	0	2	0	2	0	2	0	2	2	2	2	2	2	2	2	2
A01	3079193	0	2	1	1	1	2	2	2	1	2	2	1	0	1	1	0	1	0	1	2	2	0	0	0	2	-1	1	0	2	0	1	1	2	0	0	0	1	0	1	0	0	0	0	0	-1	0	0	0
A01	3335785	0	-1	-1	0	0	-1	0	0	0	-1	0	0	1	0	0	0	0	0	0	0	0	0	0	0	0	-1	0	0	0	0	0	0	0	0	0	0	0	0	0	0	-1	0	0	0	1	-1	0	0
A01	3335786	0	-1	-1	1	0	-1	0	0	0	-1	0	0	0	0	0	0	0	0	0	0	0	0	0	0	0	-1	0	0	0	0	1	0	0	0	0	0	0	0	0	0	-1	0	0	0	0	-1	0	0
A01	3335797	0	-1	-1	1	0	-1	0	0	0	-1	0	1	0	0	0	0	1	0	0	0	0	0	0	0	0	-1	0	1	0	0	1	0	0	0	0	0	0	0	0	0	-1	0	0	0	0	-1	0	1
A01	3335801	0	-1	-1	1	1	-1	2	0	0	-1	2	1	0	1	2	2	1	1	0	1	2	0	1	2	1	-1	1	1	2	0	1	0	0	1	1	1	1	1	0	1	-1	2	1	2	1	-1	1	0
A01	3408546	1	0	0	0	0	0	0	-1	0	0	0	0	0	0	0	0	0	0	0	-1	0	1	0	0	0	0	0	0	0	2	0	0	0	0	0	0	0	-1	0	2	1	0	0	1	1	1	1	0
A01	3408550	1	0	0	0	0	0	0	0	0	0	0	0	0	0	0	0	0	0	0	-1	0	0	2	1	0	0	0	0	0	0	0	0	-1	2	0	2	0	-1	0	0	1	2	2	1	1	1	1	1
A01	3544300	2	0	0	0	0	0	0	0	0	0	0	0	0	0	0	0	0	0	0	0	0	0	2	2	0	0	0	0	0	1	0	0	0	2	0	-1	0	2	0	2	2	2	2	2	2	2	0	2
A01	3544303	2	0	0	0	0	0	0	0	0	0	0	0	0	0	0	0	0	0	0	0	0	0	2	2	0	0	0	0	0	1	0	0	0	2	0	-1	0	2	0	2	2	2	2	2	2	2	0	2
A01	3813263	2	0	0	0	0	0	0	0	0	0	0	0	0	0	0	0	0	0	0	0	0	-1	2	2	0	0	0	0	0	1	0	0	0	2	0	2	0	2	0	2	2	2	2	2	2	2	1	2
A01	3813269	2	0	0	0	0	0	0	0	0	0	0	0	0	0	0	0	0	0	0	0	0	-1	2	2	0	0	0	0	0	2	0	0	0	2	0	2	0	2	0	2	2	2	2	-1	2	2	1	2
A01	3813339	1	1	1	1	0	0	0	0	1	0	1	1	0	0	0	1	1	1	0	1	1	-1	0	0	0	0	0	1	0	1	1	0	1	0	1	1	0	1	0	0	0	1	1	2	1	1	0	1
A01	3850055	2	0	0	0	0	-1	0	0	0	-1	0	0	0	0	0	0	0	0	0	0	0	0	2	2	0	0	0	0	0	1	0	0	0	2	0	2	0	2	0	2	2	2	2	2	2	2	2	1
A01	3850074	2	0	0	0	0	-1	0	0	0	-1	0	0	0	0	0	0	0	0	0	0	0	0	2	2	0	0	0	0	0	1	0	0	0	2	0	2	0	2	0	2	2	2	2	2	2	2	2	1
A01	3850084	2	0	0	0	0	-1	0	0	0	-1	0	0	0	0	0	0	0	0	0	0	0	0	2	2	0	0	0	0	0	1	0	0	0	2	0	2	0	2	0	2	2	2	2	2	2	2	2	1
A01	3889033	2	0	0	-1	0	0	0	0	0	0	0	0	0	0	0	0	0	0	0	0	0	0	2	2	0	0	0	0	0	2	0	0	0	2	0	2	0	2	0	2	2	2	2	2	2	2	1	2
A01	3993471	1	0	0	0	0	1	1	1	2	-1	1	0	0	0	0	0	0	0	0	0	0	0	1	1	1	1	0	1	2	1	0	0	0	1	1	1	1	1	1	0	-1	1	0	1	0	0	1	1
A01	4122902	2	0	0	0	0	0	-1	0	0	0	0	0	-1	0	0	0	0	0	0	0	-1	0	2	2	0	-1	0	-1	0	0	0	0	0	2	0	2	0	2	0	2	2	2	2	2	2	2	2	2
A01	4263811	2	0	0	0	0	0	0	-1	0	0	0	0	0	0	-1	0	0	0	0	0	0	0	2	2	0	0	0	0	-1	2	0	0	-1	2	0	0	0	2	0	2	2	2	2	2	2	2	2	1
A01	4266825	2	0	0	0	0	0	0	0	0	0	0	0	0	0	0	0	0	0	0	0	-1	0	2	2	0	0	0	0	0	2	0	-1	0	2	0	0	0	2	-1	2	2	2	2	2	2	2	2	1
A01	4393189	-1	0	0	0	0	0	0	0	0	0	0	0	0	0	0	0	1	0	0	0	0	0	0	0	0	1	0	0	-1	0	1	0	0	1	-1	0	0	0	1	0	-1	0	0	0	0	0	0	1
A01	4457352	2	2	2	0	2	2	0	-1	2	2	0	2	2	2	2	0	0	0	0	-1	0	0	2	2	0	0	0	0	0	2	0	0	0	2	0	0	0	2	0	2	2	-1	2	2	2	2	2	1
A01	4457370	2	-1	2	0	2	2	-1	1	2	2	0	2	2	2	2	0	0	0	0	0	0	0	-1	2	0	-1	0	0	0	-1	-1	0	0	-1	1	0	0	-1	0	-1	2	-1	2	2	2	2	2	0
A01	4661113	2	2	2	0	2	0	2	2	2	2	0	2	2	2	2	0	0	0	0	0	0	0	-1	2	0	0	0	0	0	2	0	0	0	2	0	0	0	2	0	2	2	2	2	2	2	2	2	1
A01	4688775	-1	2	2	0	2	0	2	2	2	2	0	2	2	2	2	-1	0	0	0	0	0	0	2	2	-1	-1	0	0	0	2	2	0	0	2	2	2	2	2	2	-1	2	2	2	2	2	2	2	2
A01	4688820	-1	2	2	0	2	0	2	2	2	2	0	2	2	2	2	-1	0	0	0	0	0	0	2	2	-1	-1	0	0	0	2	2	0	0	2	2	2	2	2	2	-1	2	2	2	2	2	2	2	2
A01	4976026	2	2	2	2	2	2	-1	0	0	0	0	0	0	2	2	0	0	0	0	0	-1	2	2	0	0	0	0	0	0	-1	0	0	0	2	2	2	2	2	2	2	2	2	2	2	2	2	2	2
A01	5072046	1	0	0	0	1	1	0	0	0	0	0	1	0	1	0	0	-1	0	0	0	0	-1	0	0	0	0	0	0	0	0	1	0	-1	0	0	0	1	0	1	0	0	0	0	2	0	1	1	0
A01	5089103	2	2	2	2	2	2	0	0	0	0	1	0	0	2	2	0	0	0	0	-1	0	2	2	0	0	0	0	0	0	0	0	0	0	2	2	2	2	2	2	2	2	2	2	2	2	2	2	2
A01	5128957	2	2	2	2	2	-1	-1	0	0	0	0	0	0	2	-1	0	0	0	0	0	0	2	2	0	0	0	0	0	0	-1	0	0	0	2	2	2	2	2	2	2	2	2	2	2	-1	2	2	2
A01	5193320	2	2	2	2	2	2	0	0	-1	0	0	0	0	2	2	0	0	0	0	0	-1	2	2	0	0	0	0	0	0	0	0	0	0	2	2	2	2	2	-1	2	2	2	2	2	2	2	2	2
A01	5259416	2	2	2	2	2	2	0	0	0	0	0	0	0	2	2	2	0	0	0	2	2	-1	2	0	0	0	0	0	0	0	0	2	2	2	2	2	2	2	2	2	2	2	2	2	2	2	2	2
A01	5259473	2	2	2	2	2	2	0	0	0	0	0	0	0	2	2	2	0	0	0	2	2	-1	2	0	0	0	0	0	0	0	0	2	2	2	2	2	2	2	2	2	2	2	2	2	2	2	2	2
A01	5313384	2	2	2	2	2	2	0	0	0	0	0	0	0	2	1	2	0	0	1	2	2	2	2	0	0	0	0	0	0	0	-1	2	2	2	2	2	2	2	2	2	2	2	2	2	2	2	2	2
A01	5488103	2	2	2	2	2	2	1	1	1	1	1	2	1	2	2	2	0	0	1	2	2	2	2	2	0	1	0	0	0	0	0	2	2	2	2	2	2	2	2	2	2	2	2	2	2	-1	2	1
A01	5488117	1	1	1	0	1	0	1	1	1	1	1	2	1	1	1	0	0	0	1	0	0	0	1	2	0	1	0	0	0	0	0	0	0	0	0	0	0	0	0	0	0	0	0	0	0	-1	0	1
A01	5488129	1	1	1	2	1	2	0	0	0	0	0	0	0	1	1	2	0	0	0	2	2	2	1	0	0	0	0	0	0	0	0	2	2	2	2	2	2	2	2	2	2	2	2	2	2	-1	2	1
A01	5596641	0	0	0	1	1	0	1	1	-1	0	1	1	0	0	1	-1	-1	0	-1	0	0	0	0	0	1	0	0	0	0	0	0	0	0	0	0	-1	0	0	0	0	0	0	0	1	0	0	0	0
A01	5596644	0	0	0	1	1	0	1	1	-1	0	1	1	0	0	1	0	-1	0	-1	0	0	0	0	0	1	0	0	0	0	0	0	0	0	0	0	2	0	0	0	0	0	0	0	1	0	0	0	0
A01	5596655	1	0	0	1	1	0	1	1	2	0	1	1	1	1	1	1	0	0	-1	0	0	0	1	1	1	0	0	0	0	0	0	0	0	1	1	1	1	1	0	1	0	0	0	1	0	0	-1	0
A01	5685275	1	0	0	0	0	0	1	0	0	0	0	1	1	0	0	1	0	0	0	0	2	-1	0	0	0	0	0	0	0	0	0	0	0	-1	0	-1	1	0	-1	1	0	1	1	0	0	0	0	0
A01	5685293	1	1	0	0	1	0	0	0	0	0	0	0	0	0	1	1	0	0	0	0	0	0	0	0	0	0	0	0	0	0	0	0	0	0	0	1	1	0	0	0	0	1	1	0	0	0	0	0
A01	5685338	0	0	0	0	0	0	0	0	0	1	0	0	1	1	0	0	0	0	0	0	0	0	0	0	0	0	0	0	0	1	0	1	0	1	0	1	0	0	0	0	0	0	0	0	0	0	0	0
A01	5685360	1	1	0	1	1	0	1	1	1	1	1	1	1	1	1	1	1	1	0	1	1	1	0	1	-1	1	1	1	0	1	1	1	1	1	1	1	1	1	1	1	1	-1	0	1	1	2	0	0
A01	5685371	1	1	0	1	1	1	1	1	1	1	1	1	1	1	1	1	1	1	1	0	1	0	1	1	-1	1	1	1	1	1	1	1	1	1	0	1	1	1	0	1	1	-1	0	0	1	1	2	1
A01	5685419	0	0	-1	0	1	0	0	0	1	1	0	0	0	0	0	0	0	0	0	1	0	-1	0	0	0	0	0	1	0	0	0	0	0	0	0	1	0	0	-1	-1	-1	-1	-1	0	-1	1	-1	0
A01	5686855	2	1	1	2	0	0	0	-1	0	1	1	1	1	1	0	0	1	1	1	1	1	1	0	2	-1	0	0	1	2	0	1	0	0	2	-1	0	2	1	-1	-1	0	1	1	1	1	2	0	1
A01	5686863	0	0	1	0	1	1	0	-1	0	0	0	0	1	0	2	1	0	0	0	0	1	1	0	0	0	0	0	0	0	1	0	0	1	0	-1	2	0	1	0	-1	0	0	0	1	0	0	1	0
A01	5686864	0	0	1	-1	0	0	0	-1	0	0	1	0	0	1	0	0	0	0	0	1	0	0	0	1	0	0	0	1	1	0	0	0	0	2	-1	0	0	0	1	-1	0	0	0	1	0	1	0	0
A01	5686876	1	0	1	2	0	1	1	-1	0	0	1	1	1	1	1	0	0	0	1	1	0	0	0	2	0	0	0	1	1	0	0	0	0	1	-1	0	0	0	1	2	0	0	0	1	1	0	0	0
A01	5686924	0	0	1	0	1	1	0	0	0	0	0	0	1	0	0	0	0	0	0	1	0	0	0	0	1	0	0	0	0	0	-1	0	0	0	0	0	0	0	0	0	0	0	-1	0	0	0	0	0
A01	5687024	1	0	1	0	0	0	0	0	1	0	1	1	1	0	1	1	0	0	0	-1	0	0	0	0	0	0	0	-1	0	-1	0	1	0	1	0	0	0	1	0	0	0	0	0	1	0	0	-1	0
A01	5687056	0	1	0	0	1	1	0	0	1	1	0	0	0	0	0	0	1	0	0	-1	0	0	0	0	0	0	0	0	0	0	0	1	0	0	0	0	1	0	0	0	0	1	0	0	1	0	-1	0
A01	5687059	1	0	1	1	1	1	0	1	0	0	1	1	1	0	1	0	0	0	0	-1	0	0	1	0	0	0	0	0	0	0	0	0	0	0	1	0	0	1	1	1	0	0	0	0	0	1	-1	0
A01	5687072	1	0	1	1	1	1	0	1	0	0	1	1	1	0	1	0	0	0	0	-1	0	0	1	0	0	0	0	0	0	0	0	0	0	0	1	0	0	1	1	1	0	0	0	0	0	1	-1	0
A01	5687155	1	0	1	1	1	1	1	1	1	1	1	1	1	2	1	1	1	1	0	2	1	0	1	1	1	1	1	1	2	1	2	2	1	2	1	1	1	2	1	1	1	1	1	1	1	1	1	1
A01	5687252	1	0	0	1	0	0	1	1	0	0	0	0	0	1	0	0	0	0	0	0	0	1	0	0	0	1	0	0	0	1	0	0	0	0	1	0	0	0	0	1	1	1	1	0	0	0	0	0
A01	5687282	1	0	0	0	0	0	0	0	0	0	0	0	0	1	0	0	0	0	0	-1	0	1	1	0	0	1	1	1	0	0	1	0	0	0	0	0	0	0	0	0	0	0	0	0	0	0	0	0
A01	5687289	0	1	0	1	0	0	0	1	0	0	0	0	0	1	0	0	0	1	1	-1	1	0	0	0	0	1	0	0	0	1	0	0	0	0	0	0	0	1	0	1	1	2	1	0	0	0	0	0
A01	5687294	0	0	0	0	0	0	0	1	0	0	0	0	0	0	0	0	0	1	0	2	1	0	0	0	1	0	0	0	0	0	0	0	0	0	0	0	0	1	0	0	0	0	0	0	0	0	0	0
A01	5687295	0	0	0	0	1	0	0	0	1	1	0	0	0	0	1	0	0	0	0	0	1	0	0	0	1	1	0	0	1	0	0	0	0	0	0	0	1	0	0	0	0	0	1	1	0	0	0	1
A01	5687314	0	0	0	0	0	0	0	0	0	0	0	0	0	0	0	1	0	1	1	1	0	0	0	0	1	0	0	0	0	1	0	0	0	0	-1	0	0	1	0	0	0	0	0	1	0	0	0	0
A01	5687354	0	0	0	1	0	0	-1	0	0	1	0	0	0	-1	1	0	0	0	0	0	0	0	0	0	0	0	-1	0	1	0	0	0	0	0	-1	0	2	0	-1	0	-1	0	1	0	1	0	0	0
A01	5687356	1	0	0	1	1	0	-1	0	1	1	0	1	1	-1	0	0	0	0	2	0	1	0	1	1	0	1	-1	1	1	0	1	0	1	0	-1	0	0	0	-1	1	-1	0	1	1	1	1	2	2
A01	5687376	1	0	0	1	0	0	-1	0	0	1	0	1	1	-1	0	0	0	0	0	0	1	0	0	1	0	1	-1	0	0	0	0	0	1	0	-1	0	0	0	-1	1	-1	0	0	0	1	0	0	2
A01	5687378	1	0	0	1	1	0	-1	0	1	1	0	1	1	-1	0	0	0	0	2	0	1	0	1	1	0	1	-1	1	1	0	0	0	1	0	-1	0	0	0	-1	1	-1	0	1	1	1	0	2	2
A01	5687379	0	0	0	1	1	0	-1	0	0	0	0	1	0	-1	1	0	0	0	0	0	0	0	0	1	0	0	-1	0	0	0	0	0	0	0	-1	0	0	1	-1	0	-1	0	0	0	0	0	0	0
A01	5687856	0	0	1	1	0	0	0	0	0	1	1	0	1	0	0	0	0	0	0	0	0	0	0	0	0	0	0	0	0	1	0	1	0	1	0	1	1	1	1	0	0	0	0	0	1	0	0	0
A01	5687882	1	1	1	1	1	1	1	0	1	1	1	1	1	1	1	1	1	2	1	2	1	1	1	1	2	1	1	-1	-1	1	2	1	1	1	1	1	1	2	2	1	1	1	1	1	1	0	0	1
A01	5687906	0	0	1	1	1	0	1	2	1	1	1	0	1	1	1	1	0	0	0	0	1	0	1	1	0	1	1	-1	-1	0	0	1	0	1	1	0	1	0	0	0	0	0	1	1	1	0	1	1
A01	5687907	1	1	1	1	1	1	1	0	1	1	1	1	1	1	1	1	2	2	1	2	1	1	1	1	2	1	1	-1	-1	1	2	1	1	1	1	1	1	2	2	1	1	1	1	1	1	0	0	1
A01	5688014	1	1	0	0	0	0	0	0	1	0	0	1	0	0	0	0	0	0	1	0	1	0	0	0	0	1	0	0	-1	1	1	1	0	0	-1	1	-1	0	0	0	0	0	0	0	1	1	0	0
A01	5688036	0	0	0	0	0	0	0	0	0	0	0	0	0	1	0	0	1	0	0	1	0	1	1	1	0	0	1	0	0	0	0	0	0	0	0	0	0	0	0	0	0	0	0	0	0	1	0	1
A01	5688049	1	1	1	1	1	1	1	1	1	1	2	1	1	1	1	1	1	1	1	2	1	1	2	1	2	1	2	2	0	1	1	1	1	0	0	0	0	2	1	1	2	1	1	1	1	2	1	1
A01	5688051	0	1	0	0	0	1	0	1	1	0	0	0	0	0	0	1	1	1	1	0	0	0	0	0	0	1	0	0	1	1	1	1	0	0	1	0	0	0	1	1	0	0	0	0	0	0	1	0
A01	5696835	2	2	2	2	2	2	0	0	0	0	-1	0	0	2	-1	0	0	0	0	-1	2	2	2	0	0	0	0	0	0	0	0	-1	2	2	2	2	2	2	2	-1	2	-1	2	2	2	2	2	2
A01	5768034	0	0	0	1	1	1	1	0	0	1	1	1	1	1	0	0	2	0	0	1	0	2	0	1	0	1	0	0	1	0	1	0	1	1	0	0	2	0	-1	-1	0	1	1	1	0	0	0	0
A01	5768047	0	0	0	1	1	1	1	0	0	1	1	1	1	1	1	0	2	0	0	1	0	2	0	1	1	1	0	0	1	0	1	0	1	1	0	0	2	0	-1	-1	0	1	1	1	0	0	1	0
A01	5768050	2	2	2	1	1	1	0	0	0	0	0	0	0	1	1	0	0	0	0	1	2	0	2	0	0	0	0	0	0	0	0	2	1	1	2	2	0	2	-1	-1	2	1	1	1	2	2	1	2
A01	5768060	0	0	0	1	1	1	1	0	0	1	1	1	1	1	1	0	2	0	0	1	0	2	0	1	1	1	0	0	1	0	1	0	1	1	0	0	2	0	-1	-1	0	1	1	1	0	0	1	0
A01	5768061	0	0	0	1	1	1	1	0	0	1	1	1	1	1	1	0	2	0	0	1	0	2	0	1	1	1	0	0	1	0	1	0	1	1	0	0	2	0	-1	-1	0	1	1	1	0	0	1	0
A01	5976499	1	1	-1	0	1	1	1	2	0	1	0	0	0	1	1	0	1	0	0	1	0	1	2	0	1	0	1	2	1	2	0	0	2	1	1	0	1	-1	1	0	1	1	1	1	1	0	1	0
A01	6013737	2	2	2	2	2	2	0	0	0	0	0	0	0	2	0	0	0	-1	0	1	2	-1	2	0	0	0	0	0	0	0	0	2	2	2	2	2	2	2	2	2	2	2	2	2	2	2	2	2
A01	6013744	2	2	2	2	2	2	0	0	0	0	0	0	0	2	0	0	0	-1	0	1	2	-1	2	0	0	0	0	0	0	0	0	2	2	2	2	2	2	2	2	2	2	2	2	2	2	2	2	2
A01	6108248	1	1	1	0	1	1	1	1	0	1	1	1	1	0	0	0	1	0	0	1	-1	1	0	1	-1	1	-1	1	0	0	-1	1	0	0	0	0	1	1	0	1	2	1	0	1	1	0	1	1
A01	6122959	2	2	2	2	2	2	0	0	0	0	0	0	0	2	0	0	0	0	0	1	2	2	2	0	0	0	-1	0	0	0	0	2	2	2	2	2	2	2	2	2	2	2	2	2	2	2	2	2
A01	6226867	1	1	2	0	0	1	0	1	1	1	1	0	0	2	1	1	0	1	1	1	1	2	1	0	1	1	0	0	2	1	1	2	1	0	1	0	-1	0	0	1	1	0	-1	1	0	1	0	1
A01	6249006	2	2	2	2	-1	2	0	0	0	0	0	0	0	2	0	0	0	0	0	0	2	2	2	1	0	0	0	0	-1	0	-1	-1	2	2	2	2	2	2	2	2	2	2	2	2	2	2	-1	-1
A01	6291262	0	1	1	1	1	1	0	-1	0	0	0	0	0	1	0	0	-1	-1	0	0	0	1	1	0	0	-1	0	0	0	0	0	1	0	0	1	0	1	2	1	0	1	1	0	2	-1	1	1	1
A01	6291505	2	2	2	2	2	2	0	0	0	0	0	0	0	2	0	0	0	0	0	2	-1	2	2	0	0	2	0	-1	0	0	0	2	2	2	-1	2	2	2	2	2	-1	2	2	2	2	2	2	2
A01	6291510	2	2	2	2	2	2	0	0	0	0	0	0	0	2	0	0	0	0	0	2	-1	2	2	0	0	2	0	-1	0	0	0	2	2	2	-1	2	2	2	2	2	-1	2	2	2	2	2	2	2
A01	6291562	2	2	2	2	1	2	0	0	0	0	0	0	0	2	0	0	0	0	0	2	-1	2	2	0	0	2	0	-1	0	0	0	2	2	2	-1	2	2	2	2	2	-1	2	2	2	2	2	2	2
A01	6306839	2	2	2	1	2	2	0	0	0	0	0	-1	0	0	0	0	0	0	0	2	-1	2	2	0	0	0	0	0	0	0	0	2	2	2	2	2	2	2	2	2	2	2	2	2	2	2	2	2
A01	6307040	1	0	1	1	1	0	0	2	1	2	0	1	1	-1	1	1	2	-1	0	1	1	1	0	1	1	1	2	1	1	1	1	-1	0	0	0	0	2	1	0	0	0	0	1	0	0	0	1	0
A01	6315435	2	2	2	2	2	2	0	0	0	0	0	0	1	2	0	0	0	0	0	2	2	2	2	0	0	0	0	0	0	0	0	-1	-1	2	2	2	-1	-1	2	2	2	2	2	1	2	2	2	2
A01	6637721	2	2	2	2	2	2	0	0	0	0	0	0	1	2	0	0	0	0	0	2	2	2	2	0	0	0	-1	0	0	0	0	2	2	2	2	2	2	2	2	2	2	2	2	2	-1	2	-1	2
A01	6651103	-1	2	2	2	2	2	0	0	0	0	0	0	0	2	0	1	0	0	0	-1	2	2	2	0	0	-1	0	0	0	-1	0	2	2	2	2	2	2	2	2	2	2	2	2	2	2	2	-1	2
A01	6651127	2	2	2	2	2	2	0	0	0	0	0	0	0	2	0	1	0	0	0	-1	2	2	2	0	0	-1	0	0	0	-1	0	2	2	2	2	2	2	2	2	2	2	2	2	2	2	2	2	2
A01	6710696	2	2	2	2	2	2	0	0	0	0	0	0	0	2	0	0	0	0	0	2	2	2	2	0	0	0	0	0	0	0	0	2	2	2	0	2	-1	2	-1	2	2	-1	2	2	2	2	2	2
A01	6710705	2	2	2	2	2	2	0	0	0	0	0	0	0	2	0	0	0	0	0	2	2	2	2	0	0	0	0	0	0	0	0	2	2	2	0	2	-1	2	-1	2	2	-1	2	2	2	2	2	2
A01	6710711	2	2	2	2	2	2	0	0	0	0	0	0	0	2	0	0	0	0	0	2	2	2	2	0	0	0	0	0	0	0	0	2	2	2	0	2	-1	2	-1	2	2	-1	2	2	2	2	2	2
A01	6782173	2	2	-1	2	2	2	0	0	0	0	0	0	0	2	0	0	0	0	0	1	2	2	2	1	0	0	0	0	0	0	1	2	2	2	2	2	2	2	2	2	2	2	2	2	2	2	2	2
A01	6782181	2	2	-1	2	2	2	0	0	0	0	0	0	0	2	0	0	0	0	0	1	2	2	2	1	0	0	0	0	0	0	1	2	2	2	2	2	2	2	2	2	2	2	2	2	2	2	2	2
A01	6782841	2	2	2	2	2	2	0	0	0	0	0	-1	0	2	0	0	0	0	0	2	2	2	-1	0	0	0	0	0	0	0	0	2	2	2	2	2	2	2	2	2	2	-1	2	2	2	2	2	-1
A01	6782845	2	2	2	2	2	2	0	0	0	0	0	-1	0	2	0	0	0	0	0	2	2	2	-1	0	0	0	0	0	0	0	0	2	2	2	2	2	2	2	2	2	2	-1	2	2	2	2	2	-1
A01	6908282	-1	2	2	2	2	2	0	0	0	0	0	0	0	2	0	0	0	0	0	2	2	2	2	0	0	0	0	0	0	0	0	2	2	2	2	2	2	2	2	2	2	-1	2	2	2	2	2	2
A01	6908297	-1	2	2	2	2	2	0	0	0	0	0	0	0	2	0	0	0	0	0	2	2	2	2	0	0	0	0	0	0	0	0	2	2	2	2	2	2	2	2	2	2	-1	2	2	2	2	2	2
A01	6908300	-1	2	2	2	2	2	0	0	0	0	0	0	0	2	0	0	0	0	0	2	2	2	2	0	0	0	0	0	0	0	0	2	2	2	2	2	2	2	2	2	2	-1	2	2	2	2	2	2
A01	6908303	-1	2	2	2	2	2	0	0	0	0	0	0	0	2	0	0	0	0	0	2	2	2	2	0	0	0	0	0	0	0	0	2	2	2	2	2	2	2	2	2	2	-1	2	2	2	2	2	2
A01	6933819	2	2	2	2	2	2	0	0	0	0	0	0	0	2	0	0	0	0	0	0	2	-1	2	0	0	0	0	0	0	0	0	2	2	2	2	2	-1	2	2	2	2	2	2	2	2	2	2	2
A01	6934540	2	2	2	2	2	2	0	1	0	0	0	0	0	2	0	0	0	0	0	1	2	-1	2	0	0	0	0	0	0	0	0	2	-1	2	2	2	2	2	2	2	2	2	2	2	2	2	2	2
A01	6934553	2	2	2	2	2	2	0	1	0	0	0	0	0	2	0	0	0	0	0	1	2	-1	2	0	0	0	0	0	0	0	0	2	-1	2	2	2	2	2	2	2	2	2	2	2	2	2	2	2
A01	7081874	0	1	1	1	1	1	1	2	1	1	1	0	0	1	1	1	1	0	1	-1	1	0	1	1	1	0	0	0	0	0	2	1	1	0	1	1	0	0	0	1	1	-1	0	2	1	1	2	1
A01	7164317	0	0	0	0	0	0	0	0	1	1	-1	0	1	0	1	0	0	0	1	0	0	0	-1	1	0	-1	0	0	-1	0	0	-1	0	1	0	0	0	0	0	0	0	1	0	0	0	0	-1	0
A01	7164330	0	0	0	0	0	0	0	0	1	1	-1	0	1	0	1	0	0	0	1	0	0	0	-1	1	0	-1	0	0	-1	0	0	-1	0	1	0	0	0	0	0	0	0	1	0	0	0	0	-1	0
A01	7511296	2	2	2	2	2	2	0	0	0	0	0	0	0	2	0	0	-1	0	0	2	2	2	2	0	2	0	0	0	-1	0	2	2	2	0	2	0	0	2	-1	2	2	2	0	0	0	0	0	0
A01	7547022	2	2	2	2	2	2	0	0	-1	0	0	0	0	2	0	0	0	0	0	-1	2	2	2	-1	2	0	0	0	0	0	2	2	2	0	2	0	0	2	0	2	2	2	-1	0	0	0	0	0
A01	8041070	2	0	1	0	0	1	1	0	1	0	1	-1	1	1	1	0	0	1	1	0	1	2	1	2	2	1	2	1	2	1	2	1	2	2	1	0	0	2	0	2	1	0	2	1	2	1	0	1
A01	8041079	2	0	1	0	0	1	1	0	1	0	1	0	1	1	1	0	0	1	1	0	1	2	1	2	2	1	2	1	2	1	2	1	2	2	1	0	0	2	0	2	1	0	2	1	2	1	0	1
A01	8042870	0	1	1	0	0	1	1	1	1	1	0	0	-1	1	0	1	2	1	1	1	1	0	0	-1	0	0	1	0	1	1	1	0	1	0	0	1	0	0	1	1	0	0	-1	0	-1	0	-1	0
A01	8042882	1	2	2	2	2	1	2	2	1	1	2	2	2	2	2	1	2	2	1	1	1	2	1	1	1	2	2	1	2	1	2	1	2	2	2	1	2	2	2	2	2	2	-1	-1	-1	1	-1	1
A01	8045023	0	0	1	0	-1	0	0	0	-1	0	0	0	0	1	0	0	0	0	0	0	0	-1	0	0	1	1	0	0	0	0	0	1	0	0	0	0	0	0	0	0	0	0	1	1	2	1	1	0
A01	8045029	2	2	2	2	-1	2	2	2	2	2	2	2	2	2	2	2	2	2	2	2	2	-1	2	2	1	1	2	2	2	2	2	2	2	2	2	2	2	2	2	2	1	2	2	2	2	2	2	2
A01	8045036	0	0	0	0	-1	0	0	0	0	0	0	0	0	0	0	0	0	0	0	0	0	-1	0	0	0	1	0	1	0	-1	0	0	0	0	0	0	0	0	0	0	0	0	0	0	0	0	0	0
A01	8045039	1	0	0	0	-1	0	0	0	0	0	0	0	0	1	1	0	0	0	0	0	0	-1	0	2	1	0	0	0	0	-1	-1	1	1	0	0	0	0	0	0	1	0	0	0	1	0	1	0	1
A01	8045078	0	1	1	0	0	2	1	1	1	1	0	0	1	2	1	1	1	1	0	2	1	0	0	-1	1	0	1	1	2	-1	-1	1	2	2	1	1	1	2	1	2	0	-1	0	0	0	0	1	0
A01	8045079	0	1	2	0	0	2	1	1	1	1	2	0	1	2	1	1	1	1	0	2	1	0	2	-1	1	0	1	1	2	-1	-1	1	2	2	1	1	1	2	1	2	0	-1	0	0	0	0	1	0
A01	8045085	0	0	1	0	0	0	0	1	0	0	1	0	1	0	0	0	0	0	0	0	0	0	1	-1	1	0	0	0	0	-1	-1	0	0	0	0	0	0	0	0	0	0	-1	0	0	0	0	1	0
A01	8045087	0	0	0	0	0	0	0	0	0	1	0	0	0	0	0	0	0	0	0	0	0	0	0	-1	0	0	0	0	0	-1	-1	0	0	0	0	0	0	0	0	0	0	-1	0	0	0	0	1	0
A01	8045094	1	1	1	2	2	1	1	1	1	1	1	1	0	0	1	1	1	1	2	0	1	2	0	-1	1	2	1	1	0	-1	-1	1	0	0	1	1	1	0	1	0	2	-1	2	1	2	2	1	2
A01	8045100	1	1	1	0	0	1	1	1	1	1	1	0	1	2	1	1	1	1	0	2	1	0	2	-1	1	0	1	1	2	-1	-1	2	2	2	1	1	1	2	1	2	0	-1	0	1	0	0	1	0
A01	8491189	2	2	2	2	2	2	0	0	0	-1	2	2	2	0	0	2	2	2	0	2	-1	2	2	0	2	0	0	0	0	0	2	2	1	0	2	0	0	2	0	0	0	0	0	0	-1	0	0	1
A01	8615475	2	2	2	2	2	2	0	1	0	2	2	2	2	0	0	2	2	2	0	2	2	2	2	0	2	1	0	0	-1	0	2	2	-1	0	2	0	0	2	0	0	0	0	0	0	0	0	0	2
A01	8683047	1	1	1	1	-1	1	1	1	2	1	1	1	1	1	2	1	1	1	1	-1	1	2	2	0	1	0	2	2	1	1	0	1	2	1	2	1	0	2	0	1	1	1	1	0	0	1	2	2
A01	8683050	0	1	1	1	-1	1	1	1	2	1	1	1	1	0	2	1	1	1	0	-1	1	2	2	0	1	0	0	0	0	1	0	1	2	1	2	1	0	2	0	1	0	0	0	0	0	1	2	2
A01	8683062	2	2	2	2	-1	2	1	1	2	2	2	2	2	1	2	2	2	2	1	-1	2	2	2	0	2	0	2	2	1	1	2	2	2	1	2	1	0	2	0	1	1	1	2	0	0	1	2	2
A01	8683077	0	0	0	0	-1	0	0	0	0	0	0	0	0	1	0	0	0	0	1	-1	0	0	0	0	0	0	2	2	1	0	0	0	0	0	0	0	0	0	0	0	1	1	1	0	0	0	0	0
A01	8683082	0	0	0	0	-1	0	0	0	0	0	0	0	0	1	0	0	0	0	1	-1	0	0	0	0	0	0	2	2	1	0	0	0	0	0	0	0	0	0	0	0	1	1	1	0	0	0	0	0
A01	8683085	0	0	0	0	-1	0	0	0	0	0	0	0	0	1	0	0	0	0	1	-1	0	0	0	0	0	0	2	2	1	0	0	0	0	0	0	0	0	0	0	0	1	1	1	0	0	0	0	0
A01	8806660	2	2	1	2	2	2	0	0	0	2	2	2	2	0	1	2	2	2	0	2	2	2	2	0	2	0	0	0	0	0	2	2	2	0	2	0	0	2	0	0	0	0	0	0	0	0	0	1
A01	8806661	2	2	1	2	2	2	0	0	0	2	2	2	2	0	1	2	2	2	0	2	2	2	2	0	2	0	0	0	0	0	2	2	2	0	2	0	0	2	0	0	0	0	0	0	0	0	0	1
A01	8806744	2	2	1	2	2	2	0	0	0	2	2	2	2	0	1	2	2	2	0	2	2	2	2	1	2	0	-1	0	0	0	2	2	2	0	2	-1	0	2	0	0	1	0	0	0	0	0	0	1
A01	8806750	2	2	1	2	2	2	0	0	0	2	2	2	2	0	1	2	2	2	0	2	2	2	2	1	2	0	-1	0	0	0	2	2	2	0	2	-1	0	2	0	0	1	0	0	0	0	0	0	1
A01	9060954	1	1	0	1	0	1	0	0	0	1	1	1	1	0	0	1	1	2	-1	0	1	-1	0	0	1	0	0	0	0	0	1	1	1	0	1	0	0	-1	0	0	0	0	0	0	0	0	0	0
A01	9173668	1	1	0	1	1	1	0	0	0	1	0	1	1	-1	0	0	1	2	0	0	0	1	1	0	0	0	0	0	-1	0	1	1	0	0	1	0	-1	1	-1	0	0	0	0	0	0	0	0	2
A01	9248322	0	0	1	0	0	0	0	0	1	0	0	0	0	0	1	0	1	0	0	0	0	0	0	2	1	1	1	0	0	1	1	0	1	0	0	1	0	1	0	1	1	0	0	0	0	0	0	0
A01	9268711	2	2	2	2	2	2	0	0	0	2	2	2	2	0	0	2	2	2	0	2	2	1	2	0	2	0	0	0	0	0	2	2	1	0	2	0	0	2	0	2	0	0	0	0	0	0	0	1
A01	9287779	1	0	0	0	0	0	0	0	0	0	0	0	0	0	0	0	0	0	0	0	0	1	0	0	0	0	0	1	-1	0	0	0	2	0	0	2	-1	0	1	1	0	0	0	0	-1	0	0	1
A01	9287790	1	0	0	0	0	0	0	0	0	0	0	0	0	0	0	0	0	0	0	0	0	1	0	0	0	0	0	1	-1	0	0	0	2	0	0	2	-1	0	1	1	0	0	0	0	-1	0	0	1
A01	9304379	0	1	2	0	0	0	0	0	0	0	1	0	0	0	1	0	1	0	1	-1	0	1	0	0	0	0	1	0	0	0	0	0	0	-1	0	0	0	1	0	0	0	0	0	0	0	1	0	0
A01	9310385	2	1	1	1	1	1	0	1	1	0	0	1	1	0	1	1	0	0	1	0	0	0	1	1	0	1	1	1	0	0	1	1	2	1	1	1	0	0	1	0	0	0	1	1	1	2	1	1
A01	9329754	1	0	2	0	0	-1	1	0	1	1	0	0	1	1	0	0	0	1	0	0	0	1	1	1	1	1	-1	0	1	1	1	1	1	1	0	-1	1	1	0	0	0	-1	0	0	0	0	0	1
A01	9606187	2	2	2	2	2	2	0	0	0	-1	2	2	1	0	0	2	1	2	0	2	2	2	-1	0	2	0	-1	0	0	0	2	2	2	0	2	0	-1	2	0	2	0	0	0	0	0	0	0	1
A01	9606194	2	2	2	2	2	2	0	0	0	-1	2	2	1	0	0	2	1	2	0	2	2	2	-1	0	2	0	-1	0	0	0	2	2	2	0	2	0	-1	2	0	2	0	0	0	0	0	0	0	1
A01	9606222	2	2	2	2	2	2	0	0	0	-1	2	2	1	0	0	2	1	2	0	2	2	2	-1	0	2	0	-1	0	0	0	2	2	2	0	2	0	-1	2	0	2	0	0	0	0	0	0	0	1
A01	9606478	0	0	0	1	0	1	0	0	0	0	1	0	0	0	0	0	0	0	0	0	0	0	1	0	0	-1	0	0	0	0	1	0	0	1	1	0	0	-1	0	0	1	1	-1	0	0	0	0	0
A01	9606486	0	0	0	1	0	1	0	0	0	0	1	0	0	0	0	0	0	0	0	0	0	0	1	0	0	-1	0	0	0	0	1	0	0	1	1	0	0	-1	0	0	1	1	-1	0	0	0	0	0
A01	9606490	2	2	2	1	2	1	0	0	0	2	1	2	2	0	0	2	2	2	0	2	2	2	1	0	2	-1	0	0	0	0	1	2	2	0	0	0	0	-1	0	2	0	0	-1	0	0	0	0	0
A01	9972874	1	1	1	0	1	2	0	0	0	0	0	1	0	1	0	1	0	1	1	0	1	0	1	-1	1	1	2	1	-1	1	0	0	0	-1	1	0	0	2	0	0	0	-1	0	1	1	0	1	0
A01	10324040	2	2	2	2	2	2	0	0	0	0	2	2	2	-1	0	0	0	-1	0	2	2	2	2	-1	2	0	0	-1	0	-1	-1	2	2	0	2	0	0	2	-1	2	0	0	0	0	0	0	0	1
A01	10439801	1	-1	0	1	1	1	0	0	0	1	1	1	1	0	0	0	0	1	0	1	0	1	1	0	-1	0	0	0	1	-1	2	1	1	0	1	0	0	0	0	0	0	0	0	0	0	0	-1	0
A01	10439850	1	2	1	1	1	1	0	1	0	1	1	1	1	1	1	1	0	1	1	1	1	1	1	1	1	1	1	1	1	1	1	1	1	1	1	0	0	1	0	1	2	1	1	1	1	1	0	1
A01	10439853	1	0	0	0	0	0	0	0	0	0	0	0	0	1	1	0	0	0	1	0	0	1	1	1	1	1	1	1	1	1	0	1	1	1	1	0	0	1	0	1	1	1	1	1	1	1	0	1
A01	10440924	0	-1	0	1	0	1	0	0	0	0	0	0	0	0	1	1	1	0	-1	0	0	0	1	0	0	0	0	0	2	0	0	0	0	0	1	0	0	1	0	0	0	-1	1	0	0	0	-1	0
A01	10440939	1	-1	1	1	0	1	0	1	1	1	1	0	1	0	1	1	0	1	-1	1	0	0	1	1	1	1	0	2	0	0	1	1	1	0	0	0	0	0	0	0	1	-1	1	1	0	0	-1	0
A01	10440987	1	-1	1	1	0	1	0	1	1	1	1	1	0	0	1	1	0	1	0	1	0	0	2	1	0	1	0	1	1	0	1	1	1	0	0	0	0	0	0	0	1	-1	1	1	0	0	-1	0
A01	10440997	0	-1	0	1	0	0	0	0	0	0	0	0	1	1	0	0	0	0	0	0	0	0	0	0	0	0	1	1	0	1	0	1	0	0	0	0	0	1	0	0	0	-1	0	0	0	2	-1	0
A01	10441003	0	-1	0	0	0	0	1	1	0	0	0	0	0	0	0	0	0	1	0	0	0	1	0	0	0	0	1	0	0	0	0	0	0	0	0	0	0	0	-1	0	-1	-1	0	0	0	0	-1	0
A01	10441029	0	-1	0	0	0	0	0	0	0	0	-1	0	0	0	0	0	1	0	0	0	0	0	1	0	0	0	0	0	0	0	0	0	0	0	0	0	0	0	0	0	-1	-1	0	0	0	0	-1	0
A01	10441038	1	-1	1	1	1	0	1	2	2	1	-1	1	1	1	2	1	1	1	2	2	1	1	1	0	0	1	1	1	0	1	2	1	0	2	0	0	2	1	2	1	-1	-1	1	1	1	1	-1	0
A01	10441131	2	-1	2	2	2	2	1	1	2	2	2	2	2	1	2	2	2	2	2	2	2	2	2	2	2	2	2	2	2	2	2	2	2	2	2	2	2	2	2	2	2	-1	2	2	2	2	2	1
A01	10441144	1	-1	1	2	1	0	1	1	1	1	1	1	1	1	2	1	1	1	2	2	1	1	0	2	1	1	2	1	2	1	0	1	1	1	1	1	2	1	2	1	2	-1	1	1	2	0	2	1
A01	10441174	0	-1	0	0	0	0	0	0	0	0	0	1	0	0	0	0	0	0	-1	0	0	0	0	0	0	0	0	0	0	0	2	0	0	0	0	0	0	0	0	1	0	-1	0	0	0	2	0	0
A01	10557873	2	2	2	2	2	2	0	0	0	0	2	2	2	0	0	0	0	-1	0	2	2	2	2	0	2	0	0	1	0	0	2	2	-1	0	2	0	0	2	0	2	0	0	0	0	0	0	0	1
A01	10557888	2	2	2	2	2	2	0	0	0	0	2	2	2	0	0	0	0	-1	0	2	2	2	2	0	2	0	0	1	0	0	2	2	-1	0	2	0	0	2	0	2	0	0	0	0	0	0	0	1
A01	10578846	2	2	2	2	2	2	0	0	1	0	2	2	2	0	-1	0	0	-1	0	2	2	2	2	0	2	0	-1	0	0	-1	2	2	2	0	2	0	0	2	0	2	0	0	0	0	0	0	0	1
A01	10602713	1	2	0	0	0	1	0	1	0	0	2	1	1	1	2	1	0	1	2	0	0	0	1	1	1	0	0	1	0	1	0	0	0	0	1	1	0	0	0	0	0	1	0	0	1	0	1	0
A01	10602749	0	0	1	0	0	0	0	0	0	0	1	0	0	0	0	0	0	1	0	0	0	0	1	0	0	0	1	0	0	0	1	0	0	0	0	0	0	0	0	1	0	0	0	0	0	0	1	0
A01	11450037	2	2	2	2	2	2	0	-1	0	-1	2	2	2	0	0	0	-1	2	0	2	2	2	2	0	2	0	0	0	0	0	2	2	2	0	2	0	0	-1	0	2	0	0	0	0	0	0	0	1
A01	11528896	2	2	2	2	-1	2	0	0	0	0	2	2	2	0	0	0	0	0	0	-1	-1	2	2	0	2	0	0	0	0	0	2	2	2	0	2	0	0	2	0	2	0	0	0	0	0	0	0	1
A01	11528911	2	2	2	2	-1	2	0	0	0	0	2	2	2	0	0	0	0	0	0	-1	-1	2	2	0	2	0	0	0	0	0	2	2	2	0	2	0	0	2	0	2	0	0	0	0	0	0	0	1
A01	11598072	1	2	2	2	2	2	0	0	0	0	2	2	2	0	0	0	2	2	0	2	2	-1	2	0	2	0	0	0	0	0	2	2	1	0	2	0	-1	2	0	2	0	0	0	0	1	0	0	1
A01	11679206	2	2	2	2	2	2	0	0	0	0	2	2	2	2	0	0	0	2	0	2	2	2	2	0	2	0	0	0	0	0	1	2	2	0	2	0	-1	2	0	2	0	0	-1	0	0	0	0	-1
A01	11684283	2	2	2	2	2	2	2	0	0	0	2	2	2	2	1	0	0	-1	0	-1	2	2	2	0	2	0	0	0	-1	-1	2	2	2	-1	2	0	0	2	0	2	0	0	0	0	0	0	0	1
A01	11684286	2	2	2	2	2	2	2	0	0	0	2	2	2	2	1	0	0	-1	0	-1	2	2	2	0	2	0	0	0	-1	-1	2	2	2	-1	2	0	0	2	0	2	0	0	0	0	0	0	0	1
A01	11684313	2	2	2	2	2	2	2	0	0	0	2	2	2	2	1	0	0	-1	0	-1	2	2	2	0	2	0	0	0	-1	-1	2	2	2	-1	2	0	0	2	0	2	0	0	0	0	0	0	0	1
A01	11704418	2	1	2	2	2	2	2	0	0	0	2	2	2	2	0	-1	0	-1	0	2	2	2	2	0	2	0	0	-1	0	0	-1	-1	2	0	-1	0	0	2	0	2	-1	0	0	0	0	-1	0	1
A01	12019544	2	2	2	2	2	2	0	0	0	0	0	0	0	2	0	0	0	0	0	1	2	2	2	0	2	0	0	0	0	0	-1	2	-1	0	2	0	0	2	0	2	0	0	0	0	0	0	0	1
A01	12019552	2	2	2	2	2	2	0	0	0	0	0	0	0	2	0	0	0	0	0	1	2	2	2	0	2	0	0	0	0	0	-1	2	-1	0	2	0	0	2	0	2	0	0	0	0	0	0	0	1
A01	12139178	1	2	2	2	-1	2	0	0	0	0	0	0	0	-1	0	0	0	0	0	1	2	2	2	0	0	0	0	0	0	0	0	0	1	0	2	0	0	2	-1	2	0	0	0	0	0	0	0	0
A01	12393485	1	0	0	0	0	0	0	-1	0	0	0	0	0	0	0	0	0	0	1	0	0	0	1	1	0	1	0	0	0	1	0	0	0	0	0	0	0	0	0	0	-1	0	0	1	1	1	0	1
A01	12519784	2	2	2	2	2	2	0	0	0	2	2	2	2	0	0	2	1	2	0	-1	2	2	2	0	2	0	0	0	0	0	-1	2	2	0	2	0	-1	2	0	0	0	0	0	0	0	0	0	1
A01	12922342	2	2	2	2	2	2	0	0	1	2	2	2	2	0	0	-1	2	2	0	2	2	-1	2	0	2	-1	0	0	0	0	2	2	2	0	-1	0	0	-1	0	0	0	0	0	0	0	0	0	-1
A01	12922353	2	2	2	2	2	2	0	0	1	2	2	2	2	0	0	-1	2	2	0	2	2	-1	2	0	2	-1	0	0	0	0	2	2	2	0	-1	0	0	-1	0	0	0	0	0	0	0	0	0	-1
A01	13007425	2	2	2	2	2	2	0	0	0	2	2	2	1	0	0	2	2	2	0	2	2	2	2	0	2	-1	0	0	0	0	2	2	2	0	2	0	0	2	0	0	0	0	0	-1	0	0	0	1
A01	13147200	2	2	2	2	2	2	0	0	0	2	2	2	2	0	0	2	2	2	0	2	2	2	2	0	2	0	0	0	0	0	2	2	2	0	2	0	-1	2	0	0	0	0	0	0	0	0	0	1
A01	13147204	2	2	2	2	2	2	0	0	0	2	2	2	2	0	0	2	2	2	0	2	2	2	2	0	2	0	0	0	0	0	2	2	2	0	2	0	-1	2	0	0	0	0	0	0	0	0	0	1
A01	13196531	2	2	2	2	2	2	0	0	0	1	2	2	2	0	0	2	2	2	0	-1	2	2	2	0	2	0	0	0	0	0	2	2	2	0	-1	0	0	-1	0	0	0	0	0	0	0	0	0	1
A01	13212663	2	2	2	2	2	2	0	0	0	2	2	2	2	0	0	2	2	2	0	2	2	2	2	0	2	0	0	0	0	0	2	2	2	0	2	0	0	2	0	0	0	0	0	0	0	0	0	1
A01	13452810	2	2	2	2	2	2	0	0	0	2	2	2	2	-1	0	0	2	2	0	2	2	2	2	0	2	0	0	0	0	0	2	2	2	0	2	0	1	2	0	0	0	0	0	0	0	0	0	0
A01	13452820	2	2	2	2	2	2	0	0	0	2	2	2	2	-1	0	1	2	2	0	2	2	2	2	0	2	0	0	0	0	0	2	2	2	0	2	0	1	2	0	0	0	0	0	0	0	0	0	0
A01	13678350	0	0	0	0	1	0	0	0	0	0	0	1	0	1	0	0	0	0	0	1	0	2	0	0	0	0	0	2	2	0	1	0	0	0	0	0	-1	0	-1	-1	0	0	0	0	0	-1	0	1
A01	13678357	0	0	1	1	1	1	1	1	1	0	0	1	1	0	0	0	0	1	1	1	1	0	0	0	0	0	0	0	0	0	0	0	0	0	0	1	-1	0	-1	-1	1	1	0	0	0	0	2	0
A01	13678365	0	0	1	2	1	1	1	1	1	1	1	1	1	1	0	1	0	1	1	1	1	1	0	0	1	0	2	0	0	-1	1	0	0	0	0	1	-1	1	-1	-1	1	1	2	0	0	0	2	0
A01	13678366	0	0	0	0	0	0	0	0	0	0	0	0	0	0	0	0	0	0	1	0	0	0	0	0	0	0	0	0	0	0	0	0	0	0	0	0	-1	0	-1	-1	0	0	0	0	0	0	0	0
A01	13678372	0	0	0	0	0	0	0	0	0	0	0	1	0	1	0	0	0	0	0	1	0	1	0	0	0	0	0	2	1	0	1	0	2	0	0	0	-1	0	-1	-1	0	0	0	0	0	0	0	1
A01	13678376	0	0	0	0	0	0	0	0	0	0	0	0	0	0	0	0	0	0	1	0	0	0	0	0	0	0	0	0	0	0	0	0	0	0	0	0	-1	0	-1	-1	0	0	0	0	0	0	0	0
A01	13678378	0	1	0	0	0	0	0	0	1	1	0	1	1	0	1	1	0	0	0	0	0	0	-1	0	0	0	0	0	1	0	0	0	0	1	0	0	-1	0	-1	-1	0	0	0	1	0	0	0	0
A01	13678385	0	0	0	0	0	0	0	0	0	0	0	0	0	0	0	0	1	0	0	0	0	0	0	0	0	0	0	0	0	0	0	0	0	0	0	1	-1	1	-1	-1	0	0	0	0	0	0	0	0
A01	13678387	0	0	0	0	0	0	0	0	0	0	0	1	1	0	0	1	0	0	0	0	0	0	0	0	0	0	0	0	1	0	0	0	0	0	0	0	-1	0	-1	-1	0	0	0	0	0	0	0	0
A01	13678394	0	0	0	0	0	0	0	0	0	0	0	0	0	0	0	0	1	0	0	0	0	0	0	0	0	0	0	0	0	0	0	0	0	0	0	1	-1	1	-1	-1	0	0	0	0	0	0	0	0
A01	13678398	0	0	0	0	0	0	0	0	0	1	1	1	1	0	0	1	0	0	1	0	0	0	0	0	0	0	0	0	1	-1	0	0	0	0	0	0	-1	0	-1	-1	0	0	0	0	0	0	0	0
A01	13678412	0	0	0	0	0	0	0	0	0	0	0	1	0	1	0	0	0	0	0	1	0	0	0	0	0	0	0	2	1	0	1	0	0	0	0	0	-1	0	-1	-1	0	0	0	0	0	0	0	1
A01	13678416	0	1	1	2	1	1	1	1	1	1	1	1	1	1	1	1	0	1	1	1	1	1	0	0	1	0	2	2	1	0	1	1	0	0	0	1	-1	0	-1	-1	1	1	2	0	0	0	2	0
A01	13678421	0	0	0	0	1	0	1	0	1	1	0	0	1	0	1	1	1	1	0	1	1	0	0	0	1	0	0	0	0	0	0	0	0	1	0	0	-1	0	-1	-1	0	0	0	0	0	0	0	0
A01	14291397	2	2	-1	1	2	2	0	0	0	2	2	2	2	0	1	1	2	2	0	-1	2	2	2	0	-1	0	0	0	0	0	2	0	2	0	-1	0	0	2	0	0	0	0	0	0	0	0	0	1
A01	14323244	2	2	2	2	2	2	0	0	0	2	2	2	2	0	0	2	2	2	0	2	-1	2	2	0	0	0	0	0	0	0	-1	2	2	0	2	0	0	2	-1	0	0	0	0	0	0	0	0	1
A01	14323259	2	2	2	2	2	2	0	0	0	2	2	2	2	0	0	2	2	2	0	2	-1	2	2	0	0	0	0	0	0	0	-1	2	2	0	2	0	0	2	-1	0	0	0	0	0	0	0	0	1
A01	14323275	2	2	2	2	2	2	0	0	0	2	2	2	2	0	0	2	2	2	0	2	-1	2	2	0	0	0	0	0	0	0	-1	2	2	0	2	0	0	2	-1	0	0	0	0	0	0	0	0	1
A01	14458602	2	1	0	1	0	0	0	0	0	0	0	0	0	0	0	0	-1	0	0	0	2	0	0	0	0	-1	0	0	0	0	0	0	-1	0	0	-1	0	0	0	0	0	0	0	0	0	0	0	0
A01	14590579	2	2	2	2	2	2	0	0	0	2	2	-1	2	0	0	2	2	-1	0	2	2	2	2	0	0	0	0	0	0	0	2	2	2	1	2	0	0	2	0	0	-1	0	0	0	0	0	0	1
A01	14750931	0	0	0	0	1	1	0	0	1	0	0	1	0	0	0	0	-1	0	1	0	1	0	-1	-1	0	-1	0	0	0	-1	0	0	0	0	0	1	0	0	0	0	1	0	0	-1	-1	-1	-1	-1
A01	14810008	2	2	2	0	2	0	0	0	0	2	2	2	2	0	2	2	2	2	0	2	2	2	2	0	0	0	0	2	0	0	2	2	2	0	2	0	0	2	0	0	0	0	0	0	0	0	0	1
A01	14810018	2	2	2	0	2	0	0	0	0	2	2	2	2	0	2	2	2	2	-1	2	2	2	2	0	0	0	0	2	0	0	2	2	2	0	2	0	0	2	0	0	0	0	0	0	0	0	0	1
A01	14810023	2	2	2	0	2	0	0	0	0	2	2	2	2	0	2	2	2	2	-1	2	2	2	2	0	0	0	0	2	0	0	2	2	2	0	2	0	0	2	0	0	0	0	0	0	0	0	0	1
A01	14810032	2	2	2	0	2	0	0	0	0	2	2	2	2	0	2	2	2	2	-1	2	2	2	2	0	0	0	0	2	0	0	2	2	2	0	2	0	0	2	0	0	0	0	0	0	0	0	0	1
A01	14810047	2	2	2	0	2	0	0	0	0	2	2	2	2	0	2	2	2	2	-1	2	2	2	2	0	0	0	0	2	0	0	2	2	2	0	2	0	0	2	0	0	0	0	0	0	0	0	0	1
A01	14810055	2	2	2	0	2	0	0	0	0	2	2	2	2	0	2	2	2	2	-1	2	2	2	2	0	0	0	0	2	0	0	2	2	2	0	2	0	0	2	0	0	0	0	0	0	0	0	0	1
A01	14837546	2	-1	2	0	2	0	0	0	0	2	2	2	2	0	2	2	2	2	0	2	2	2	2	0	0	0	0	0	-1	0	2	2	2	0	2	0	0	2	0	-1	0	0	0	0	0	0	0	1
A01	14935655	2	2	2	0	2	0	0	-1	0	2	2	2	2	0	2	2	2	2	0	2	2	2	2	0	0	0	-1	0	0	0	2	2	2	0	2	0	-1	2	0	0	0	0	0	0	0	0	-1	1
A01	15027943	2	2	2	0	2	0	0	0	0	2	2	2	2	0	1	2	2	-1	0	2	2	2	2	0	0	1	0	0	0	0	2	2	1	0	2	0	0	2	0	0	0	0	0	0	0	0	0	1
A01	15360466	0	0	0	-1	0	0	0	0	1	0	1	0	1	0	0	0	1	1	1	0	0	0	0	0	0	0	0	0	0	-1	0	1	0	0	1	0	0	0	0	0	1	1	0	0	1	1	0	1
A01	15360478	2	1	2	0	0	2	0	0	0	1	1	1	1	0	1	1	1	0	0	2	1	2	2	0	0	0	0	0	0	0	-1	1	2	0	1	0	0	1	0	2	0	0	0	0	0	0	0	1
A01	15360480	0	1	0	2	0	-1	1	0	1	0	1	1	1	0	1	1	1	1	0	0	0	0	0	0	0	0	0	0	1	1	-1	1	0	0	0	0	0	1	0	0	1	1	1	0	1	1	0	1
A01	15360492	0	1	0	2	0	-1	1	0	1	2	1	1	1	0	1	1	1	1	1	0	2	0	0	0	0	0	0	0	1	1	-1	1	0	0	1	0	0	1	0	0	1	1	1	0	1	1	0	1
A01	15360512	0	1	0	2	0	-1	1	0	1	2	1	1	1	0	1	1	1	1	1	0	2	0	0	0	0	0	0	0	1	1	-1	1	0	0	1	0	0	1	0	0	1	1	1	0	1	1	0	1
A01	15388300	2	1	2	0	0	2	0	0	0	2	2	2	2	-1	2	2	2	0	0	2	2	2	2	0	0	0	0	0	0	0	1	2	2	0	2	0	0	2	0	2	0	0	0	0	-1	0	0	1
A01	15390069	0	0	0	0	0	-1	0	1	0	0	1	0	0	0	0	1	0	1	1	0	0	2	0	1	0	2	2	-1	0	0	2	1	1	1	0	1	0	0	1	1	0	0	1	0	0	1	0	0
A01	15390301	0	0	0	0	0	0	0	0	0	0	0	0	0	0	0	0	0	0	0	0	-1	0	0	0	1	0	0	0	0	1	-1	0	0	0	0	0	0	0	0	1	1	0	1	0	-1	0	0	0
A01	15390650	0	1	1	1	1	1	1	1	1	0	1	1	1	1	2	1	1	2	1	1	1	-1	-1	1	0	0	0	0	1	1	0	1	1	1	0	2	2	-1	1	1	1	1	1	1	1	1	0	1
A01	15390656	0	1	1	1	1	1	1	1	1	0	1	1	1	0	2	1	1	2	1	1	1	-1	-1	1	0	0	0	0	1	1	0	1	1	1	0	2	2	-1	1	1	1	1	1	1	1	1	0	1
A01	15390659	0	1	1	1	1	1	1	1	1	0	1	1	1	0	2	1	1	2	1	1	1	-1	-1	1	0	0	0	0	1	1	0	1	1	1	0	2	2	-1	1	1	1	1	1	1	1	1	0	1
A01	15390670	0	1	1	1	1	1	1	1	1	0	1	1	1	0	2	1	1	2	1	1	1	-1	-1	1	0	0	0	0	1	1	0	1	1	1	0	2	2	-1	1	1	1	1	1	1	1	1	0	1
A01	15474425	0	2	1	1	1	1	1	1	2	1	2	0	2	0	1	1	2	0	2	0	2	-1	0	0	2	0	0	0	0	2	0	1	2	2	1	0	2	0	1	0	0	1	1	1	1	1	1	1
A01	15588826	1	1	1	1	-1	1	0	2	1	1	1	1	1	1	0	1	2	0	-1	0	0	0	1	0	1	0	0	1	2	0	0	1	0	2	2	1	0	-1	0	0	2	1	1	0	1	1	-1	0
A01	15594618	2	2	2	0	0	2	0	0	0	2	2	2	2	0	2	2	2	0	0	2	2	2	2	0	0	1	-1	-1	0	0	2	2	2	0	2	0	0	-1	0	2	1	0	0	0	0	0	0	1
A01	15928434	2	2	2	0	0	2	0	0	0	-1	2	2	2	0	2	2	2	0	0	2	2	2	2	0	0	-1	0	0	0	0	2	2	2	0	2	0	0	2	0	2	0	0	1	0	0	0	0	0
A01	16064207	2	2	2	0	0	1	0	0	0	2	2	2	2	0	2	2	2	-1	0	2	2	-1	1	0	0	0	0	0	-1	0	-1	2	2	0	2	2	0	2	0	2	0	0	0	0	-1	0	0	0
A01	16387801	2	2	2	0	0	1	0	0	0	2	2	2	2	0	2	2	2	0	-1	2	2	2	2	0	0	0	0	0	-1	0	2	2	2	0	2	0	0	1	-1	2	0	0	0	0	0	0	0	0
A01	16387805	2	2	2	0	0	1	0	0	0	2	2	2	2	0	2	2	2	0	-1	2	2	2	2	0	0	0	0	0	-1	0	2	2	2	0	2	0	0	1	-1	2	0	0	0	0	0	0	0	0
A01	16889197	2	2	2	0	0	1	0	-1	0	2	0	2	0	0	2	2	-1	0	-1	2	2	2	2	0	0	0	0	0	0	-1	2	-1	2	0	2	0	0	-1	-1	2	0	0	0	0	0	0	0	0
A01	17475916	2	2	2	0	0	0	0	0	-1	2	0	2	0	-1	2	2	2	0	1	2	2	2	2	0	0	0	0	0	0	0	2	2	2	0	2	0	-1	2	0	2	0	0	0	-1	0	0	0	0
A01	17485611	1	0	1	1	0	1	0	1	1	1	1	1	1	1	1	2	1	1	-1	1	1	2	1	1	0	1	0	0	0	1	1	0	1	0	0	1	0	0	0	-1	0	0	0	0	0	0	0	0
A01	17530317	1	0	0	0	0	-1	0	0	0	0	-1	0	0	0	0	0	0	0	-1	0	0	0	0	1	0	0	0	0	0	0	0	0	0	1	0	1	0	0	0	0	1	1	0	0	0	0	0	0
A01	17530387	1	0	0	0	0	2	1	1	1	0	2	0	1	2	1	1	1	1	2	0	-1	0	0	1	0	1	1	0	1	1	-1	0	0	1	2	1	1	0	0	0	1	1	1	1	0	1	0	1
A01	17846261	2	2	2	-1	0	0	-1	0	0	2	0	2	2	0	0	2	2	0	2	2	2	2	-1	0	-1	0	0	0	0	-1	2	2	1	0	2	0	0	2	0	2	0	0	0	0	0	0	0	0
A01	17898102	2	2	2	0	0	0	0	0	0	2	0	2	2	0	2	2	2	0	1	2	2	2	2	-1	-1	0	0	0	0	0	2	-1	2	0	2	0	0	2	-1	2	0	0	0	0	0	0	0	0
A01	17898135	2	2	2	0	0	0	0	0	0	2	0	2	2	0	2	2	2	0	1	2	2	2	2	-1	-1	0	0	0	0	0	2	2	2	0	2	0	0	2	-1	2	0	0	0	0	0	0	0	0
A01	17900169	2	2	2	0	0	0	-1	0	0	2	0	2	2	0	0	2	2	0	2	2	2	2	2	0	-1	0	0	0	0	0	2	2	2	-1	2	0	0	2	0	2	0	0	0	0	0	0	0	0
A01	17960610	2	-1	2	0	0	0	0	-1	0	2	0	2	2	0	0	2	2	0	2	2	2	2	2	0	0	0	0	-1	0	0	2	2	2	0	0	0	0	2	0	2	0	0	0	0	0	0	0	0
A01	17960614	2	-1	2	0	0	0	0	-1	0	2	0	2	2	0	0	2	2	0	2	2	2	2	2	0	0	0	0	-1	0	0	2	2	2	0	0	0	0	2	0	2	0	0	0	0	0	0	0	0
A01	17965527	2	2	2	0	0	0	0	0	0	2	1	2	2	0	0	2	2	0	2	2	2	2	2	0	0	0	0	0	0	0	2	2	2	0	0	0	0	2	0	2	0	0	0	0	-1	0	0	0
A01	17965540	2	2	2	0	0	0	0	0	0	2	1	2	2	0	0	2	2	0	2	2	2	2	2	0	0	0	0	0	0	0	2	2	2	0	0	0	0	2	0	2	0	0	0	0	-1	0	0	0
A01	18007620	2	-1	2	0	-1	0	0	0	0	2	0	2	2	0	0	2	2	0	2	2	2	2	2	0	0	0	0	0	0	0	2	-1	-1	-1	0	0	0	2	0	2	0	0	0	0	0	0	0	0
A01	18009441	2	2	2	0	2	0	0	0	0	2	0	2	2	0	0	2	2	0	2	2	2	2	2	-1	0	0	0	0	0	0	2	1	2	0	0	0	-1	2	0	2	0	0	0	-1	0	0	0	0
A01	18020882	1	1	1	0	1	1	0	0	0	1	0	0	0	0	0	1	1	-1	1	1	1	0	0	0	1	0	0	0	0	0	2	1	1	0	0	0	0	2	0	1	0	0	0	1	0	1	0	0
A01	18420691	1	0	0	0	0	0	0	0	0	0	0	0	0	0	0	0	-1	-1	0	0	0	2	0	0	0	0	0	0	0	0	-1	1	0	0	0	0	-1	1	0	-1	0	0	0	0	-1	0	0	1
A01	18420704	0	0	0	1	0	0	1	0	1	0	1	1	0	0	0	0	-1	0	0	1	0	0	0	0	1	0	0	0	0	0	-1	1	0	0	0	1	1	0	0	0	0	1	1	0	0	0	0	1
A01	18420712	1	0	0	1	0	0	0	0	0	0	0	0	0	1	0	0	-1	0	0	0	0	0	1	0	0	0	0	0	0	0	-1	0	1	1	0	0	0	0	1	0	0	0	0	0	0	0	0	1
A01	18420724	0	1	0	0	0	2	0	0	0	0	0	0	0	0	0	0	-1	0	0	0	0	0	0	0	0	0	0	0	0	0	-1	0	0	0	0	0	0	0	0	0	0	0	0	0	0	0	0	0
A01	18420758	0	0	0	0	0	0	0	0	1	1	0	0	0	0	0	2	-1	0	0	1	2	0	0	0	1	0	0	0	0	0	-1	1	0	0	0	0	0	0	1	0	0	0	0	0	0	0	0	0
A01	18420765	1	0	0	0	0	0	0	0	0	0	0	0	0	0	0	0	-1	0	0	0	0	0	1	0	0	1	0	0	0	0	-1	0	0	0	2	0	0	1	1	0	0	0	0	1	1	0	0	0
A01	18420769	1	0	-1	1	0	0	0	0	1	1	0	0	1	0	-1	0	-1	0	0	0	0	0	0	0	0	0	0	0	0	1	-1	1	1	0	0	0	0	0	0	0	0	1	0	0	1	0	-1	0
A01	18420770	0	0	0	0	0	0	0	1	0	1	1	1	0	1	-1	0	-1	0	0	0	0	0	1	0	1	0	0	1	0	0	-1	0	0	0	0	0	0	0	0	0	1	0	1	0	0	0	-1	1
A01	18420774	0	0	-1	1	0	0	1	0	1	0	0	1	1	0	-1	0	-1	0	0	1	0	0	0	-1	1	0	0	0	0	0	-1	1	0	0	0	0	1	0	0	0	0	1	1	0	0	0	-1	1
A01	18587154	1	0	1	2	0	1	1	1	1	0	1	1	1	1	1	1	-1	0	1	0	1	0	0	1	1	1	1	1	2	1	0	0	1	2	1	1	0	0	0	1	1	0	1	0	1	0	-1	1
A01	18795074	2	2	2	0	2	0	0	0	0	0	0	0	0	0	-1	2	-1	0	-1	-1	2	2	2	0	0	2	0	0	0	0	2	0	2	0	0	0	0	2	2	0	0	0	0	0	0	0	0	0
A01	18795529	0	0	0	0	0	0	-1	0	0	0	0	0	0	0	0	1	1	0	0	0	0	-1	0	2	0	1	0	0	0	0	0	0	0	1	0	0	0	0	0	0	0	0	1	0	1	-1	0	1
A01	18838799	0	2	1	1	1	1	1	0	1	-1	2	1	1	0	0	1	1	1	1	1	1	1	1	1	-1	-1	1	0	2	1	0	1	1	-1	1	2	-1	0	1	1	0	1	1	1	0	1	1	-1
A01	18852932	1	2	2	0	2	0	0	0	0	0	0	0	0	0	0	2	2	0	2	2	2	2	1	0	0	2	0	0	0	0	-1	0	2	-1	0	0	0	2	0	0	0	0	0	0	0	0	0	0
A01	18852991	1	2	2	0	2	0	0	0	0	0	0	0	0	0	0	2	2	0	2	2	2	1	1	0	0	2	0	0	-1	0	0	0	2	0	0	0	0	2	0	0	0	0	0	0	0	0	0	0
A01	18865997	2	2	2	0	2	0	0	0	0	0	0	-1	0	0	0	2	2	1	2	2	2	-1	2	0	0	-1	0	0	0	1	0	0	2	-1	0	0	0	2	0	0	-1	0	0	0	0	-1	0	0
A01	18866012	2	2	2	0	2	0	0	0	0	0	0	-1	0	0	0	2	2	1	2	2	2	-1	2	0	0	-1	0	0	0	1	0	0	2	-1	0	0	0	2	0	0	-1	0	0	0	0	-1	0	1
A01	18920439	2	2	2	-1	2	0	0	0	0	0	-1	-1	0	0	0	2	2	0	-1	2	2	2	2	0	0	2	0	0	0	0	0	0	2	0	0	1	0	2	0	0	0	0	0	0	-1	0	0	0
A01	18920448	2	2	2	-1	2	0	0	0	0	0	-1	-1	0	0	0	2	2	0	-1	2	2	2	2	0	0	2	0	0	0	0	0	0	2	0	0	1	0	2	0	0	0	0	0	0	-1	0	0	0
A01	18976190	2	2	2	0	2	0	0	0	0	0	0	0	0	0	0	2	2	0	2	2	2	2	2	0	0	2	0	0	0	0	0	-1	2	0	0	0	0	2	0	-1	0	0	0	0	0	0	0	-1
A01	18976216	2	2	2	0	2	0	0	0	0	0	0	0	0	0	0	2	2	0	2	2	2	2	2	0	0	2	-1	0	0	0	0	-1	2	0	0	0	0	2	0	-1	0	0	0	0	0	0	0	-1
A01	18976219	2	2	2	0	2	0	0	0	0	0	0	0	0	0	0	2	2	0	2	2	2	2	2	0	0	2	-1	0	0	0	0	-1	2	0	0	0	0	2	0	-1	0	0	0	0	0	0	0	-1
A01	19093360	2	2	2	0	2	0	0	0	0	0	0	0	0	0	0	1	2	1	2	2	2	2	2	0	0	2	0	0	0	0	0	0	2	0	0	0	0	2	0	0	0	0	0	0	0	0	0	0
A01	19093368	0	0	0	1	0	0	0	0	0	0	0	0	1	0	0	0	0	1	0	0	0	0	0	-1	0	0	-1	0	0	0	1	0	0	1	1	0	0	0	1	0	0	0	1	0	0	0	1	0
A01	19093384	2	2	2	0	2	0	0	0	0	0	0	0	0	0	0	2	2	1	2	2	2	-1	2	-1	-1	2	-1	0	0	0	0	0	2	0	0	0	0	2	0	0	0	0	0	0	0	0	0	0
A01	19099525	2	2	2	0	2	0	0	0	0	0	0	0	0	0	0	2	2	0	2	-1	2	2	2	-1	0	2	0	0	0	0	0	0	2	0	0	0	0	2	0	0	0	0	0	0	0	0	0	0
A01	19099539	2	2	2	0	2	0	0	0	0	0	0	0	0	0	0	2	2	0	2	2	2	2	2	0	0	2	0	0	0	0	0	0	2	0	0	0	1	2	0	0	0	0	0	0	0	0	0	0
A01	19099545	2	2	2	0	2	0	0	0	0	0	0	0	0	0	0	2	2	0	2	2	2	2	2	0	0	2	0	0	0	0	0	0	2	0	0	0	1	2	0	0	0	0	0	0	0	0	0	0
A01	19099573	2	2	2	0	2	0	0	0	0	0	0	0	0	0	0	2	2	0	2	2	2	2	2	0	0	2	0	0	0	0	0	0	2	0	0	0	1	2	0	0	0	0	1	0	0	0	0	0
A01	19132892	2	2	0	0	2	0	2	2	2	2	2	2	2	0	-1	2	2	2	2	1	2	2	1	0	-1	2	0	0	0	0	0	0	2	0	0	0	-1	2	-1	0	0	0	0	0	0	0	-1	0
A01	19443417	2	2	2	2	2	2	2	2	2	2	2	2	2	2	2	2	2	2	2	2	2	2	2	2	2	2	2	2	-1	2	2	2	2	0	0	0	0	2	0	0	0	0	0	0	0	0	0	0
A01	19466293	2	2	2	2	2	2	2	2	2	2	2	2	2	2	2	2	2	2	2	0	0	2	2	2	2	-1	2	2	2	2	-1	2	2	0	0	0	0	2	0	0	0	0	0	0	0	0	0	0
A01	19587867	0	0	0	0	0	0	1	1	1	0	0	0	0	1	1	0	0	0	1	0	0	0	0	1	0	1	0	0	1	1	0	0	0	0	0	1	1	0	0	1	1	1	1	2	1	1	1	0
A01	19587872	0	0	0	0	0	0	1	1	1	0	0	0	0	1	1	0	0	0	1	0	0	0	0	1	0	1	0	0	1	1	0	0	0	0	0	1	1	0	0	1	1	1	1	2	1	1	1	0
A01	19637077	2	2	2	2	2	2	2	2	2	2	2	1	2	2	2	2	2	2	2	1	0	2	2	2	2	2	2	2	2	2	2	2	2	0	0	0	0	2	0	0	0	0	0	0	0	0	0	0
A01	19637125	2	2	2	2	2	2	2	2	2	2	2	2	2	2	2	2	2	2	2	1	0	2	2	2	2	2	2	2	2	2	2	2	2	0	0	0	0	2	0	0	0	0	0	0	0	0	0	0
A01	20210141	2	2	-1	2	2	2	2	2	2	2	2	2	2	2	2	2	0	2	2	1	0	2	2	2	2	2	2	2	0	2	2	2	2	0	0	0	0	2	0	0	0	0	0	0	0	0	0	0
A01	20319250	2	1	2	2	2	2	2	2	2	2	2	2	2	2	2	2	0	2	2	0	0	2	2	2	2	2	2	2	0	2	2	2	2	0	0	0	0	2	2	0	0	0	0	0	0	0	1	0
A01	20321591	2	2	2	2	2	2	2	2	2	2	2	2	2	2	2	2	0	2	2	0	1	2	2	2	2	2	2	2	0	-1	2	2	2	0	0	0	0	2	2	0	0	-1	0	0	0	0	0	0
A01	20321614	2	2	2	2	2	2	2	2	2	2	2	2	2	2	2	2	0	2	2	0	1	2	2	2	2	2	2	2	0	-1	2	2	2	0	0	0	0	2	2	0	0	-1	-1	0	0	0	0	0
A01	20332918	2	2	2	2	2	2	2	2	2	2	2	-1	2	2	2	2	0	-1	1	0	0	2	2	2	2	2	2	0	0	2	2	1	2	0	0	0	0	2	2	0	-1	0	0	0	-1	0	0	0
A01	20555143	2	2	2	2	2	2	2	2	2	2	2	2	2	2	1	2	0	2	2	1	0	2	2	-1	2	2	2	2	0	2	2	2	2	0	0	2	0	2	2	0	0	0	0	0	0	0	1	1
A01	20683785	1	0	0	0	0	0	0	0	0	0	0	0	0	0	0	1	0	0	1	2	1	-1	0	0	0	0	1	1	2	1	0	2	-1	0	0	-1	-1	0	0	0	1	0	0	2	0	0	0	1
A01	20815629	2	1	2	2	2	2	2	2	2	1	2	1	1	2	2	2	2	2	-1	2	2	2	1	-1	2	1	2	2	1	2	2	1	2	2	1	2	2	2	2	2	2	2	2	2	2	2	2	2
A01	20815641	2	1	2	2	2	2	2	2	2	1	2	1	1	2	2	2	2	2	-1	2	2	2	1	-1	2	1	2	2	1	2	2	1	2	2	1	2	2	2	2	2	2	2	2	2	2	2	2	2
A01	20815651	2	1	2	2	2	2	2	2	2	1	2	1	1	2	2	2	2	2	-1	2	2	2	1	-1	2	1	2	2	1	2	2	1	2	2	1	2	2	2	2	2	2	2	2	2	2	2	2	2
A01	20815665	0	1	0	0	0	0	0	0	0	0	0	1	1	0	0	0	0	0	-1	0	0	0	0	-1	0	0	0	0	1	0	0	0	0	0	0	0	0	0	0	0	0	0	0	0	0	0	0	0
A01	20815675	0	1	0	0	0	0	0	0	0	0	0	1	1	0	0	0	0	0	-1	0	0	0	0	-1	0	0	0	0	1	0	0	0	0	0	0	0	0	0	0	0	0	0	0	0	0	0	0	0
A01	20934687	2	2	-1	1	2	2	-1	2	2	-1	2	2	2	2	2	2	0	0	2	0	0	2	-1	2	2	2	-1	2	0	2	2	-1	2	0	0	2	0	2	2	0	0	0	0	0	0	0	1	1
A01	20934702	2	2	-1	1	2	2	-1	2	2	-1	2	2	2	2	2	2	0	0	2	0	0	2	-1	2	2	2	-1	2	0	2	2	-1	2	0	0	2	0	2	2	0	0	0	0	0	0	0	1	1
A01	20977618	2	2	2	2	2	2	2	2	2	2	2	2	2	2	2	2	-1	2	2	0	0	2	2	2	2	2	2	2	0	2	2	2	2	0	0	2	0	2	2	-1	0	0	0	0	0	0	1	1
A01	20977647	2	2	2	2	2	2	2	2	2	2	2	2	2	2	2	2	-1	2	2	0	0	2	2	2	2	2	2	2	0	2	2	2	2	0	0	2	0	2	2	-1	0	0	0	0	0	0	1	1
A01	20977649	2	2	2	2	2	2	2	2	2	2	2	2	2	2	2	2	-1	2	2	0	0	2	2	2	2	2	2	2	0	2	2	2	2	0	0	2	0	2	2	-1	0	0	0	0	0	0	1	1
A01	20977653	2	2	2	2	2	2	2	2	2	2	2	2	2	2	2	2	-1	2	2	0	0	2	2	2	2	2	2	2	0	2	2	2	2	0	0	2	0	2	2	-1	0	0	0	0	0	0	1	1
A01	21182724	0	0	0	0	0	1	0	0	2	1	0	1	0	1	1	1	2	0	0	2	1	0	1	0	1	0	0	0	0	0	0	0	-1	0	1	-1	1	0	-1	0	0	0	0	1	0	0	0	0
A01	21229250	0	0	0	0	-1	1	0	1	1	0	0	0	1	-1	0	0	0	1	0	0	0	0	0	0	0	0	0	0	0	0	0	-1	0	0	0	0	0	0	-1	1	0	0	0	2	0	0	0	1
A01	21293045	2	2	2	2	2	2	2	2	2	2	2	2	2	2	2	2	0	2	2	1	0	2	2	2	2	2	2	2	0	2	2	2	2	0	0	2	0	2	2	0	0	-1	0	-1	0	0	2	0
A01	21331578	1	1	-1	1	0	0	0	0	1	1	-1	1	1	0	0	-1	0	0	0	1	1	2	1	1	1	1	1	0	-1	0	1	0	1	1	1	1	1	0	0	1	0	0	0	1	2	0	1	1
A01	21331579	1	1	-1	1	0	0	0	0	1	1	-1	1	1	0	0	-1	0	0	0	1	1	2	1	1	1	1	1	0	-1	0	1	0	1	1	1	1	1	0	0	1	0	0	0	1	2	0	1	1
A01	21591763	1	1	1	2	1	1	1	1	1	2	1	1	1	1	1	1	1	1	1	2	1	2	1	1	1	1	1	1	1	1	1	1	2	-1	0	0	0	-1	1	-1	1	1	1	0	0	0	1	0
A01	21591772	1	1	1	2	1	1	1	1	1	2	1	1	1	1	1	1	1	1	1	2	1	2	1	1	1	1	1	1	1	1	1	1	2	-1	0	0	0	-1	1	-1	1	1	1	0	0	0	1	0
A01	21591774	1	0	0	0	0	0	0	0	0	0	0	0	0	0	0	0	0	0	0	0	0	0	0	0	0	0	0	0	0	0	0	0	0	-1	0	0	0	-1	1	-1	0	0	0	0	0	1	0	0
A01	21591780	1	1	1	2	1	1	1	1	1	2	1	1	1	1	1	1	1	1	1	2	1	2	1	1	1	1	1	1	1	1	1	1	2	-1	0	0	0	-1	1	-1	1	1	1	0	0	0	1	0
A01	21591786	1	1	1	2	1	1	1	1	1	2	1	1	1	1	1	1	1	1	1	2	1	2	1	1	1	1	1	1	1	1	1	1	2	-1	0	0	0	-1	1	-1	1	1	1	1	0	1	1	0
A01	21606352	2	2	2	-1	2	2	2	2	2	2	2	2	2	2	2	2	0	-1	-1	0	0	2	2	-1	2	2	2	2	0	2	2	2	2	0	0	0	0	2	2	-1	0	0	0	0	0	0	1	2
A01	21619972	2	-1	2	2	2	2	2	2	2	-1	2	2	2	2	2	2	0	2	2	2	0	-1	2	2	2	2	2	2	0	2	2	2	2	0	0	0	0	-1	2	2	0	0	0	0	0	0	2	2
A01	21771628	1	2	0	1	0	0	0	0	-1	1	1	2	1	0	2	0	0	0	0	1	1	0	-1	0	0	2	1	1	0	0	1	0	1	0	1	2	0	0	0	0	1	-1	0	0	0	1	1	0
A01	21772082	2	2	2	2	-1	2	2	1	2	2	2	1	1	2	2	2	1	2	0	2	2	1	-1	0	2	1	2	1	0	2	1	2	1	2	1	2	1	2	1	1	2	2	1	2	2	-1	1	1
A01	21772094	2	2	2	2	-1	2	2	1	2	2	2	1	1	2	2	2	1	2	0	2	2	1	-1	0	2	1	2	1	0	2	1	2	1	2	1	2	1	2	1	1	2	2	1	2	2	-1	1	1
A01	21772100	2	2	2	2	-1	2	2	1	2	2	2	1	1	2	2	2	1	2	0	2	2	1	-1	0	2	1	2	1	0	2	1	2	1	2	1	2	1	2	1	1	2	2	1	2	2	-1	1	1
A01	21772103	2	2	2	2	-1	2	2	1	2	2	2	1	1	2	2	2	1	2	0	2	2	1	-1	0	2	1	2	1	0	2	1	2	1	2	1	2	1	2	1	1	2	2	1	2	2	-1	1	1
A01	21772109	2	2	2	2	-1	2	2	1	2	2	2	1	1	2	2	2	1	2	0	2	2	1	-1	0	2	1	2	1	0	2	1	2	1	2	1	2	1	2	1	1	2	2	1	2	2	-1	1	1
A01	21772110	2	2	2	2	-1	2	2	1	2	2	2	1	1	2	2	2	1	2	0	2	2	1	-1	0	2	1	2	1	0	2	1	2	1	2	1	2	1	2	1	1	2	2	1	2	2	-1	1	1
A01	21772136	1	2	2	2	-1	2	1	2	2	2	2	2	1	1	1	1	1	2	0	2	2	1	-1	-1	2	2	2	1	0	2	1	2	1	1	1	2	2	1	2	2	2	2	1	1	2	0	1	1
A01	21772139	1	2	2	2	-1	2	1	2	2	2	2	2	1	1	1	1	1	2	0	2	2	1	-1	-1	2	2	2	1	0	2	1	2	1	1	1	2	2	1	-1	2	2	2	1	1	2	0	1	1
A01	21772142	1	2	2	2	-1	2	1	2	2	2	2	2	1	1	1	1	1	2	0	2	2	1	-1	-1	2	2	2	1	0	2	1	2	1	1	1	2	2	1	-1	2	2	2	1	1	2	0	1	1
A01	21804152	0	0	0	0	0	0	0	0	0	0	-1	1	1	0	1	0	-1	1	1	0	0	-1	0	-1	0	1	1	0	0	1	1	0	0	1	0	1	0	1	0	0	1	0	0	0	1	0	0	0
A01	21804155	0	0	0	0	0	0	0	0	0	0	-1	1	1	0	1	0	-1	1	1	0	0	-1	0	-1	0	1	1	0	0	1	1	0	0	1	0	1	0	1	0	0	1	0	0	0	1	0	0	0
A01	21804158	0	0	0	0	0	0	0	0	0	0	-1	1	1	0	1	0	-1	1	1	0	0	-1	0	-1	0	1	1	0	0	1	1	0	0	1	0	1	0	1	0	0	1	0	0	0	1	0	0	0
A01	22175340	2	2	2	2	2	2	2	2	2	2	2	2	-1	2	2	2	0	2	2	0	0	0	-1	2	2	0	2	-1	0	-1	2	0	0	0	-1	0	0	2	2	2	0	0	-1	0	2	2	2	2
A01	22302368	2	2	2	2	2	2	2	2	2	2	2	2	2	2	2	2	0	2	2	1	0	0	0	2	2	0	2	2	2	2	2	0	0	0	0	0	0	-1	2	2	0	0	2	0	2	2	1	0
A01	22312608	2	2	2	2	2	2	2	2	2	2	2	2	2	2	2	2	0	2	2	1	0	1	0	2	2	0	2	2	2	2	-1	0	0	0	0	0	-1	2	2	2	0	0	2	0	0	0	1	0
A01	22350444	2	2	1	1	2	0	1	2	1	0	0	2	1	2	1	1	0	0	2	1	-1	0	0	2	2	0	2	2	2	2	2	0	0	0	-1	0	0	2	1	0	0	0	2	0	0	0	-1	0
A01	22367092	2	2	2	2	2	2	2	2	2	2	2	2	2	2	2	2	0	-1	-1	1	0	0	0	2	2	0	2	2	2	2	-1	0	0	0	0	0	0	2	2	2	0	0	2	0	0	0	0	0
A01	22367144	-1	2	2	2	2	2	2	2	2	2	2	2	2	2	2	2	0	-1	-1	1	0	0	0	2	2	0	-1	2	2	2	2	0	0	0	0	0	0	2	2	2	0	0	2	0	0	0	-1	0
A01	22486183	2	2	2	2	2	2	2	2	2	2	2	2	2	2	2	2	0	2	2	1	0	0	0	2	2	0	2	2	-1	2	2	0	0	-1	0	-1	0	2	2	2	0	0	2	0	0	0	0	0
A01	22486231	2	2	2	2	2	2	2	2	2	2	2	2	2	2	2	2	0	2	2	1	0	0	0	2	2	0	2	2	-1	2	2	0	0	-1	0	-1	0	2	2	2	0	0	2	0	0	0	0	0
A01	22570672	2	2	2	2	2	2	2	2	2	2	1	2	2	2	2	2	0	2	2	1	0	0	0	2	2	0	-1	2	2	2	1	0	0	0	0	0	-1	2	2	2	0	0	2	0	0	0	0	0
A01	22571123	0	1	1	1	1	0	1	1	1	0	1	2	1	0	2	1	0	1	1	0	0	0	0	0	0	0	0	1	0	0	0	-1	0	0	0	0	0	0	2	-1	0	0	1	0	0	0	-1	-1
A01	22583284	0	0	0	0	1	0	0	0	0	1	0	0	0	1	1	0	1	0	0	0	0	0	0	1	0	-1	0	0	0	0	0	0	0	1	0	0	0	0	0	-1	0	0	0	0	0	0	0	1
A01	22583286	0	0	0	0	1	0	0	0	0	1	0	0	0	1	1	0	1	0	0	0	0	0	0	1	0	-1	0	0	0	0	0	0	0	1	0	0	0	0	0	-1	0	0	0	0	0	0	0	1
A01	22595474	2	2	2	2	2	2	2	2	2	2	2	2	2	2	2	2	0	2	2	1	1	0	0	2	2	0	2	2	2	2	2	0	0	0	0	0	0	2	2	2	0	1	2	0	0	0	0	0
A01	22595479	2	2	2	2	2	2	2	2	2	2	2	2	2	2	2	2	0	2	2	1	1	0	0	2	2	0	2	2	2	2	2	0	0	0	0	0	0	2	2	2	0	1	2	0	0	0	0	0
A01	22595481	2	2	2	2	2	2	2	2	2	2	2	2	2	2	2	2	0	2	2	1	1	0	0	2	2	0	2	2	2	2	2	0	0	0	0	0	0	2	2	2	0	1	2	0	0	0	0	0
A01	22595482	2	2	2	2	2	2	2	2	2	2	2	2	2	2	2	2	0	2	2	1	1	0	0	2	2	0	2	2	2	2	2	0	0	0	0	0	0	2	2	2	0	1	2	0	0	0	0	0
A01	22595519	2	2	2	2	2	2	2	2	2	2	2	2	2	2	2	2	0	2	2	1	1	0	0	2	2	0	2	2	2	2	2	0	0	0	0	0	0	2	2	2	0	1	2	0	0	0	-1	0
A01	22819338	2	2	2	2	2	2	1	2	2	2	2	2	2	2	2	2	-1	2	2	2	0	0	0	2	2	0	2	-1	2	2	2	0	0	0	0	-1	0	2	2	2	0	0	2	0	0	1	0	0
A01	22819808	1	0	0	1	1	1	1	1	1	0	1	1	1	1	1	1	2	0	-1	1	1	-1	1	1	1	1	-1	1	-1	0	2	1	-1	1	1	0	-1	2	2	0	1	0	1	1	1	0	1	0
A01	23085639	2	2	2	2	2	2	2	2	2	2	2	2	2	2	2	2	0	2	2	2	0	0	0	-1	2	0	-1	2	0	2	2	0	0	-1	2	2	2	2	2	2	2	2	2	2	2	2	-1	1
A01	23085650	2	2	2	2	2	2	2	2	2	2	2	2	2	2	2	2	0	2	2	2	0	0	0	-1	2	0	-1	2	0	2	2	0	0	-1	2	2	2	2	2	2	2	2	2	2	2	2	-1	1
A01	23086781	2	2	2	2	2	-1	2	2	2	2	2	2	2	2	2	2	0	2	2	1	0	-1	0	2	-1	0	2	2	0	2	2	0	1	2	-1	1	2	2	2	2	2	2	2	-1	2	2	-1	0
A01	23086797	2	2	2	2	2	-1	2	2	2	2	2	2	2	2	2	2	0	2	2	1	0	-1	0	2	-1	0	2	2	0	2	2	0	0	2	-1	1	2	2	2	2	2	2	2	-1	2	2	-1	0
A01	23086800	2	2	2	2	2	-1	2	2	2	2	2	2	2	2	2	2	0	2	2	1	0	-1	0	2	-1	0	2	2	0	2	2	0	0	2	-1	1	2	2	2	2	2	2	2	-1	2	2	-1	0
A01	23086806	2	2	2	2	2	-1	2	2	2	2	2	2	2	2	2	2	0	2	2	1	0	-1	0	2	-1	0	2	2	0	2	2	0	0	2	-1	1	2	2	2	2	2	2	2	-1	2	2	-1	0
A01	23087140	0	1	0	2	1	-1	0	2	0	0	0	0	0	0	0	0	0	0	0	0	0	0	0	0	0	0	0	0	-1	0	0	0	1	0	0	-1	2	0	0	0	1	0	1	0	1	1	-1	1
A01	23313962	2	2	2	2	2	2	2	2	2	2	2	2	2	2	2	2	0	2	0	-1	0	0	0	2	2	0	2	2	0	2	1	0	0	2	2	2	2	-1	0	1	2	2	2	2	2	2	2	0
A01	23313964	2	2	2	2	2	2	2	2	2	2	2	2	2	2	2	2	0	2	0	-1	0	0	0	2	2	0	2	2	0	2	1	0	0	2	2	2	2	-1	0	1	2	2	2	2	2	2	2	0
A01	23313965	2	2	2	2	2	2	2	2	2	2	2	2	2	2	2	2	0	2	0	-1	0	0	0	2	2	0	2	2	0	2	1	0	0	2	2	2	2	-1	0	1	2	2	2	2	2	2	2	0
A01	23337693	2	2	2	2	2	2	2	2	2	2	2	2	2	2	2	2	0	2	0	1	0	0	0	2	2	0	2	2	0	2	2	0	0	2	2	0	2	0	-1	0	2	2	2	2	2	2	2	1
A01	23513745	2	2	2	2	2	2	2	2	2	2	2	2	2	2	2	-1	0	2	1	1	0	0	0	2	2	0	2	2	0	2	2	0	0	2	2	0	2	0	0	0	2	2	2	2	2	2	2	0
A01	23543635	2	2	2	-1	-1	2	2	2	2	2	2	2	2	2	2	2	0	-1	0	2	0	0	0	2	2	0	2	2	0	2	2	0	0	2	2	0	2	0	0	0	2	2	2	2	2	2	2	0
A01	23543655	2	2	2	-1	-1	2	2	2	2	2	2	2	2	2	2	2	0	-1	0	2	0	0	0	2	2	0	2	2	0	2	2	0	0	2	2	0	2	0	0	0	2	2	2	2	2	2	2	0
A01	23543693	2	2	2	-1	-1	2	2	2	2	2	2	2	2	2	2	2	0	-1	0	2	0	0	0	2	2	0	2	2	0	2	2	0	0	2	2	0	2	0	0	0	2	2	2	2	2	2	2	0
A01	23816748	2	2	2	-1	2	2	2	-1	1	-1	2	-1	2	2	2	2	0	-1	0	-1	0	0	0	2	2	0	2	2	0	2	2	0	0	2	2	0	2	0	0	0	2	2	2	2	2	2	2	0
A01	23913076	2	-1	2	2	2	2	2	2	2	2	2	2	2	2	2	2	0	-1	0	1	0	0	0	2	2	0	2	2	0	2	2	0	0	2	0	0	2	1	0	0	2	2	2	2	2	2	2	0
A01	23947228	2	2	2	2	2	2	2	2	2	2	2	2	2	2	2	2	0	2	0	1	0	0	0	2	-1	0	2	2	0	2	2	0	0	2	-1	0	-1	2	0	0	2	-1	2	2	2	2	2	0
A01	23947243	2	2	2	2	2	2	2	2	2	2	2	2	2	2	2	2	0	2	0	1	0	0	0	2	-1	0	2	2	0	2	2	0	0	2	-1	0	-1	2	0	0	2	-1	2	2	2	2	2	0
A01	23947269	2	2	2	2	2	2	2	2	2	2	2	2	2	2	2	2	0	2	0	1	0	0	0	2	-1	0	2	2	0	2	2	0	0	2	-1	0	-1	2	0	0	2	-1	2	2	2	2	2	0
A01	24021243	2	2	2	2	2	2	2	2	2	2	2	2	2	2	2	2	0	2	2	1	0	0	0	2	-1	0	2	2	0	2	2	0	0	2	2	0	2	2	0	0	2	2	2	2	-1	2	2	0
A01	24021266	2	2	2	2	2	2	2	2	2	2	2	2	2	2	2	2	0	2	2	1	0	0	0	2	-1	0	2	1	0	2	2	0	0	2	2	0	2	2	0	0	2	2	2	2	-1	2	2	0
A01	24027916	2	-1	2	2	2	2	2	2	2	2	2	2	2	2	-1	2	0	-1	2	0	0	0	0	2	2	0	2	2	0	2	2	0	0	2	2	1	2	2	0	0	2	2	-1	2	2	2	2	0
A01	24027925	2	-1	2	1	2	2	2	2	2	2	2	2	2	2	-1	2	0	-1	2	0	0	0	0	2	2	0	2	2	0	2	2	0	0	2	2	1	2	2	0	0	2	2	-1	2	2	2	2	0
A01	24128645	2	2	2	2	2	2	2	2	2	2	2	2	2	2	2	2	2	2	2	2	2	2	0	-1	2	0	2	2	2	2	2	2	2	2	2	0	2	2	0	0	2	2	2	2	2	2	2	0
A01	24128648	2	2	2	2	2	2	2	2	2	2	2	2	2	2	2	2	2	2	2	2	2	2	0	-1	2	0	2	2	2	2	2	2	2	2	2	0	2	2	0	0	2	2	2	2	2	2	2	0
A01	24541380	1	1	1	1	1	2	1	1	1	1	0	1	1	1	1	0	0	1	0	2	1	0	0	1	0	0	1	1	1	2	0	-1	2	0	0	0	0	0	0	0	0	-1	1	1	-1	-1	2	0
A01	24567811	2	2	2	2	2	2	2	2	2	2	2	2	2	2	2	2	2	2	2	2	2	2	0	2	2	0	-1	2	2	2	2	2	2	2	2	0	2	2	0	0	2	2	2	2	2	-1	2	0
A01	24740710	0	0	0	0	0	0	0	0	0	0	0	0	0	0	0	0	0	0	0	0	0	1	0	1	0	0	0	0	0	-1	0	1	0	1	0	0	0	0	0	0	1	0	0	-1	0	0	0	0
A01	25064511	0	1	1	1	0	1	0	1	1	1	1	1	0	0	0	1	1	1	0	1	0	1	-1	0	0	0	0	0	0	0	0	0	0	1	0	1	1	0	1	1	1	1	1	1	1	1	1	1
A01	25064515	0	1	1	1	0	1	0	1	1	1	1	1	0	0	0	1	1	1	0	1	0	1	-1	-1	0	-1	0	0	0	0	0	0	0	1	0	1	1	0	1	1	1	1	1	1	1	1	1	1
A01	25064527	1	1	1	1	1	1	0	1	1	1	0	1	1	1	0	1	1	1	2	1	0	1	-1	-1	0	-1	1	1	0	2	0	1	0	1	0	1	0	0	1	1	1	1	1	1	1	1	1	1
A01	25064532	1	1	1	1	1	1	0	1	1	1	0	1	1	1	0	1	1	1	2	1	0	1	-1	-1	0	-1	1	1	0	2	0	1	0	1	0	1	0	0	1	1	1	1	1	1	1	1	1	1
A01	25064566	0	0	0	0	1	1	0	0	0	0	0	1	1	1	0	0	0	0	2	1	0	0	-1	-1	0	-1	1	1	0	2	0	1	0	0	0	0	0	0	0	0	0	0	0	1	0	0	0	0
A01	25064578	1	0	0	0	1	1	0	0	0	0	0	0	1	1	0	0	0	0	2	1	0	0	-1	-1	0	-1	1	1	0	2	0	1	0	0	0	0	0	0	0	0	0	0	0	1	0	1	0	0
A01	25240836	2	2	2	2	2	2	2	2	2	2	2	2	2	2	2	-1	2	2	2	2	2	2	1	2	2	0	2	2	2	2	2	2	2	2	2	0	2	-1	0	0	2	2	2	2	-1	2	2	0
A01	25491710	2	2	2	2	2	2	2	2	2	2	2	2	2	2	2	2	2	2	2	2	2	2	0	2	2	0	2	2	2	2	-1	-1	2	0	2	0	2	2	0	0	2	2	2	2	2	2	1	0
A01	25491719	2	2	2	2	2	2	2	2	2	2	2	2	2	2	2	2	2	2	2	2	2	2	0	2	2	0	2	2	2	2	-1	-1	2	0	2	0	2	2	0	0	2	2	2	2	2	2	1	0
A01	25491728	2	2	2	2	2	2	2	2	2	2	2	2	2	2	2	2	2	2	2	2	2	2	0	2	2	0	2	2	2	2	-1	-1	2	0	2	0	2	2	0	0	2	2	2	2	2	2	1	0
A01	25491746	2	2	2	2	2	2	2	2	2	2	2	2	2	2	2	2	2	2	2	2	2	2	0	2	2	0	2	2	2	2	-1	-1	2	0	2	0	2	2	0	0	2	2	2	2	2	2	1	0
A01	25491749	2	2	2	2	2	2	2	2	2	2	2	2	2	2	2	2	2	2	2	2	2	2	0	2	2	0	2	2	2	2	-1	-1	2	0	2	0	2	2	0	0	2	2	2	2	2	2	1	0
A01	25577881	2	2	2	2	2	2	2	1	2	2	2	2	2	2	2	2	2	2	2	2	2	2	0	2	-1	0	2	2	2	2	2	2	2	0	2	0	2	2	0	0	-1	2	2	2	-1	2	0	0
A01	25577884	2	2	2	2	2	2	2	1	2	2	2	2	2	2	2	2	2	2	2	2	2	2	0	2	-1	0	2	2	2	2	2	2	2	0	2	0	2	2	0	0	-1	2	2	2	-1	2	0	0
A01	25589099	2	2	2	2	2	2	2	2	2	2	1	2	2	2	2	2	2	2	2	2	2	2	0	2	2	0	2	2	-1	-1	2	2	2	0	2	0	2	2	0	0	2	2	2	2	2	2	1	0
A01	25589148	0	0	1	-1	0	0	0	0	0	0	0	0	0	0	0	0	0	2	-1	0	0	0	0	0	0	0	0	1	-1	0	0	0	0	0	0	1	0	0	-1	0	0	0	0	0	0	0	0	0
A01	25590283	2	2	2	2	2	2	2	2	2	2	2	2	2	2	2	2	2	2	2	2	2	2	0	2	2	0	2	2	2	-1	2	2	-1	0	2	0	2	2	0	0	2	2	2	2	2	2	1	0
A01	25626489	2	2	2	2	2	2	2	2	1	2	2	2	2	2	-1	2	2	2	2	-1	2	2	0	-1	2	0	2	2	2	-1	2	-1	2	0	2	0	2	2	0	1	1	2	2	2	2	2	0	0
A01	25640711	-1	2	2	2	2	2	2	2	2	2	2	2	2	2	-1	2	2	2	-1	-1	2	2	0	2	2	0	2	2	2	2	2	2	2	0	2	0	1	-1	0	0	2	2	2	2	-1	2	0	0
A01	25655265	2	2	2	2	2	2	2	2	2	-1	2	2	2	-1	2	2	2	2	2	2	2	2	0	2	2	0	2	2	2	2	2	2	2	0	2	0	-1	2	1	0	2	2	2	2	2	2	1	0
A01	25655268	2	2	2	2	2	2	2	2	2	-1	2	2	2	-1	2	2	2	2	2	2	2	2	0	2	2	0	2	2	2	2	2	2	2	0	2	0	-1	2	1	0	2	2	2	2	2	2	1	0
A01	25839261	2	2	2	2	2	2	2	2	2	2	2	2	2	2	2	2	2	2	2	2	2	2	0	2	2	0	2	2	2	2	2	2	-1	0	-1	0	2	2	0	0	2	2	2	2	2	2	0	1
A01	25839286	2	2	2	2	2	2	2	2	2	2	2	2	2	2	2	2	2	2	2	2	2	2	0	2	2	0	2	2	2	2	2	2	-1	0	-1	0	2	2	0	0	2	2	2	2	2	2	0	1
A01	25844930	2	2	2	2	2	2	-1	-1	2	2	2	2	2	-1	2	2	-1	2	2	-1	2	-1	0	2	2	0	2	2	2	2	2	2	2	0	2	0	-1	-1	0	0	2	2	2	2	2	2	0	1
A01	25891869	2	2	2	2	2	2	2	2	2	2	2	2	2	2	2	2	2	2	0	2	2	2	0	2	2	0	2	2	2	2	2	2	2	0	2	0	2	2	0	0	2	2	2	-1	-1	2	1	0
A01	25891896	2	2	2	2	2	2	2	2	2	2	2	2	2	2	2	2	2	2	0	2	2	2	0	2	2	0	2	2	2	2	2	2	2	0	2	0	2	2	0	0	2	2	2	-1	-1	2	1	0
A01	25891899	2	2	2	2	2	2	2	2	2	2	2	2	2	2	2	2	2	2	0	2	2	2	0	2	2	0	2	2	2	2	2	2	2	0	2	0	2	2	0	0	2	2	2	-1	-1	2	1	0
A01	26384377	2	2	2	2	2	2	2	2	2	2	2	2	2	2	2	2	2	-1	0	2	2	2	0	-1	2	0	-1	2	2	2	2	2	2	0	0	0	0	0	0	0	0	0	1	0	2	2	0	0
A01	26384410	2	2	2	2	2	2	2	2	2	2	2	2	2	2	2	2	2	-1	0	2	2	2	0	-1	2	0	-1	2	2	2	2	2	2	0	0	0	0	0	0	0	0	0	1	0	2	2	0	0
A01	26384412	2	2	2	2	2	2	2	2	2	2	2	2	2	2	2	2	2	-1	0	2	2	2	0	-1	2	0	-1	2	2	2	2	2	2	0	0	0	0	0	0	0	0	0	1	0	2	2	0	0
A01	26384424	2	2	2	2	2	2	2	2	2	2	2	2	2	2	2	2	2	-1	0	2	2	2	0	-1	2	0	-1	2	2	2	2	2	2	0	0	0	0	0	0	0	0	0	1	0	2	2	0	0
A02	16692	1	0	0	0	0	0	0	0	0	0	0	0	0	0	0	0	0	0	1	2	1	-1	0	0	0	0	1	1	1	1	2	1	1	0	-1	0	-1	-1	0	0	0	0	0	0	0	-1	-1	0
A02	136857	0	0	0	0	0	0	0	0	0	0	0	0	1	0	0	1	0	1	0	2	1	-1	0	0	0	0	0	0	-1	-1	0	0	-1	0	1	0	-1	0	0	-1	0	0	0	0	0	0	0	0
A02	136864	0	0	0	0	0	0	0	0	0	0	0	0	1	0	0	1	0	1	0	2	1	-1	0	0	0	0	0	0	-1	-1	0	0	-1	0	1	0	-1	0	0	-1	0	0	0	0	0	0	0	0
A02	149970	2	2	0	-1	2	0	0	0	1	0	0	0	0	2	0	2	0	0	2	2	2	0	2	0	2	0	2	2	2	2	2	2	2	0	-1	0	-1	-1	0	0	2	2	0	0	2	2	0	0
A02	178556	2	2	0	2	2	0	0	0	0	0	0	0	0	2	-1	2	0	0	2	-1	-1	-1	2	0	2	-1	2	2	2	2	-1	2	2	0	0	0	-1	0	0	0	2	2	-1	0	2	2	0	0
A02	179497	0	2	0	2	1	1	1	1	0	0	1	0	1	0	0	0	1	2	0	1	-1	1	-1	0	0	0	0	1	0	1	1	-1	1	1	0	1	0	0	0	1	-1	1	1	0	1	0	1	1
A02	303001	2	2	0	2	2	0	0	0	0	0	0	0	0	2	-1	-1	0	0	2	2	2	0	2	0	2	2	2	2	2	2	2	2	2	-1	1	0	0	0	0	0	2	2	0	0	2	2	-1	0
A02	303014	2	2	0	2	2	0	0	0	0	0	0	0	0	2	0	-1	0	0	2	2	2	0	2	0	2	2	2	2	2	2	2	2	2	0	1	0	0	0	0	0	2	2	0	0	2	2	0	0
A02	356578	2	2	0	2	2	0	0	0	0	0	1	0	0	2	0	2	0	0	2	2	2	0	2	0	2	-1	-1	-1	2	1	2	2	2	0	0	0	0	0	0	0	2	2	0	0	2	2	0	0
A02	359936	2	2	0	2	2	1	0	0	0	0	-1	0	0	2	-1	2	0	0	2	2	2	0	-1	0	2	2	2	2	-1	1	2	2	2	0	0	0	0	0	0	-1	2	-1	0	0	2	2	0	0
A02	360869	2	2	0	2	2	0	0	0	0	0	0	0	0	2	0	2	0	-1	2	2	2	0	2	0	2	2	2	2	2	0	2	2	-1	0	0	0	0	-1	0	1	2	2	0	0	2	2	0	0
A02	367632	2	2	0	2	2	0	0	0	0	0	0	0	0	-1	0	-1	0	0	2	2	2	0	2	0	2	2	2	2	2	1	2	2	2	-1	0	0	0	0	-1	0	2	2	0	0	2	2	0	0
A02	403743	2	2	0	2	2	0	0	1	0	0	0	0	0	2	0	-1	0	0	2	2	2	0	2	0	2	2	2	2	-1	1	2	2	2	0	0	0	0	0	0	0	-1	2	0	0	2	2	0	0
A02	403750	2	2	0	2	2	0	0	1	0	0	0	0	0	2	0	2	0	0	2	2	2	0	2	0	2	2	2	2	-1	1	2	2	2	0	0	0	0	0	0	0	-1	2	0	0	2	2	0	0
A02	403752	2	2	0	2	2	0	0	1	0	0	0	0	0	2	0	2	0	0	2	2	2	0	2	0	2	2	2	2	2	1	2	2	2	0	0	0	0	0	0	0	2	2	0	0	2	2	0	0
A02	403759	2	2	0	2	2	0	0	1	0	0	0	0	0	2	0	2	0	0	2	2	2	0	2	0	2	2	2	2	2	1	2	2	2	0	0	0	0	0	0	0	2	2	0	0	2	2	0	0
A02	403763	2	2	0	2	2	0	0	1	0	0	0	0	0	2	0	2	0	0	2	2	2	0	2	0	2	2	2	2	2	1	2	2	2	0	0	0	0	0	0	0	2	2	0	0	2	2	0	0
A02	601953	1	0	1	0	0	0	1	0	1	1	0	0	1	0	1	-1	0	0	1	-1	0	1	0	0	0	0	0	-1	0	0	1	1	-1	0	2	0	0	0	0	0	-1	0	0	0	0	0	0	1
A02	1001201	0	1	0	1	2	2	1	2	1	0	0	0	0	1	2	1	1	0	0	0	0	0	-1	0	1	0	0	-1	0	0	0	1	0	0	0	0	-1	1	1	0	1	2	1	0	0	0	1	0
A02	1007960	1	1	1	0	1	2	0	1	1	1	1	2	1	0	-1	1	0	1	1	0	0	0	0	0	1	0	2	1	0	-1	-1	2	1	2	1	2	1	0	1	1	-1	2	1	1	1	1	1	1
A02	1014655	2	2	2	1	2	2	0	0	0	0	0	0	0	2	1	2	2	0	2	2	2	0	1	0	2	2	2	2	2	1	-1	2	2	0	0	0	0	0	0	0	0	0	0	0	0	0	0	0
A02	1014663	2	2	2	1	2	2	0	0	0	0	0	0	0	2	1	2	2	0	2	2	2	0	1	0	2	2	2	2	2	1	-1	2	2	0	0	0	0	0	0	0	0	0	0	0	0	0	0	0
A02	1014684	2	2	2	1	2	2	0	0	0	0	0	0	0	2	1	2	2	0	2	2	2	0	1	0	2	2	2	2	2	1	-1	2	2	0	0	0	0	0	0	0	0	0	0	0	0	0	0	0
A02	1014693	2	2	2	1	2	2	0	0	0	0	0	0	0	2	1	2	2	0	2	2	2	0	1	0	2	2	2	2	2	1	-1	2	2	0	0	0	0	0	0	0	0	0	0	0	0	0	0	0
A02	1014696	2	2	2	1	2	2	0	0	0	0	0	0	0	2	1	2	2	0	2	2	2	0	1	0	2	2	2	2	2	1	-1	2	2	0	0	0	0	0	0	0	0	0	0	0	0	0	0	0
A02	1243641	1	1	1	0	2	1	1	1	2	2	0	1	1	1	1	1	1	1	1	1	1	0	-1	1	1	2	0	1	1	1	2	1	1	0	1	1	1	1	2	2	1	0	0	1	0	2	0	2
A02	1243697	1	1	1	0	2	1	1	1	2	2	0	1	1	1	1	1	1	1	1	1	1	0	-1	1	1	2	0	1	1	1	2	1	1	0	1	1	1	1	2	2	1	0	0	1	0	2	0	2
A02	1243704	1	1	1	0	2	1	1	1	2	2	0	1	1	1	1	1	1	1	1	1	1	0	-1	1	1	2	0	1	1	1	2	1	1	0	1	1	1	1	2	2	1	0	0	1	0	2	0	2
A02	1361341	2	2	2	2	2	2	0	0	0	0	0	0	0	-1	2	2	0	0	-1	2	2	0	1	0	2	2	2	2	2	0	2	2	2	0	0	0	0	0	0	0	0	0	0	0	0	0	0	0
A02	1361354	2	2	2	2	2	2	0	0	0	0	0	0	0	-1	2	2	0	0	-1	2	2	0	1	0	2	2	2	2	2	0	2	2	2	0	0	0	0	0	0	0	0	0	0	0	0	0	0	0
A02	1431625	2	2	2	2	2	2	0	0	0	0	0	0	0	2	2	2	0	0	2	2	0	0	1	0	2	2	2	2	2	0	2	2	-1	0	0	0	0	0	0	0	0	0	0	0	0	0	0	0
A02	1664340	0	0	0	0	0	0	0	0	0	0	0	0	0	1	0	0	1	0	0	0	0	0	0	-1	1	1	0	1	0	1	1	0	0	1	2	0	0	0	1	0	0	0	1	1	1	1	0	1
A02	1664341	0	0	0	0	0	0	0	0	0	0	0	0	0	1	0	0	1	0	0	0	0	0	0	-1	1	1	0	1	0	1	1	0	0	1	2	0	0	0	1	0	0	0	1	1	1	1	0	1
A02	1677096	1	1	1	0	0	0	1	0	1	1	0	0	0	0	2	1	0	2	0	0	1	1	-1	1	1	2	1	0	0	2	-1	1	1	1	0	1	0	2	1	1	1	1	0	0	-1	1	0	1
A02	1677501	2	2	2	2	0	2	0	0	0	0	0	0	0	2	2	2	0	0	2	2	2	0	-1	0	-1	2	2	-1	2	0	2	2	2	0	0	0	0	0	0	0	-1	0	0	0	-1	0	0	0
A02	1844037	1	1	1	1	1	0	1	2	1	2	1	1	1	1	1	1	1	0	-1	0	0	1	1	0	1	1	0	-1	0	1	0	0	0	0	0	0	1	0	2	1	1	1	1	1	1	2	0	2
A02	1844131	2	2	2	2	0	2	2	0	2	0	2	2	2	2	2	2	2	-1	2	2	2	0	1	0	2	0	-1	2	2	0	-1	2	-1	0	0	0	0	-1	0	0	0	0	0	0	0	0	0	0
A02	1943516	2	2	2	2	2	2	2	2	2	0	2	2	2	2	2	2	2	2	2	1	2	-1	1	0	2	2	2	2	0	0	0	2	2	0	0	0	0	0	0	0	0	0	0	0	0	0	0	0
A02	1982930	2	2	2	2	2	2	2	1	2	0	2	2	2	-1	2	2	2	2	2	2	2	0	1	0	2	2	2	2	0	0	0	2	2	0	0	0	0	0	0	0	1	0	0	0	0	0	0	0
A02	1982936	2	2	2	2	2	2	2	1	2	0	2	2	2	-1	2	2	2	2	2	2	2	0	1	0	2	2	2	2	0	0	0	2	2	0	0	0	0	0	0	0	1	0	0	0	0	0	0	0
A02	2057838	2	2	2	2	2	2	2	2	-1	0	-1	2	2	2	2	2	2	2	2	0	2	0	0	0	2	2	2	-1	0	0	0	2	2	0	0	0	0	0	0	0	0	0	0	0	0	0	0	0
A02	2057860	2	2	2	2	2	2	2	2	-1	0	-1	2	2	2	2	2	2	2	2	0	2	0	0	0	2	2	2	-1	0	0	0	2	2	0	0	0	0	0	0	0	0	0	0	0	0	0	0	0
A02	2145213	2	2	2	2	2	2	2	-1	2	0	2	2	2	2	2	2	1	2	2	2	2	-1	0	0	-1	2	2	2	0	0	0	2	2	0	0	0	0	0	0	0	0	0	0	0	1	0	0	0
A02	2259311	1	1	0	2	1	1	1	1	1	0	1	2	1	1	0	0	2	0	1	1	0	1	1	1	1	0	2	1	0	1	-1	1	0	1	1	0	0	-1	0	1	2	-1	1	1	-1	-1	0	0
A02	2351344	2	0	0	0	0	0	0	0	0	0	0	0	2	2	0	2	0	0	2	-1	-1	2	0	0	2	2	2	2	0	0	2	2	2	0	0	0	-1	0	0	0	0	0	0	0	0	0	0	0
A02	2360457	2	0	0	0	0	0	0	0	0	0	0	0	0	2	0	2	0	0	2	2	2	2	0	0	2	2	2	2	0	0	-1	2	2	0	0	-1	0	0	0	0	0	0	0	0	0	0	0	0
A02	2578850	2	0	0	0	0	-1	0	0	0	0	0	0	0	2	0	2	0	0	0	2	2	-1	-1	0	2	2	2	2	-1	0	2	-1	-1	0	0	0	0	0	0	0	0	0	0	0	0	0	0	0
A02	2578862	2	0	0	0	0	-1	0	0	0	0	0	0	0	2	0	2	0	0	0	2	2	-1	-1	0	2	2	2	2	-1	0	2	-1	-1	0	0	0	0	0	0	0	0	0	0	0	0	0	0	0
A02	2784399	2	0	0	0	0	0	0	0	0	0	0	0	0	2	0	0	0	0	0	2	-1	0	2	2	2	2	2	2	0	2	0	2	2	0	0	0	0	0	0	0	-1	0	0	-1	0	-1	0	0
A02	2924460	1	0	0	0	0	0	0	0	0	0	0	0	0	2	0	0	0	0	-1	2	2	0	2	2	2	2	2	2	2	2	2	2	2	0	0	0	0	0	0	0	-1	0	0	0	0	0	0	0
A02	2929096	2	0	0	0	0	0	0	0	-1	1	0	0	0	2	0	0	0	0	0	2	2	0	2	2	2	2	2	2	2	2	1	2	2	0	0	0	0	0	0	0	0	0	0	0	-1	0	0	0
A02	3102377	-1	0	0	1	0	0	0	0	0	0	0	0	0	2	0	0	0	0	0	2	2	0	-1	2	2	2	2	2	2	2	2	2	2	0	0	0	-1	0	0	-1	0	0	0	0	0	0	0	0
A02	3106529	1	2	0	0	1	0	1	0	1	1	-1	1	1	1	1	1	1	0	0	1	0	-1	0	0	0	-1	0	2	-1	1	0	1	2	1	1	1	0	1	1	0	2	2	1	-1	2	0	0	0
A02	3402514	2	0	0	0	0	0	0	0	0	-1	0	0	0	0	0	0	0	0	0	1	0	0	0	0	0	0	2	2	-1	0	2	2	-1	0	0	0	0	0	0	0	0	0	0	0	0	0	0	0
A02	3452701	1	0	0	0	0	1	0	0	0	0	0	0	0	0	0	0	0	0	0	1	-1	0	-1	0	-1	0	1	2	2	0	2	1	1	0	0	0	-1	0	0	0	0	0	0	0	0	0	0	0
A02	3452704	1	0	0	0	0	1	0	0	0	0	0	0	0	0	0	0	0	0	0	1	-1	0	-1	0	-1	0	1	2	2	0	2	2	1	0	0	0	-1	0	0	0	0	0	0	0	0	0	0	0
A02	3452708	2	0	0	0	0	1	0	0	0	0	0	0	0	0	0	0	0	0	0	1	-1	0	-1	0	-1	0	2	2	2	0	2	2	1	0	0	0	-1	0	0	0	0	0	0	0	0	0	0	0
A02	3736651	2	0	0	0	0	0	0	0	0	0	0	0	0	0	0	0	0	0	2	1	0	0	0	0	0	0	2	2	2	-1	2	2	2	0	0	-1	0	0	0	0	0	0	0	0	0	0	0	0
A02	3736652	2	0	0	0	0	0	0	0	0	0	0	0	0	0	0	0	0	0	2	1	0	0	0	0	0	0	2	2	2	-1	2	2	2	0	0	-1	0	0	0	0	0	0	0	0	0	0	0	0
A02	3738360	2	0	0	0	0	-1	0	0	0	0	0	0	0	0	0	0	0	0	2	1	0	0	0	0	0	0	2	1	2	0	2	2	2	0	0	0	0	-1	0	0	0	0	0	0	0	0	0	0
A02	3738371	2	0	0	0	0	-1	0	0	0	0	0	0	0	0	0	0	0	0	2	1	0	0	0	0	0	0	2	2	2	0	2	2	-1	0	0	0	0	-1	0	0	0	0	0	0	0	0	0	0
A02	3738401	2	0	0	0	0	-1	0	0	0	0	0	0	0	0	0	0	0	0	2	1	0	0	0	0	0	0	2	2	2	0	2	2	-1	0	0	0	0	-1	0	0	0	0	0	0	0	0	0	0
A02	3738423	0	0	0	0	1	-1	0	0	0	1	0	0	1	0	1	0	1	0	0	0	1	0	0	0	0	0	0	0	0	1	0	0	-1	2	0	0	0	-1	1	1	1	0	0	0	1	1	1	0
A02	3762557	2	0	0	0	0	0	0	0	0	0	1	0	0	-1	0	0	0	0	-1	1	0	0	0	0	0	0	2	2	2	0	2	2	2	0	0	0	0	0	0	0	0	0	0	0	0	0	0	0
A02	3762562	2	0	0	0	0	0	0	0	0	0	1	0	0	-1	0	0	0	0	-1	1	0	0	0	0	0	0	2	2	2	0	2	2	2	0	0	0	0	0	0	0	0	0	0	0	0	0	0	0
A02	3762617	2	0	0	0	0	0	0	0	0	0	1	0	0	-1	0	0	0	0	-1	1	0	0	0	0	0	0	2	2	2	0	2	2	2	0	0	0	0	0	0	0	0	0	0	0	0	-1	0	0
A02	4138539	2	0	0	0	0	0	0	0	0	0	0	0	0	0	0	0	0	0	2	1	0	0	0	0	0	0	2	2	-1	0	2	2	2	2	2	2	2	2	1	-1	-1	0	2	2	0	0	0	2
A02	4138545	2	0	0	0	0	0	0	0	0	0	0	0	0	0	0	0	0	0	2	1	0	0	0	0	0	0	2	2	-1	0	2	2	2	2	2	2	2	2	1	-1	-1	0	2	2	0	0	0	2
A02	4138907	2	0	0	0	1	0	0	0	0	0	0	0	0	0	0	0	0	-1	2	1	-1	0	0	-1	0	0	2	2	2	1	2	2	-1	2	2	2	-1	2	0	2	0	2	2	2	0	0	0	2
A02	4138922	2	0	0	0	1	0	0	0	0	0	0	0	0	0	0	0	0	-1	2	1	-1	0	0	-1	0	0	2	2	2	1	2	2	-1	2	2	2	-1	2	0	2	0	2	2	2	0	0	0	2
A02	4138928	2	0	0	0	1	0	0	0	0	0	0	0	0	0	0	0	0	-1	2	1	-1	0	0	-1	0	0	2	2	2	1	2	2	-1	2	2	2	-1	2	0	2	0	2	2	2	0	0	0	2
A02	4167666	1	1	1	1	1	1	1	1	0	0	0	0	0	0	0	0	0	0	1	0	1	1	1	1	1	0	-1	2	0	1	2	0	0	0	0	0	0	-1	0	0	0	0	0	0	0	0	0	0
A02	4339606	0	1	2	1	1	1	1	0	0	1	0	1	1	0	1	1	0	0	0	1	0	0	0	0	1	-1	1	-1	1	1	-1	0	0	0	0	0	1	0	0	1	2	2	0	0	0	1	1	1
A02	4382086	1	1	1	1	0	1	1	1	1	0	1	1	1	-1	1	1	0	1	-1	1	1	1	0	1	1	1	-1	1	1	0	1	1	1	1	2	2	-1	1	0	1	0	1	1	1	1	1	1	2
A02	4465033	0	0	0	0	0	0	0	0	0	0	0	0	0	0	0	0	0	-1	1	0	0	0	0	0	0	0	1	0	0	0	0	0	0	1	0	-1	1	0	0	0	0	0	0	0	0	0	0	0
A02	4589558	2	-1	0	0	0	0	0	0	0	0	0	0	0	0	0	0	0	0	2	1	0	0	0	0	0	0	2	2	2	0	2	2	-1	2	2	2	2	2	0	2	0	0	-1	2	0	0	-1	-1
A02	4589561	2	-1	0	0	0	0	0	0	0	0	0	0	0	0	0	0	0	0	2	1	0	0	0	0	0	0	2	2	2	0	2	2	-1	2	2	2	2	2	0	2	0	0	-1	2	0	0	-1	-1
A02	4589564	2	-1	0	0	0	0	0	0	0	0	0	0	0	0	0	0	0	0	2	1	0	0	0	0	0	0	2	2	2	0	2	2	-1	2	2	2	2	2	0	2	0	0	-1	2	0	0	-1	-1
A02	4635785	2	0	0	0	0	0	0	0	0	0	0	0	0	0	0	0	0	0	2	-1	0	0	0	0	0	0	2	2	2	0	2	2	2	2	2	2	2	2	0	2	0	0	2	2	2	2	-1	2
A02	4635788	2	0	0	0	0	0	0	0	0	0	0	0	0	0	0	0	0	0	2	-1	0	0	0	0	0	0	2	2	2	0	2	2	2	2	2	2	2	2	0	2	0	0	2	2	2	2	-1	2
A02	4962531	2	0	0	0	0	0	0	0	0	0	0	0	0	0	0	0	0	0	-1	0	0	0	0	0	0	0	2	2	-1	0	-1	2	2	2	2	0	2	2	0	2	0	0	2	2	2	2	0	1
A02	4993297	2	0	0	0	0	0	0	0	0	0	0	0	0	0	0	0	0	0	2	1	0	-1	0	0	0	0	2	2	2	0	2	2	2	2	-1	0	2	2	1	2	0	0	2	2	2	2	0	1
A02	4993305	2	0	0	0	0	0	0	0	0	0	0	0	0	0	0	0	0	0	2	1	0	-1	0	0	0	0	2	2	2	0	2	2	2	2	-1	0	2	2	1	2	0	0	2	2	2	2	0	1
A02	4993306	2	0	0	0	0	0	0	0	0	0	0	0	0	0	0	0	0	0	2	1	0	-1	0	0	0	0	2	2	2	0	2	2	2	2	-1	0	2	2	1	2	0	0	2	2	2	2	0	1
A02	4993314	2	0	0	0	0	0	0	0	0	0	0	0	0	0	0	0	0	0	2	1	0	-1	0	0	0	0	2	2	2	0	2	2	2	2	-1	0	2	2	1	2	0	0	2	2	2	2	0	1
A02	5025573	2	0	0	0	0	0	0	0	0	0	0	0	0	0	0	0	0	0	-1	1	-1	0	0	0	0	0	2	2	2	0	2	2	2	2	2	0	2	2	0	2	-1	0	2	2	2	2	0	1
A02	5026871	2	0	0	0	0	0	0	0	0	-1	0	0	0	0	0	0	0	0	2	1	0	0	0	0	0	-1	2	2	2	0	2	2	2	2	2	0	2	2	0	2	0	0	2	2	2	2	0	2
A02	5026888	2	0	0	0	0	0	0	0	0	-1	0	0	0	0	0	0	0	0	2	1	0	0	0	0	0	-1	2	2	2	0	2	2	2	2	2	0	2	2	0	2	0	0	2	2	2	2	0	2
A02	5026913	2	0	0	0	0	0	0	0	0	-1	0	0	0	0	0	0	0	0	2	1	0	0	0	0	0	-1	2	2	2	0	2	2	2	2	2	0	2	2	0	2	0	0	2	2	2	2	0	2
A02	5045665	1	0	0	0	0	0	0	0	0	0	0	0	0	-1	0	0	0	0	0	0	0	1	1	1	1	1	0	0	2	1	1	2	1	2	1	0	0	1	1	1	1	0	2	1	1	2	1	1
A02	5045676	0	1	1	0	1	0	0	0	0	1	1	1	1	-1	0	0	1	1	0	1	2	0	1	0	0	0	0	0	0	0	0	0	0	0	1	0	0	1	0	0	0	0	-1	0	0	0	0	0
A02	5101747	2	-1	0	0	0	0	0	0	0	0	0	0	0	0	0	0	0	-1	2	0	0	0	0	0	-1	0	2	2	2	0	2	-1	2	2	2	0	2	2	0	2	0	0	0	2	2	2	0	1
A02	5101753	2	-1	0	0	0	0	0	0	0	0	0	0	0	0	0	0	0	-1	2	0	0	0	0	0	-1	0	2	2	2	0	2	-1	2	2	2	0	2	2	0	2	0	0	0	2	2	2	0	1
A02	5101763	2	-1	0	0	0	0	0	0	0	0	0	0	0	0	0	0	0	-1	2	0	0	0	0	0	-1	0	2	2	2	0	2	-1	2	2	2	0	2	2	0	2	0	0	0	2	2	2	0	1
A02	5200920	2	0	0	0	0	-1	0	0	0	0	0	-1	0	0	0	0	0	0	2	0	0	-1	0	0	0	0	2	2	2	0	2	2	2	2	2	0	-1	2	0	2	0	0	0	2	2	2	0	1
A02	5384358	2	0	0	0	0	-1	0	0	0	0	0	0	0	0	1	0	0	0	2	0	0	0	-1	0	0	0	2	2	2	0	2	2	2	2	2	0	2	2	0	2	0	0	0	2	2	2	0	1
A02	5384369	2	0	0	0	0	-1	0	0	0	0	0	0	0	0	1	0	0	0	2	0	0	0	-1	0	0	0	2	2	2	0	2	2	2	2	2	0	2	2	0	2	0	0	0	2	2	2	0	1
A02	5387665	2	0	0	-1	0	0	0	0	0	0	0	0	0	0	0	0	0	0	2	2	0	0	0	0	0	0	2	2	2	0	2	2	2	2	2	0	2	2	0	2	0	0	0	2	2	2	0	1
A02	5409390	2	0	0	0	0	0	0	0	0	0	0	0	0	0	0	0	0	0	2	1	1	0	0	0	0	0	-1	2	2	0	2	2	2	0	0	0	0	0	0	0	0	0	0	2	2	2	0	1
A02	5409409	2	0	0	0	0	0	0	0	0	0	0	0	0	0	0	0	0	0	2	1	1	0	0	0	0	0	-1	2	2	0	2	2	2	0	0	0	0	0	0	0	0	0	0	2	2	2	0	1
A02	5409412	2	0	0	0	0	0	0	0	0	0	0	0	0	0	0	0	0	0	2	1	1	0	0	0	0	0	-1	2	2	0	2	2	2	0	0	0	0	0	0	0	0	0	0	2	2	2	0	1
A02	5441082	2	0	0	0	0	0	0	0	0	0	0	0	0	0	0	0	0	0	2	1	0	-1	0	0	0	0	2	2	2	0	2	2	2	0	0	0	0	0	0	0	0	0	1	2	2	2	0	2
A02	5550872	2	-1	0	-1	0	0	0	0	0	0	0	0	1	0	0	0	0	0	2	1	0	0	0	0	0	0	2	2	2	0	2	2	2	0	0	0	-1	0	0	0	2	-1	0	2	2	2	-1	2
A02	5578677	2	0	0	0	-1	0	0	0	1	0	0	0	0	0	0	0	0	0	2	1	-1	0	0	0	0	0	2	2	-1	0	2	2	2	0	0	0	0	0	0	0	2	0	0	2	2	2	0	2
A02	5621484	2	0	0	0	0	0	0	-1	0	0	0	0	-1	0	0	0	0	0	-1	1	1	-1	0	0	0	0	2	2	2	0	2	2	-1	0	0	0	0	0	0	0	2	0	0	2	2	2	0	1
A02	5647304	-1	0	0	0	0	0	0	0	0	0	0	0	0	0	0	0	0	-1	2	1	0	-1	0	0	0	0	2	2	2	0	2	2	2	0	0	0	0	0	0	0	2	-1	0	2	2	2	0	1
A02	5780483	2	0	0	0	0	0	0	0	0	0	0	0	0	0	0	0	0	0	-1	0	0	0	-1	0	0	0	-1	-1	2	0	2	2	2	0	0	-1	0	0	0	0	2	0	0	2	2	2	-1	1
A02	5983879	2	0	0	0	0	0	0	0	0	0	0	0	0	0	0	0	0	0	2	0	0	0	0	0	0	0	2	2	2	0	2	-1	2	-1	0	0	0	0	0	0	-1	0	-1	2	2	2	0	2
A02	5984855	2	0	0	0	0	0	0	0	0	0	0	0	0	0	0	0	0	0	2	2	-1	0	-1	-1	0	0	2	2	-1	0	2	2	2	0	0	1	1	0	0	0	2	0	0	2	2	2	0	1
A02	5984873	2	0	0	0	0	0	0	0	0	0	0	0	0	0	0	0	0	0	2	2	-1	0	-1	-1	0	0	2	2	-1	0	2	2	2	0	0	1	1	0	0	0	2	0	0	2	2	2	0	1
A02	6000019	2	1	0	0	0	0	0	0	0	0	-1	0	0	0	0	0	0	0	2	-1	0	0	0	0	0	0	-1	2	2	0	2	0	2	0	0	0	0	0	0	0	2	0	0	2	2	2	0	2
A02	6008035	2	0	0	1	0	0	0	0	0	0	0	0	0	0	1	0	0	0	2	1	-1	0	0	0	0	0	-1	2	2	0	2	2	2	0	0	0	-1	0	0	0	2	0	0	2	2	2	0	2
A02	6260787	1	0	0	0	0	0	0	0	0	0	0	0	0	0	0	0	0	0	2	0	0	0	0	0	0	0	1	0	1	0	-1	0	1	0	-1	0	0	0	0	0	0	0	0	0	1	1	-1	0
A02	6260867	0	1	1	1	0	1	1	0	1	1	1	1	1	0	1	0	1	0	-1	0	0	1	0	0	0	1	0	0	0	1	-1	0	0	1	2	1	0	1	0	1	0	0	1	0	0	0	-1	-1
A02	6287469	2	0	0	0	0	0	0	0	0	0	0	0	0	0	0	-1	0	0	2	1	0	0	0	0	0	0	2	2	2	0	2	2	-1	0	0	0	0	0	0	0	-1	-1	0	2	2	2	0	2
A02	6287470	2	0	0	0	0	0	0	0	0	0	0	0	0	0	0	-1	0	0	2	1	0	0	0	0	0	0	2	2	2	0	2	2	-1	0	0	0	0	0	0	0	-1	-1	0	2	2	2	0	2
A02	6587533	2	0	0	0	0	0	0	0	0	0	0	0	0	0	0	0	0	0	2	1	0	0	0	0	0	0	2	2	2	0	2	2	2	0	0	0	0	0	0	0	2	0	0	2	2	2	0	1
A02	6587537	1	0	0	0	0	0	0	0	0	0	0	0	0	0	0	0	0	0	1	1	0	0	0	0	0	0	2	1	2	0	1	2	1	0	0	0	0	0	0	0	1	0	0	1	0	2	0	1
A02	6587546	1	0	0	0	0	0	0	0	0	0	0	0	0	0	0	0	0	0	1	1	0	0	0	0	0	0	2	1	2	0	1	2	1	0	0	0	0	0	0	0	1	0	0	1	0	2	0	1
A02	6587573	2	0	0	0	0	0	0	0	0	0	0	0	0	0	0	0	0	0	2	1	0	0	0	0	0	0	2	2	2	-1	2	2	2	0	0	0	0	0	0	0	2	0	0	2	2	2	0	1
A02	6587588	2	0	0	0	0	0	0	0	0	0	0	0	0	0	0	0	0	0	2	1	0	0	0	0	0	0	2	2	2	-1	2	2	2	0	0	0	0	0	0	0	2	0	0	2	2	2	0	1
A02	6632361	1	1	1	1	0	1	1	1	1	1	0	0	1	-1	2	0	-1	1	1	0	1	2	0	2	0	0	0	1	0	0	1	1	1	1	1	0	1	0	2	1	-1	-1	1	1	1	1	-1	1
A02	6734866	2	0	0	0	0	0	0	0	0	0	0	0	0	0	0	0	0	0	2	2	2	0	0	0	0	0	2	-1	2	0	2	2	2	0	0	0	0	0	0	0	2	0	0	2	2	2	0	2
A02	6734883	2	0	0	0	0	0	0	0	0	0	0	0	0	0	0	0	0	0	2	2	2	0	0	0	0	0	2	2	2	1	2	2	2	0	0	0	0	0	0	0	2	0	0	2	2	2	0	2
A02	6734891	2	0	0	0	0	0	0	0	0	0	0	0	0	0	0	0	0	0	2	2	2	0	0	0	0	0	2	2	2	1	2	2	2	0	0	0	0	0	0	0	2	0	0	2	2	2	0	2
A02	6734895	2	0	0	0	0	0	0	0	0	0	0	0	0	0	0	0	0	0	2	2	2	0	0	0	0	0	2	2	2	1	2	2	2	0	0	0	0	0	0	0	2	0	0	2	2	2	0	2
A02	6734900	2	0	0	0	0	0	0	0	0	0	0	0	0	0	0	0	0	0	2	2	2	0	0	0	-1	0	2	2	2	1	2	2	2	0	0	0	0	0	0	0	2	0	0	2	2	2	0	2
A02	6734911	2	0	0	0	0	0	0	0	0	0	0	0	0	0	0	0	0	0	2	2	2	0	0	0	-1	0	2	2	2	1	2	2	2	0	0	0	0	0	0	0	2	0	0	2	2	2	0	2
A02	6734912	2	0	0	0	0	0	0	0	0	0	0	0	0	0	0	0	0	0	2	2	2	0	0	0	-1	0	2	2	2	1	2	2	2	0	0	0	0	0	0	0	2	0	0	2	2	2	0	2
A02	6734917	2	0	0	0	0	0	0	0	0	0	0	0	0	0	0	0	0	0	2	2	2	0	0	0	-1	0	2	2	2	1	2	2	2	0	0	0	0	0	0	0	2	0	0	2	2	2	0	2
A02	6734944	2	0	0	0	0	0	0	0	0	0	0	0	0	0	0	0	0	0	2	2	2	0	0	0	-1	0	2	2	2	1	2	2	2	0	0	0	0	0	0	0	2	0	0	2	2	2	0	2
A02	6734947	2	0	0	0	0	0	0	0	0	0	0	0	0	0	0	0	0	0	2	2	2	0	0	0	-1	0	2	2	2	1	2	2	2	0	0	0	0	0	0	0	2	0	0	2	2	2	0	2
A02	6798111	2	0	0	0	0	0	0	0	0	0	0	0	0	0	0	0	0	0	-1	2	2	0	-1	-1	0	0	2	2	2	1	2	2	2	0	0	0	0	0	0	0	2	0	0	2	2	2	0	1
A02	6805363	2	0	0	0	0	0	0	0	0	0	0	0	0	0	-1	0	0	0	2	2	2	-1	0	0	0	0	2	2	2	1	2	2	2	0	0	0	0	0	0	0	2	0	0	2	2	2	0	1
A02	6924821	0	1	-1	0	1	0	0	0	-1	0	0	0	0	0	0	0	1	0	0	0	2	0	0	-1	0	0	0	0	0	0	0	0	1	0	1	0	0	1	0	1	1	0	0	1	0	0	0	2
A02	7130958	2	0	0	0	0	0	0	0	0	0	0	0	0	0	0	1	0	0	2	2	2	0	0	0	0	0	2	2	2	2	2	2	2	0	0	0	0	0	0	0	2	0	0	-1	2	2	0	2
A02	7130967	2	0	0	0	0	0	0	0	0	0	0	0	0	0	0	1	0	0	2	2	2	0	0	0	0	0	2	2	2	2	2	2	2	0	0	0	0	0	0	0	2	0	0	-1	2	2	0	2
A02	7130973	2	0	0	0	0	0	0	0	0	0	0	0	0	0	0	1	0	0	2	2	2	0	0	0	0	0	2	2	2	2	2	2	2	0	0	0	0	0	0	0	2	0	0	-1	2	2	0	2
A02	7130997	2	0	0	0	0	0	0	0	0	0	0	0	0	0	0	1	0	0	2	2	2	0	0	0	0	0	2	2	2	2	2	2	2	0	0	0	0	0	0	0	2	0	0	-1	2	2	0	2
A02	7131037	1	0	1	1	1	0	0	1	1	0	-1	1	1	1	1	1	1	1	2	2	1	-1	0	0	1	0	-1	0	0	1	0	-1	1	2	1	1	1	1	0	2	1	1	1	2	1	1	1	1
A02	7207584	2	0	0	0	0	0	0	0	0	0	0	0	0	0	0	0	0	1	-1	2	2	0	0	0	0	0	-1	2	2	1	2	2	-1	0	0	0	0	0	0	0	2	0	0	2	2	2	0	1
A02	7315982	2	0	0	0	0	0	0	-1	0	0	0	0	0	0	0	0	0	0	2	2	2	1	0	0	0	0	2	2	2	1	2	2	2	0	0	0	0	0	0	0	2	0	0	2	2	2	0	1
A02	7354181	2	0	0	0	0	1	0	0	0	0	0	0	0	0	0	0	0	0	2	2	1	0	0	0	0	0	2	2	2	1	2	2	2	0	0	0	0	0	0	-1	2	0	0	2	2	2	0	1
A02	7354619	2	0	0	0	0	0	0	0	0	0	0	0	0	0	0	0	0	0	2	2	2	-1	0	0	0	0	2	2	2	1	2	2	2	0	0	0	1	0	0	0	2	0	0	2	-1	2	0	1
A02	7354627	2	0	0	0	0	0	0	0	0	0	0	0	0	0	0	0	0	0	2	2	2	-1	0	0	0	0	2	2	2	1	2	2	2	0	0	0	1	0	0	0	2	0	0	2	-1	2	0	1
A02	7354631	2	0	0	0	0	0	0	0	0	0	0	0	0	0	0	0	0	0	2	2	2	-1	0	0	0	0	2	2	2	1	2	2	2	0	0	0	1	0	0	0	2	0	0	2	-1	2	0	1
A02	7354643	2	0	0	0	0	0	0	0	0	0	0	0	0	0	0	0	0	0	2	2	2	-1	0	0	0	0	2	2	2	1	2	2	2	0	0	0	1	0	0	0	2	0	0	2	-1	2	0	1
A02	7354661	2	0	0	0	0	0	0	0	0	0	0	0	0	0	0	0	0	0	2	2	2	-1	0	0	0	0	2	2	2	1	2	2	2	0	0	0	1	0	0	0	2	0	0	2	-1	2	0	1
A02	7420525	2	0	0	0	0	0	0	0	0	0	0	0	0	-1	0	0	0	0	2	2	2	0	0	0	0	-1	2	2	2	1	2	2	2	0	0	0	0	1	0	0	2	0	0	2	2	2	0	1
A02	7636665	2	0	0	0	0	0	0	0	0	0	0	0	0	0	0	0	0	-1	2	2	2	0	0	0	0	0	-1	2	2	0	2	2	2	0	0	0	0	0	0	0	2	-1	0	2	0	0	0	1
A02	7922190	2	0	-1	-1	0	0	0	0	0	0	0	0	0	0	0	-1	0	0	1	2	2	0	0	0	0	0	-1	2	-1	1	1	2	2	0	-1	0	-1	0	0	0	0	0	0	2	0	0	0	1
A02	8039620	0	0	0	0	0	0	1	0	1	0	2	1	0	1	1	0	0	1	-1	0	1	0	0	0	0	-1	0	0	1	0	2	0	0	1	0	0	1	1	-1	0	-1	0	0	0	1	0	0	1
A02	8201837	0	1	0	1	1	1	1	0	1	1	0	1	1	1	1	1	1	1	1	1	0	1	1	1	1	1	0	1	1	0	0	1	1	1	0	-1	0	1	0	0	0	1	1	1	2	0	0	1
A02	8370070	1	0	0	0	0	0	1	0	-1	0	0	1	1	0	0	0	2	0	1	0	1	0	-1	0	0	0	0	0	1	0	-1	1	0	2	1	0	1	0	0	-1	0	0	0	0	0	2	1	1
A02	8428193	2	0	0	0	0	0	0	0	0	0	0	0	0	0	0	0	0	0	2	2	2	1	0	0	0	0	2	2	2	1	2	2	2	0	0	0	-1	-1	0	0	0	-1	0	2	0	2	0	1
A02	8430044	2	0	0	0	0	0	0	0	0	0	0	0	0	0	0	0	0	0	2	2	2	0	0	0	0	0	2	2	2	1	2	2	2	0	0	0	0	-1	0	0	0	0	0	2	0	2	0	2
A02	8433145	1	0	0	0	0	0	0	0	0	0	0	-1	0	0	0	0	0	0	2	2	2	0	0	0	0	0	2	2	2	1	2	2	2	0	0	0	0	0	0	-1	0	0	0	2	0	2	0	0
A02	8433147	1	0	0	0	0	0	0	0	0	0	0	-1	0	0	0	0	0	0	2	2	2	0	0	0	0	0	2	2	2	1	2	2	2	0	0	0	0	0	0	-1	0	0	0	2	0	2	0	0
A02	8433153	1	0	0	0	0	0	0	0	0	0	0	-1	0	0	0	0	0	0	2	2	2	0	0	0	0	0	2	2	2	1	2	2	2	0	0	0	0	0	0	-1	0	0	0	2	0	2	0	0
A02	8433575	2	0	0	0	0	-1	0	0	0	0	0	0	0	0	0	0	0	0	2	2	2	0	0	0	0	0	2	2	2	2	2	2	2	0	0	0	0	0	0	0	0	0	0	2	-1	2	0	1
A02	8433579	2	0	0	0	0	-1	0	0	0	0	0	0	0	0	0	0	0	0	2	2	2	0	0	0	0	0	2	2	2	2	2	2	2	0	0	0	0	0	0	0	0	0	0	2	-1	2	0	1
A02	8433600	2	0	0	0	0	-1	0	0	0	0	0	0	0	0	0	0	0	0	2	2	2	0	0	0	0	0	2	2	2	2	2	2	2	0	0	0	0	0	0	0	0	0	0	2	-1	2	0	0
A02	8523043	0	0	0	0	0	0	0	0	0	0	0	1	1	0	0	0	1	0	0	1	0	0	0	0	0	-1	0	0	0	1	0	0	1	0	-1	0	0	0	0	0	0	0	0	0	-1	0	1	-1
A02	8553858	-1	0	0	0	0	0	1	1	1	1	0	1	1	2	0	1	2	0	0	0	1	1	2	2	1	1	0	1	1	2	-1	0	0	1	0	1	1	1	1	0	2	1	1	0	0	0	1	0
A02	8646248	2	0	0	0	0	0	0	0	0	0	0	0	0	0	0	0	-1	0	2	2	2	0	0	0	0	0	2	2	2	2	-1	2	1	0	0	0	0	0	0	0	0	2	0	2	0	2	0	1
A02	8646269	2	0	0	0	0	0	0	0	0	0	0	0	0	0	0	0	-1	0	2	2	2	0	0	0	0	0	2	2	2	2	-1	2	1	0	0	0	0	0	0	0	0	2	0	2	0	2	0	1
A02	8646270	2	0	0	0	0	0	0	0	0	0	0	0	0	0	0	0	-1	0	2	2	2	0	0	0	0	0	2	2	2	2	-1	2	1	0	0	0	0	0	0	0	0	2	0	2	0	2	0	1
A02	8678986	1	1	2	1	0	1	1	2	2	1	1	1	1	-1	1	0	1	-1	2	2	1	0	2	2	2	1	0	1	2	1	1	2	2	-1	0	-1	-1	0	1	0	0	2	2	2	1	0	1	0
A02	8688779	2	0	0	0	0	0	0	1	0	0	0	0	0	0	0	0	0	0	2	2	2	0	0	0	0	0	2	2	2	1	2	2	2	0	0	0	0	0	0	0	-1	0	0	0	0	0	0	0
A02	8717154	2	-1	1	0	0	0	0	0	0	0	0	0	0	0	0	0	0	0	2	2	2	0	0	0	0	-1	2	2	2	0	2	2	2	1	0	0	0	0	0	0	0	0	0	0	0	0	0	0
A02	8717172	2	-1	1	0	0	0	0	0	0	0	0	0	0	0	0	0	0	0	2	2	2	0	0	0	0	-1	2	2	2	0	2	2	2	1	0	0	0	0	0	0	0	0	0	0	0	0	0	0
A02	8962958	1	1	1	0	0	2	0	2	1	1	0	0	1	0	1	1	1	-1	1	0	1	0	-1	0	1	0	1	2	0	0	0	1	-1	0	0	2	-1	0	1	0	0	-1	0	1	0	2	0	2
A02	8984789	2	0	0	0	0	0	0	0	0	0	0	0	0	0	0	0	0	0	2	2	2	0	0	0	0	0	1	2	2	2	2	2	2	-1	0	0	0	0	0	0	-1	0	0	0	0	0	0	0
A02	8984795	2	0	0	0	0	0	0	0	0	0	0	0	0	0	0	0	0	0	2	2	2	0	0	0	0	0	1	2	2	2	2	2	2	-1	0	0	0	0	0	0	-1	0	0	0	0	0	0	0
A02	9622179	2	0	0	0	0	0	0	0	-1	0	0	1	0	2	0	0	0	0	-1	2	1	-1	0	0	0	0	2	2	2	1	2	2	2	0	0	0	0	0	-1	0	0	0	0	0	0	0	-1	0
A02	9622180	2	0	0	0	0	0	0	0	-1	0	0	1	0	2	0	0	0	0	-1	2	1	-1	0	0	0	0	2	2	2	1	2	2	2	0	0	0	0	0	-1	0	0	0	0	0	0	0	-1	0
A02	9690109	0	1	0	0	1	2	1	1	1	1	1	1	1	0	-1	0	2	0	0	0	0	2	1	-1	1	1	0	1	-1	0	1	1	0	0	2	-1	0	0	-1	0	2	1	1	2	1	1	0	0
A02	9782680	1	0	0	0	0	0	0	0	1	1	0	1	1	1	0	1	0	1	1	1	0	0	-1	0	0	2	0	0	-1	1	2	1	1	1	0	0	0	1	2	0	-1	0	0	-1	0	1	-1	0
A02	9798840	2	0	0	0	0	0	1	0	0	0	0	0	0	2	0	0	0	0	0	2	1	0	0	0	0	0	2	2	2	0	2	1	2	0	0	0	0	0	0	0	-1	0	0	0	0	0	0	-1
A02	10037671	0	0	1	1	2	2	0	0	0	0	1	1	1	0	0	1	1	2	0	0	1	2	1	-1	1	1	0	-1	0	2	0	1	0	0	0	1	1	-1	-1	-1	0	0	2	1	0	1	1	0
A02	10345302	1	2	0	1	2	0	0	1	1	1	0	0	1	0	0	1	1	1	2	0	0	0	0	0	2	-1	-1	-1	0	0	1	1	2	1	0	-1	1	0	2	1	0	1	1	0	0	1	0	0
A02	10497766	0	0	0	0	0	0	0	0	0	0	0	-1	0	0	0	0	0	0	0	0	-1	0	0	0	0	0	0	0	-1	-1	0	0	0	0	-1	0	0	1	0	0	0	0	0	0	0	0	0	0
A02	10686901	2	0	0	0	0	0	-1	1	0	0	0	0	0	2	0	0	0	0	2	2	2	0	0	0	-1	0	2	2	2	2	2	2	2	0	0	-1	0	0	0	0	0	0	0	0	0	0	0	0
A02	11179436	2	0	0	0	0	0	0	0	0	0	0	0	1	2	0	0	0	0	2	-1	1	0	0	0	0	0	2	2	2	0	2	2	2	0	-1	0	1	0	0	0	0	0	0	0	0	0	0	0
A02	11258811	2	-1	0	0	0	0	0	0	0	0	0	0	0	2	0	0	0	0	2	2	2	0	0	0	0	0	-1	2	-1	0	2	2	2	-1	0	0	0	0	0	0	0	0	0	0	0	0	0	0
A02	11413758	1	0	0	0	0	-1	0	0	0	0	0	0	0	1	0	0	0	0	2	1	1	0	0	0	-1	0	2	2	-1	1	2	1	1	0	0	0	-1	0	0	0	0	-1	0	0	0	0	-1	0
A02	11421750	2	0	0	0	-1	0	0	0	0	0	0	0	-1	2	0	0	0	0	2	2	2	0	0	0	0	-1	2	2	2	1	1	2	2	0	0	0	0	0	0	0	0	0	0	0	0	-1	0	0
A02	11449256	1	1	0	-1	0	1	1	2	2	1	1	1	1	-1	1	0	1	0	-1	-1	-1	-1	-1	2	1	0	1	1	-1	0	1	1	1	-1	1	2	2	0	1	0	1	0	1	0	1	1	0	0
A02	11543400	2	0	0	0	0	0	0	0	0	0	0	-1	0	2	0	0	0	0	2	1	2	0	0	1	0	2	2	2	2	0	2	2	2	0	0	0	0	0	-1	0	0	0	0	0	-1	0	0	0
A02	11546444	2	0	0	0	0	0	0	0	0	0	0	0	0	2	0	0	0	0	-1	2	1	0	0	0	-1	0	2	-1	-1	1	2	2	2	0	0	0	0	0	0	0	0	0	0	0	0	0	0	0
A02	11837110	2	0	0	0	0	0	0	0	0	0	0	0	0	2	0	0	0	0	2	1	1	0	0	-1	0	0	2	2	2	2	2	2	1	0	0	0	2	-1	0	0	0	0	0	0	0	0	0	0
A02	11959957	2	0	0	0	0	0	0	0	0	0	0	0	0	2	0	0	0	0	-1	-1	2	-1	0	0	0	0	2	2	2	1	2	2	2	0	-1	0	0	0	0	0	0	0	-1	0	0	0	0	0
A02	11959963	2	0	0	0	0	0	0	0	0	0	0	0	0	2	0	0	0	0	-1	-1	2	-1	0	0	0	0	2	2	2	1	2	2	2	0	-1	0	0	0	0	0	0	0	-1	0	0	0	0	0
A02	11959965	2	0	0	0	0	0	0	0	0	0	0	0	0	2	0	0	0	0	-1	-1	2	-1	0	0	0	0	2	2	2	1	2	2	2	0	-1	0	0	0	0	0	0	0	-1	0	0	0	0	0
A02	11959980	2	0	0	0	0	0	0	0	0	0	0	0	0	2	0	0	0	0	-1	-1	2	-1	0	0	0	0	2	2	2	1	-1	2	2	0	-1	0	0	0	0	0	0	0	-1	0	0	0	0	0
A02	11959990	2	0	0	0	0	0	0	0	0	0	0	0	0	2	0	0	0	0	-1	-1	2	-1	0	0	0	0	2	2	2	1	-1	2	2	0	-1	0	0	0	0	0	0	0	-1	0	0	0	0	0
A02	12387788	2	0	0	0	0	0	0	0	0	0	0	0	0	2	0	0	0	0	2	2	2	-1	0	0	0	0	2	2	2	1	2	2	2	0	0	0	0	-1	0	0	0	0	0	0	0	0	0	0
A02	12397288	2	0	0	0	0	0	0	0	0	0	0	0	0	2	0	0	0	0	2	2	0	0	-1	0	0	2	2	2	2	1	2	2	2	-1	0	0	0	0	0	0	0	0	0	0	-1	0	0	0
A02	12397299	2	0	0	0	0	0	0	0	0	0	0	0	0	2	0	0	0	0	2	2	0	0	-1	0	0	2	2	2	2	1	2	2	2	-1	0	0	0	0	0	0	0	0	0	0	-1	0	0	0
A02	12491950	2	0	0	0	0	0	0	0	0	0	0	0	0	-1	0	0	0	0	-1	2	2	1	0	0	0	0	2	2	2	0	2	2	2	0	0	0	0	0	0	0	0	-1	0	0	0	0	0	0
A02	12634011	2	0	0	0	0	0	0	0	0	0	0	0	0	2	-1	0	0	-1	2	2	1	0	0	0	0	0	2	2	2	1	2	2	2	0	0	0	0	-1	0	0	0	-1	0	0	0	0	0	0
A02	12731501	1	0	0	0	0	1	1	0	0	2	0	1	1	1	1	1	2	0	1	0	1	0	1	2	1	0	1	1	0	0	1	1	-1	0	1	1	0	1	0	1	0	0	1	1	-1	1	1	1
A02	12873090	2	0	0	0	0	-1	0	0	0	0	0	0	0	2	0	0	0	0	2	2	1	0	0	0	0	0	2	2	2	0	2	2	-1	0	0	0	1	0	0	0	0	0	0	0	0	0	-1	1
A02	12900927	1	1	0	1	1	0	1	0	0	0	0	0	0	1	2	1	1	0	0	0	1	-1	1	-1	0	1	1	0	0	0	1	2	1	-1	1	2	2	-1	-1	1	1	2	0	0	1	0	1	1
A02	13130416	1	0	0	0	0	0	0	0	0	0	0	0	0	1	0	0	0	0	1	1	0	0	0	0	0	-1	0	1	1	0	1	1	0	0	0	0	0	0	0	0	0	0	0	0	0	0	0	0
A02	13130422	1	0	0	0	0	0	0	0	0	0	0	0	0	1	0	0	0	0	1	1	0	0	0	0	0	-1	0	1	1	0	1	1	0	0	0	0	0	0	0	0	0	0	0	0	0	0	0	0
A02	13130431	1	0	0	0	0	0	0	0	0	0	0	0	0	1	0	0	0	0	1	1	0	0	0	0	0	-1	2	1	1	0	1	1	2	0	0	0	0	0	0	0	0	0	0	0	0	0	0	0
A02	13130434	1	0	0	0	0	0	0	0	0	0	0	0	0	1	0	0	0	0	1	1	0	0	0	0	0	-1	2	1	1	0	1	1	2	0	0	0	0	0	0	0	0	0	0	0	0	0	0	0
A02	13130435	1	0	0	0	0	0	0	0	0	0	0	0	0	1	0	0	0	0	1	1	0	0	0	0	0	-1	2	1	1	0	1	1	2	0	0	0	0	0	0	0	0	0	0	0	0	0	0	0
A02	13130444	1	0	0	0	0	0	0	0	0	0	0	0	0	1	0	0	0	0	1	1	0	0	0	0	0	-1	2	1	1	0	1	1	2	0	0	0	0	0	0	0	0	0	0	0	0	0	0	0
A02	13616202	2	0	0	0	0	0	0	0	0	0	0	0	0	2	0	0	0	-1	2	2	0	0	0	0	0	0	2	2	2	0	-1	2	2	0	0	0	0	-1	0	0	0	0	0	0	0	0	0	0
A02	13616210	2	0	0	0	0	0	0	0	0	0	0	0	0	2	0	0	0	-1	2	2	0	0	0	0	0	0	2	2	2	0	-1	2	2	0	0	0	0	-1	0	0	0	0	0	0	0	0	0	0
A02	13840746	2	0	0	0	0	0	0	-1	0	0	0	0	0	2	0	0	1	0	2	2	-1	0	0	0	0	0	2	2	2	0	2	2	2	0	0	0	0	0	0	0	-1	0	0	0	0	0	0	0
A02	13883870	2	0	0	0	0	0	0	0	0	-1	0	0	0	2	0	0	0	-1	2	-1	0	0	0	0	0	-1	-1	2	2	0	2	2	2	0	0	0	0	1	0	0	0	0	-1	0	0	0	0	0
A02	13885000	2	1	1	1	0	1	1	1	1	-1	1	0	0	-1	0	1	1	0	1	1	2	1	1	1	2	2	1	2	0	0	1	0	2	1	0	1	1	2	0	0	1	1	-1	2	2	-1	1	1
A02	14299486	1	0	0	0	0	0	0	0	0	0	0	0	0	0	0	0	0	0	1	0	0	0	0	1	0	0	0	0	0	1	0	0	0	0	0	0	0	0	0	0	1	1	0	1	0	0	0	0
A02	14370242	2	0	0	0	0	0	0	0	0	0	0	0	0	2	0	0	0	1	-1	-1	0	0	0	0	0	0	2	2	2	0	-1	2	-1	0	0	0	0	0	0	0	2	2	-1	0	2	0	0	0
A02	14370247	2	0	0	0	0	0	0	0	0	0	0	0	0	2	0	0	0	1	-1	-1	0	0	0	0	0	0	2	2	2	0	-1	2	-1	0	0	0	0	0	0	0	2	2	-1	0	2	0	0	0
A02	14688306	2	0	0	0	0	0	0	0	0	0	0	0	0	2	1	0	2	0	2	2	0	0	-1	0	0	0	2	2	2	0	2	2	2	1	-1	0	0	0	0	0	2	2	2	0	2	0	0	0
A02	14881530	2	0	0	0	0	0	0	0	0	0	0	0	-1	2	0	0	2	0	2	2	0	0	0	0	0	0	2	2	-1	0	2	2	2	-1	0	0	0	0	0	0	2	2	2	-1	2	0	0	0
A02	15238586	2	0	0	0	0	0	0	0	0	0	0	0	0	2	0	0	2	1	2	2	0	0	0	0	0	0	2	2	2	0	2	2	2	0	0	0	0	0	0	0	2	2	2	0	2	0	0	0
A02	15241182	0	0	2	1	1	1	1	1	0	0	1	1	2	1	0	0	0	0	1	2	0	1	2	-1	1	0	2	2	1	1	-1	0	-1	1	1	0	0	0	1	2	1	1	1	1	1	1	1	1
A02	15370953	0	1	1	0	-1	0	1	1	1	0	2	1	0	0	0	1	0	1	1	2	0	-1	0	1	1	0	1	0	0	0	0	2	0	1	0	0	0	1	0	1	1	1	0	1	1	1	-1	2
A02	15530403	0	0	1	1	2	0	0	0	1	1	0	1	1	0	0	1	0	1	1	0	0	1	0	2	1	1	0	1	0	0	1	1	0	2	0	1	-1	2	1	1	1	0	0	1	1	0	0	1
A02	15591320	2	1	0	1	0	1	1	0	0	1	1	0	0	2	1	1	2	2	2	2	2	1	1	1	1	1	2	2	2	1	2	0	0	0	0	1	1	0	0	0	2	2	2	0	1	2	0	2
A02	15591323	1	1	0	1	0	1	1	0	0	1	1	0	0	1	1	1	1	1	0	1	1	1	1	1	1	1	0	0	1	1	0	0	0	0	0	1	1	0	0	0	0	1	1	0	1	2	0	2
A02	15728447	2	0	0	0	0	0	0	0	0	0	0	0	0	2	0	0	2	0	2	2	2	0	0	0	0	0	2	2	2	0	-1	-1	0	0	0	0	0	0	0	-1	2	2	2	0	0	0	0	0
A02	15829726	2	0	0	0	0	0	0	0	0	0	0	0	1	2	0	0	2	2	2	2	2	0	0	0	0	0	2	2	2	0	2	0	0	0	0	0	0	0	0	0	2	2	2	0	0	0	0	0
A02	15829740	2	0	0	0	0	0	0	0	0	0	0	0	1	2	0	0	2	2	2	2	2	0	0	0	0	0	2	2	2	0	2	0	0	0	0	0	0	0	0	0	2	2	2	0	0	0	0	0
A02	15964483	0	1	-1	1	0	-1	1	1	1	0	0	0	0	1	1	1	1	0	2	0	0	1	0	0	1	0	1	1	1	1	0	1	0	1	0	0	0	1	1	1	1	1	1	0	1	0	0	1
A02	15964528	0	1	-1	0	0	-1	1	1	1	0	0	0	0	1	1	0	0	0	2	0	0	0	0	0	0	1	1	1	0	1	0	0	0	1	0	0	0	0	1	1	1	1	1	0	1	0	0	1
A02	15964537	0	1	-1	0	0	-1	1	1	1	0	0	0	0	1	1	0	0	0	2	0	0	0	0	0	0	1	1	1	0	1	0	1	0	1	0	0	0	0	1	1	1	1	1	0	1	0	0	1
A02	15964541	2	1	-1	2	2	-1	1	2	1	2	1	1	1	2	1	2	2	2	2	1	1	2	2	1	2	2	2	2	2	1	2	2	2	2	2	2	2	2	1	1	2	2	2	1	2	1	1	1
A02	15964549	1	0	-1	0	0	-1	0	0	0	0	0	0	0	1	1	0	0	0	0	0	0	0	0	0	0	1	0	1	0	1	1	1	1	1	2	0	0	1	1	0	0	0	1	0	0	1	0	1
A02	15964550	0	1	-1	0	0	-1	1	1	0	1	1	1	1	0	1	0	0	1	0	1	0	0	1	1	1	1	1	1	1	0	0	1	1	1	0	0	0	0	0	0	0	1	1	1	0	0	0	0
A02	15964555	0	1	-1	0	0	-1	1	1	1	0	0	0	0	1	1	0	0	0	2	0	0	0	0	0	0	1	1	1	0	1	0	0	0	1	0	0	0	0	1	1	1	1	1	0	1	0	0	1
A02	15989797	2	0	0	0	0	-1	0	0	0	0	0	0	0	2	0	0	-1	0	2	2	0	0	0	0	0	0	2	2	2	0	2	0	0	0	0	0	0	-1	0	0	2	2	1	1	0	0	0	0
A02	16272803	2	0	0	0	0	0	0	0	0	0	0	0	0	2	-1	0	0	0	2	0	0	0	0	0	-1	0	-1	2	-1	-1	2	0	0	0	0	0	0	0	0	-1	2	2	2	0	0	0	0	0
A02	16467546	2	0	-1	0	0	0	0	0	0	0	0	0	0	2	0	0	0	0	2	1	0	0	0	0	0	0	2	2	-1	0	-1	0	0	0	0	0	0	0	0	0	2	2	2	0	0	0	0	0
A02	16702017	1	0	0	0	0	0	0	0	0	0	0	0	0	0	1	0	0	0	0	0	0	2	1	1	0	-1	1	1	1	0	0	0	0	0	0	0	-1	2	0	0	0	0	1	1	2	0	0	0
A02	16702023	1	0	0	0	0	0	0	0	0	0	0	0	0	0	1	0	0	0	0	0	0	2	1	1	0	-1	1	1	1	0	0	0	0	0	0	0	-1	2	0	0	0	0	1	1	2	0	0	0
A02	16702029	1	0	0	0	0	0	0	0	0	0	0	0	0	0	1	0	0	0	0	0	0	2	1	1	0	-1	1	1	1	0	0	0	0	0	0	0	-1	2	0	0	0	0	1	1	2	0	0	0
A02	16702048	2	0	0	0	0	0	0	0	0	0	0	0	0	2	1	0	0	0	2	0	0	2	1	1	0	-1	2	2	2	0	2	0	0	0	0	0	-1	2	0	0	2	2	2	1	2	0	0	0
A02	16895818	2	0	0	0	0	0	0	0	0	0	0	0	0	2	0	0	0	0	2	2	0	0	0	0	0	0	2	2	2	0	2	0	0	0	0	0	0	0	0	0	2	2	2	0	-1	0	0	0
A02	16895852	2	0	0	0	0	0	-1	0	0	0	0	0	0	2	0	0	0	-1	2	2	0	0	0	0	0	0	2	2	2	0	2	0	0	0	0	0	0	0	0	0	2	2	2	0	-1	0	0	0
A02	17560442	2	0	0	0	0	0	0	0	0	0	0	0	0	2	0	0	0	0	2	1	0	0	0	0	0	-1	2	2	-1	0	2	0	0	0	0	0	0	0	0	0	2	2	2	1	0	0	0	0
A02	18010175	1	0	0	0	0	0	0	0	0	0	0	0	0	0	0	0	0	0	0	-1	0	0	0	0	0	0	0	0	0	0	0	1	0	0	2	0	0	0	0	1	0	0	0	0	0	0	0	1
A02	18416956	-1	0	0	0	0	-1	0	0	0	0	0	0	0	1	0	0	0	0	1	2	0	0	0	0	0	0	2	2	2	0	0	0	0	0	-1	-1	0	0	0	0	1	2	2	0	0	-1	0	0
A02	18425801	2	0	0	0	0	0	0	0	0	0	0	0	0	2	0	0	0	0	2	1	0	0	0	-1	0	0	2	2	2	0	2	0	0	-1	0	0	0	0	0	0	1	2	2	0	0	-1	0	0
A02	18425808	2	0	0	0	0	0	0	0	0	0	0	0	0	2	0	0	0	0	2	1	0	0	0	-1	0	0	2	2	2	0	2	0	0	-1	0	0	0	0	0	0	1	2	2	0	0	-1	0	0
A02	18573275	2	0	0	0	0	0	0	0	0	0	0	0	0	-1	0	0	0	0	2	2	0	0	0	0	0	0	2	2	2	0	2	0	0	0	0	0	0	0	0	0	2	2	2	0	0	0	0	0
A02	18573287	2	0	0	0	0	0	0	0	0	0	0	0	0	-1	0	0	0	0	2	2	0	0	0	0	0	0	2	2	2	0	2	0	0	0	0	0	0	0	0	0	2	2	2	0	0	0	0	0
A02	18573302	1	0	0	0	0	1	1	0	0	0	0	0	0	0	0	-1	0	0	0	0	0	0	1	0	0	-1	1	0	0	1	0	0	1	0	0	1	0	2	1	0	0	0	0	0	0	1	0	0
A02	19065221	1	1	0	0	1	0	1	1	0	0	1	0	0	1	1	0	1	0	0	0	1	1	0	1	1	1	0	0	1	1	1	1	0	1	1	0	-1	0	0	1	-1	-1	0	1	1	0	0	1
A02	19142023	0	0	0	0	0	0	0	0	0	0	0	0	0	0	0	0	0	2	0	0	0	0	0	0	0	0	0	-1	0	1	0	0	0	0	0	0	0	0	0	0	0	0	0	0	0	1	0	0
A02	19142043	0	0	0	0	0	0	1	0	0	0	0	1	1	0	0	0	0	0	0	1	0	2	0	0	2	0	0	-1	0	0	0	0	0	0	0	2	0	0	1	0	0	0	1	1	0	0	0	1
A02	19142046	0	0	0	0	1	0	1	1	0	0	0	0	1	0	0	0	1	0	0	0	2	0	1	0	0	0	0	-1	0	0	0	1	0	1	2	0	0	0	0	0	0	0	0	0	0	0	2	0
A02	19743503	2	0	0	0	0	0	0	0	0	-1	0	-1	0	2	0	0	0	0	2	1	-1	0	0	0	0	0	2	2	2	-1	2	0	0	0	0	0	0	-1	0	-1	2	2	2	0	0	0	-1	0
A02	19795514	2	0	0	0	-1	-1	0	0	0	0	0	0	0	2	0	0	-1	-1	2	1	-1	-1	0	0	0	0	2	2	2	0	2	0	0	0	0	0	0	-1	0	0	2	2	2	0	0	0	-1	0
A02	20136875	1	0	0	0	1	0	0	0	1	0	1	2	1	0	0	1	1	0	0	0	0	-1	-1	0	0	0	-1	2	0	0	0	1	0	0	0	1	0	1	-1	0	-1	0	0	1	0	0	0	0
A02	20138970	1	0	1	1	1	0	1	0	1	0	1	1	1	2	0	0	0	1	0	0	0	1	1	0	1	0	-1	1	0	0	1	1	0	2	0	0	0	0	0	1	1	2	1	1	0	0	0	0
A02	20146354	1	2	2	1	1	0	2	2	0	1	0	1	1	1	-1	0	0	1	0	0	2	0	0	-1	0	0	0	-1	1	0	1	1	0	0	1	0	0	0	1	0	0	1	0	2	-1	0	-1	0
A02	20146361	1	2	2	1	1	0	2	2	0	1	0	1	1	1	-1	0	0	1	0	0	1	0	0	-1	0	0	0	-1	1	0	1	1	0	0	0	0	0	0	1	0	0	1	0	2	-1	0	-1	0
A02	20563090	1	1	-1	0	0	0	-1	2	0	1	0	1	1	0	1	1	0	0	0	-1	2	0	1	0	1	0	-1	1	1	0	1	2	1	1	0	1	2	1	0	1	1	1	0	0	-1	1	1	1
A02	20591968	1	0	1	1	1	0	1	0	1	0	1	1	1	1	1	1	0	0	1	1	2	1	0	1	1	1	1	0	1	1	0	1	1	1	1	1	1	0	1	1	1	1	2	1	1	0	1	1
A02	20663213	1	1	1	-1	0	1	-1	-1	0	0	1	1	1	0	0	1	2	1	0	1	1	0	0	0	-1	-1	-1	0	0	0	0	1	1	-1	1	0	0	0	0	0	0	0	0	0	0	0	-1	1
A02	20829177	2	0	0	0	0	0	0	-1	0	0	0	0	0	2	0	0	0	0	2	2	-1	0	0	0	0	0	2	-1	2	0	2	0	0	0	0	0	0	-1	0	0	2	2	2	0	0	0	0	0
A02	20969924	2	1	1	1	0	1	1	2	1	1	2	2	1	2	2	1	1	1	2	1	1	2	1	1	1	1	-1	2	2	1	1	1	1	2	0	1	2	2	1	1	1	2	-1	1	-1	1	2	1
A02	20969929	1	0	0	0	0	0	0	0	0	0	0	0	0	0	0	0	0	0	0	0	0	0	0	0	1	1	-1	0	1	0	0	1	0	1	0	0	0	0	1	1	1	0	-1	0	-1	1	0	0
A02	20969938	0	1	1	1	0	1	1	1	1	1	1	0	1	0	1	0	1	0	1	1	1	0	0	1	1	0	-1	0	1	1	0	1	1	0	0	0	2	1	1	1	1	2	-1	1	-1	0	1	1
A02	20969941	1	1	1	1	0	1	1	2	1	1	2	2	1	2	2	1	1	1	2	1	1	2	0	1	1	1	-1	2	2	1	0	1	1	2	0	1	2	2	1	1	1	2	-1	1	-1	1	2	1
A02	20970063	0	1	0	0	0	0	0	0	0	0	0	0	0	0	0	0	0	0	0	0	0	-1	0	0	0	0	0	0	0	0	0	0	0	2	0	0	0	0	0	0	2	0	0	1	1	1	1	1
A02	20970229	0	1	1	1	1	1	1	1	1	2	1	1	1	0	1	1	1	1	1	1	-1	0	0	1	2	0	0	-1	2	1	0	1	1	2	1	1	-1	1	1	1	0	1	2	0	1	1	1	1
A02	20970230	0	1	1	1	1	1	1	1	1	2	1	1	1	0	1	1	1	1	1	1	-1	0	0	1	2	0	0	-1	2	1	0	1	1	2	1	1	-1	1	1	1	0	1	2	0	1	1	1	1
A02	21030184	2	0	0	0	0	0	0	0	0	0	0	0	0	2	0	0	0	0	2	0	0	-1	0	0	0	0	2	2	2	0	2	0	0	0	-1	0	0	0	-1	0	2	2	2	0	-1	0	0	0
A02	21030215	2	0	0	0	0	0	0	0	0	0	0	0	0	2	0	0	0	0	2	0	0	-1	0	0	0	0	2	2	2	0	2	0	0	0	-1	0	0	0	-1	0	2	2	2	0	-1	0	0	0
A02	21065378	2	0	0	0	0	0	0	0	0	-1	0	0	0	2	0	-1	0	0	2	1	-1	0	0	-1	0	0	2	2	-1	0	-1	0	0	0	0	0	0	0	0	0	2	2	2	0	0	0	0	0
A02	21169380	2	0	0	0	0	0	-1	0	0	0	0	0	0	2	0	0	0	-1	2	1	0	0	0	0	0	0	2	2	2	0	-1	0	0	-1	0	0	0	0	0	0	2	2	2	0	0	0	0	0
A02	21321579	1	0	0	0	0	0	0	0	0	0	0	0	0	1	0	0	0	0	0	0	0	-1	0	0	0	0	0	1	1	0	0	0	0	0	0	0	0	0	0	0	0	1	0	0	0	0	0	0
A02	21420653	2	0	-1	0	0	0	0	0	0	0	0	0	0	2	0	0	0	0	2	1	0	0	0	0	0	0	2	2	-1	0	2	0	0	0	0	0	0	0	0	-1	2	2	2	0	-1	0	0	0
A02	21601072	2	0	0	0	0	0	0	0	0	0	0	0	0	2	0	0	0	0	2	1	0	0	0	0	-1	0	1	2	2	0	2	0	0	-1	0	0	-1	0	0	0	2	2	2	0	0	0	0	0
A02	22158213	2	0	0	0	0	0	0	0	0	0	0	0	0	2	0	0	0	0	1	1	1	0	0	0	0	0	2	2	2	0	2	0	0	0	0	1	0	0	0	0	2	2	2	-1	0	0	0	0
A02	22158225	2	0	0	0	0	0	0	0	0	0	0	0	0	2	0	0	0	0	1	1	1	0	0	0	0	0	2	2	2	0	2	0	0	0	0	1	0	0	0	0	2	2	2	0	0	0	0	0
A02	22165748	2	0	0	0	0	0	0	0	0	0	0	0	0	2	0	0	0	0	2	1	0	-1	0	0	0	0	-1	2	2	0	2	0	0	0	0	-1	0	0	-1	0	2	2	2	0	0	0	0	0
A02	22850121	2	0	0	0	0	0	0	0	0	0	0	-1	0	2	0	0	0	0	2	0	0	0	0	0	0	0	2	0	2	0	2	0	0	0	0	0	-1	0	0	0	2	2	2	0	0	0	0	0
A02	22850161	2	0	0	0	0	0	0	0	0	0	-1	-1	0	2	0	0	0	0	-1	1	0	0	0	0	0	0	2	2	2	0	2	0	0	0	0	0	-1	0	0	0	2	2	2	0	0	0	0	0
A02	22850166	2	0	0	0	0	0	0	0	0	0	-1	-1	0	2	0	0	0	0	-1	1	0	0	0	0	0	0	2	2	2	0	2	0	0	0	0	0	-1	0	0	0	2	2	2	0	0	0	0	0
A02	23063955	2	0	0	0	0	0	0	0	0	0	0	-1	0	2	0	0	0	0	2	1	0	0	0	0	0	0	2	2	2	0	2	0	2	0	0	0	0	0	0	0	1	2	-1	0	0	0	0	0
A02	23063976	2	0	0	0	0	0	0	0	0	0	0	-1	0	2	0	0	0	0	2	1	0	0	0	0	0	0	2	2	2	0	2	0	2	0	0	0	0	0	0	0	1	2	2	0	0	0	0	0
A02	23089168	2	0	0	0	0	0	0	0	0	0	0	0	0	2	0	0	0	0	2	2	0	0	0	0	0	0	2	2	2	0	2	0	0	0	0	0	0	-1	0	0	2	-1	2	0	0	0	0	0
A02	23089198	1	0	1	1	1	1	0	1	1	0	2	1	1	1	2	0	1	0	0	1	2	0	1	1	1	0	1	1	0	1	1	0	0	1	2	0	0	0	1	1	0	-1	1	1	0	1	0	1
A02	23686801	1	1	1	1	2	0	1	2	0	0	2	1	0	2	0	0	0	2	0	1	0	0	0	1	1	0	1	2	0	1	-1	0	0	1	0	0	0	2	1	0	0	1	0	1	0	2	0	1
A02	23686823	1	1	1	1	2	0	1	2	0	0	2	1	0	2	0	0	0	2	0	1	0	0	0	1	1	0	1	2	0	1	0	0	0	1	0	0	0	2	1	0	0	1	0	1	0	2	0	1
A02	23686827	1	1	0	0	0	0	0	0	2	1	0	0	0	0	0	0	1	0	1	1	0	1	2	1	1	0	0	0	0	0	0	0	0	0	1	0	1	0	0	0	0	1	0	0	2	0	0	0
A02	23711328	0	0	1	1	1	0	1	0	1	0	2	0	1	1	0	0	0	0	-1	0	0	1	0	0	1	0	0	1	1	2	1	1	1	0	1	2	-1	1	1	1	1	2	0	0	0	1	1	0
A02	23711349	0	0	1	1	1	0	1	0	1	0	2	0	1	0	0	0	0	0	-1	0	0	0	0	0	1	0	0	0	1	2	0	1	1	0	1	2	-1	1	1	1	1	2	0	0	0	1	1	0
A02	23901208	2	0	0	0	0	0	0	0	0	0	0	0	0	2	0	0	0	0	2	1	0	0	0	0	0	0	-1	0	2	0	2	0	0	0	0	0	0	0	0	-1	2	2	-1	2	1	2	0	1
A02	24421250	2	0	0	0	0	0	0	-1	0	0	0	0	0	2	0	-1	-1	0	2	1	-1	0	0	0	0	-1	0	0	2	-1	2	-1	0	0	0	0	0	0	0	0	2	2	2	2	2	2	-1	0
A02	24423358	2	0	0	0	0	0	0	0	-1	0	0	0	0	2	0	0	0	0	2	1	0	-1	0	0	0	0	0	0	2	0	2	0	0	0	0	0	0	0	0	0	2	2	-1	2	2	2	0	0
A02	24423364	2	0	0	0	0	0	0	0	-1	0	0	0	0	2	0	0	0	0	2	1	0	-1	0	0	0	0	0	0	2	0	2	0	0	0	0	0	0	0	0	0	2	2	-1	2	2	2	0	0
A02	24423366	2	0	0	0	0	0	0	0	-1	0	0	0	0	2	0	0	0	0	2	1	0	-1	0	0	0	0	0	0	2	0	2	0	0	0	0	0	0	0	0	0	2	2	-1	2	2	2	0	0
A02	24423376	2	0	0	0	0	0	0	0	-1	0	0	0	0	2	0	0	0	0	2	1	0	-1	0	0	0	0	0	0	2	0	2	0	0	0	0	0	0	0	0	0	2	2	-1	2	2	2	0	0
A02	24423383	2	0	0	0	0	0	0	0	-1	0	0	0	0	2	0	0	0	0	2	1	0	-1	0	0	0	0	0	0	2	0	2	0	0	0	0	0	0	0	0	0	2	2	-1	2	2	2	0	0
A02	24423405	2	0	0	0	0	0	0	0	-1	0	0	0	0	2	0	0	0	0	2	1	0	-1	0	0	0	0	0	0	2	0	2	0	0	0	0	0	0	0	0	0	2	2	-1	2	2	2	0	0
A02	24443395	2	-1	1	2	1	2	2	1	1	1	1	1	0	0	1	1	0	2	-1	0	1	2	-1	-1	2	0	2	1	2	1	1	2	0	1	0	1	-1	2	1	0	1	-1	0	0	1	1	2	0
A02	24740826	2	0	0	0	0	0	0	0	1	0	0	0	0	2	0	0	0	-1	2	0	0	0	0	0	0	0	0	0	2	0	2	0	0	0	-1	0	0	0	0	0	2	2	2	2	2	2	0	1
A02	25225881	2	0	0	0	0	-1	0	0	0	0	0	0	0	2	0	0	0	0	1	1	-1	2	-1	1	0	2	0	0	2	0	2	0	0	0	0	-1	0	0	0	0	2	2	2	0	2	1	0	2
A02	25295047	2	0	0	0	0	0	0	0	0	0	0	0	0	2	-1	0	0	0	2	2	0	-1	1	0	0	0	1	0	2	0	-1	0	0	0	0	0	0	0	0	0	2	2	1	1	1	2	0	1
A02	25365502	2	0	0	0	0	0	0	0	0	0	0	0	0	2	0	0	0	0	0	1	0	-1	0	0	0	-1	0	0	2	0	2	0	0	0	0	0	0	0	0	0	0	0	0	0	0	0	0	0
A02	25395567	2	0	0	0	0	0	0	0	0	0	0	0	0	2	0	-1	0	0	0	2	0	0	0	0	0	0	0	0	2	0	2	0	0	0	0	0	0	0	0	0	0	0	0	0	0	0	0	0
A02	25443082	2	0	-1	0	0	0	0	0	0	0	0	0	0	2	0	0	-1	0	0	2	0	0	0	-1	0	0	0	0	2	0	2	0	0	0	0	0	0	0	-1	0	0	0	0	0	0	0	0	0
A02	25443093	2	0	-1	0	0	0	0	0	0	0	0	0	0	2	0	0	-1	0	0	2	0	0	0	-1	0	0	0	0	2	0	2	0	0	0	0	0	0	0	-1	0	0	0	0	0	0	0	0	0
A02	25675833	2	1	1	2	2	1	2	2	2	2	2	1	2	2	2	1	1	2	2	2	2	1	1	2	2	2	2	1	2	1	2	1	2	1	2	2	2	1	2	1	2	1	1	1	2	2	2	1
A02	26001586	2	0	0	0	0	0	0	0	0	0	0	0	0	2	0	0	0	0	0	1	0	0	0	0	0	0	0	0	0	0	2	2	2	0	0	0	-1	0	0	0	0	0	0	0	1	0	0	0
A02	26001606	2	0	0	0	0	0	0	0	0	0	0	0	0	2	0	0	0	0	0	1	0	0	0	0	0	0	0	0	0	0	2	2	2	0	0	0	-1	0	0	0	0	0	0	0	1	0	0	0
A02	26202646	2	0	0	0	0	0	0	0	0	0	0	0	0	2	0	0	0	0	0	0	0	0	0	0	0	-1	0	-1	1	0	2	2	2	0	0	0	0	0	0	0	0	0	0	0	0	0	0	0
A02	26216375	1	0	0	0	0	0	0	0	0	0	0	0	0	2	0	0	0	-1	-1	0	0	0	0	0	0	0	0	0	2	0	2	2	2	-1	0	0	0	0	0	0	0	0	-1	0	0	0	0	0
A02	26288558	2	0	0	0	0	0	0	0	0	0	0	0	0	2	0	0	0	0	0	1	0	0	0	0	0	0	0	0	1	0	2	2	2	0	0	0	0	0	0	0	0	0	0	0	0	0	0	0
A02	26288580	2	0	0	0	0	0	0	0	0	0	0	0	0	2	0	0	0	0	0	1	0	0	0	0	0	0	0	0	1	0	2	2	2	0	0	0	0	0	0	0	0	0	0	0	0	0	0	0
A02	26288625	2	0	0	0	0	0	0	0	0	0	0	0	0	2	0	0	0	0	0	1	0	0	0	0	0	0	0	0	1	0	2	2	2	0	0	0	0	0	0	0	0	0	0	0	0	0	0	0
A02	26368303	0	0	-1	1	2	0	0	0	0	0	2	0	1	0	0	1	0	-1	0	2	-1	1	0	2	-1	2	0	1	0	1	0	0	0	0	0	2	0	0	0	0	1	1	0	1	0	0	-1	0
A02	26368319	0	0	-1	1	2	0	0	0	0	0	2	0	1	0	0	1	0	-1	0	2	-1	1	0	2	-1	2	0	1	0	1	0	0	0	0	0	2	0	0	0	0	1	1	0	1	0	0	-1	0
A02	26613676	-1	0	0	0	0	0	0	0	0	0	0	0	0	2	0	2	0	-1	0	1	0	0	0	0	0	0	0	0	1	1	2	2	2	0	-1	0	0	0	0	0	0	0	0	0	0	0	0	0
A02	26613679	-1	0	0	0	0	0	0	0	0	0	0	0	0	2	0	2	0	-1	0	1	0	0	0	0	0	0	0	0	1	1	2	2	2	0	-1	0	0	0	0	0	0	0	0	0	0	0	0	0
A02	26613682	-1	0	0	0	0	0	0	0	0	0	0	0	0	2	0	2	0	-1	0	1	0	0	0	0	0	0	0	0	1	1	2	2	2	0	-1	0	0	0	0	0	0	0	0	0	0	0	0	0
A02	26696947	0	0	1	0	1	0	0	1	0	1	0	0	1	0	1	1	1	0	0	0	0	0	0	0	2	1	0	0	-1	0	0	0	1	0	0	0	0	0	0	0	1	1	-1	0	0	1	0	1
A02	26701953	2	0	0	0	0	0	0	0	0	0	0	0	0	2	0	0	0	0	0	0	0	0	0	0	0	0	0	0	0	0	0	0	0	0	-1	-1	0	0	0	0	0	0	0	0	0	0	0	0
A02	26904470	0	0	0	0	1	0	0	0	0	0	0	0	0	0	0	0	0	0	0	0	0	0	0	0	0	0	0	-1	0	0	-1	0	0	1	0	0	1	0	0	0	0	0	0	0	0	0	0	0
A02	27074318	2	0	0	0	0	0	0	0	0	0	0	0	0	-1	0	0	0	0	0	0	0	-1	0	0	0	2	0	0	0	0	0	0	0	0	0	0	0	0	0	0	2	2	2	0	0	0	0	0
A02	27074343	2	0	0	0	0	0	0	0	0	0	0	0	0	-1	0	0	0	0	0	0	0	-1	0	0	0	2	0	0	0	0	0	0	0	0	0	0	0	0	0	0	2	2	2	0	0	0	0	0
A02	27074348	2	0	0	0	0	0	0	0	0	0	0	0	0	-1	0	0	0	0	0	0	0	-1	0	0	0	2	0	0	0	0	0	0	0	0	0	0	0	0	0	0	2	2	2	0	0	0	0	0
A02	27074352	2	0	0	0	0	0	0	0	0	0	0	0	0	-1	0	0	0	0	0	0	0	-1	0	0	0	2	0	0	0	0	0	0	0	0	0	0	0	0	0	0	2	2	2	0	0	0	0	0
A02	27074358	2	0	0	0	0	0	0	0	0	0	0	0	0	-1	0	0	0	0	0	0	0	-1	0	0	0	2	0	0	-1	0	0	0	0	0	0	0	0	-1	0	0	2	2	2	0	0	0	0	0
A02	27141345	2	0	0	0	0	0	0	0	0	0	0	0	0	2	0	0	0	0	0	0	0	-1	0	0	0	-1	-1	0	0	0	1	0	0	0	0	0	0	0	-1	0	2	2	2	0	0	1	0	0
A02	27288296	1	0	1	-1	1	1	0	1	1	1	1	2	2	2	1	1	0	1	0	2	1	1	-1	1	1	1	2	2	2	2	-1	0	1	1	2	1	1	2	0	2	1	0	2	1	1	1	1	1
A02	27288308	1	0	1	-1	1	1	0	1	1	1	1	2	2	2	1	1	0	1	0	2	1	1	-1	1	1	1	2	2	2	2	-1	0	1	1	2	1	1	2	0	2	1	0	2	1	1	1	1	1
A02	27288313	1	0	1	-1	1	1	0	1	1	1	1	2	2	2	1	1	0	1	0	2	1	1	-1	1	1	1	2	2	2	2	-1	0	1	1	2	1	1	2	0	2	1	0	2	1	1	1	1	1
A02	27288317	1	0	1	-1	1	1	0	1	1	1	1	2	2	2	1	1	0	1	0	2	1	1	-1	1	1	1	2	2	2	2	-1	0	1	1	2	1	1	2	0	2	1	0	2	1	1	1	1	1
A02	27288319	2	0	1	-1	1	1	0	1	1	1	1	2	2	2	1	1	0	1	0	2	1	2	-1	1	1	2	2	2	2	2	-1	0	1	1	2	1	1	2	0	2	2	2	2	1	1	1	1	1
A02	27288349	2	0	1	2	1	1	0	1	1	1	1	2	2	2	1	1	0	1	0	2	1	2	-1	1	1	2	2	2	2	2	-1	0	1	1	2	1	1	2	0	2	2	2	2	1	1	1	1	1
A02	27288362	1	0	1	2	1	1	0	1	1	1	1	2	2	1	1	1	0	1	0	2	1	1	-1	1	1	1	1	2	2	2	-1	0	1	1	2	1	1	2	0	1	1	0	2	1	1	1	1	1
A02	27604738	2	2	2	2	2	2	2	2	2	2	2	2	2	2	2	0	2	2	0	2	2	2	2	2	2	-1	2	-1	2	1	-1	2	-1	-1	0	-1	0	0	2	0	2	2	2	0	0	0	2	0
A02	27604741	2	2	2	2	2	2	2	2	2	2	2	2	2	2	2	0	2	2	0	2	2	2	2	2	2	-1	2	-1	2	1	-1	2	-1	-1	0	-1	0	0	2	0	2	2	2	0	0	0	2	0
A02	27604753	2	2	2	2	2	2	2	2	2	2	2	2	2	2	2	0	2	2	0	2	2	2	2	2	2	-1	2	-1	2	1	-1	2	-1	-1	0	-1	0	0	2	0	2	2	2	0	0	0	2	0
A02	27604759	2	2	2	2	2	2	2	2	2	2	2	2	2	2	2	0	2	2	0	2	2	2	2	2	2	-1	2	-1	2	1	-1	2	-1	-1	0	-1	0	0	2	0	2	2	2	0	0	0	2	0
A02	27695128	2	2	2	2	2	2	2	2	2	2	2	2	2	2	-1	0	2	2	0	2	2	2	2	2	2	2	2	-1	2	2	2	2	2	0	0	0	0	0	-1	0	2	2	2	1	-1	0	2	0
A02	27795963	1	1	1	0	1	0	0	-1	0	1	0	0	1	0	0	-1	1	2	0	0	1	0	0	0	1	1	1	1	-1	0	1	0	0	0	0	0	0	0	1	0	0	0	0	0	0	0	0	0
A02	27970783	1	0	0	0	0	0	0	0	0	0	0	0	0	1	1	0	0	0	0	0	1	1	1	1	2	2	1	1	1	1	1	1	1	2	1	-1	0	1	2	1	0	-1	1	1	1	1	0	0
A02	28045859	2	2	2	2	2	2	2	-1	0	2	0	2	2	2	2	0	2	0	0	2	2	2	-1	2	2	2	2	2	-1	1	2	2	2	0	0	0	0	-1	2	0	2	2	2	0	0	0	2	0
A02	28294523	2	2	2	2	2	2	2	0	0	2	0	1	2	2	2	0	2	0	0	2	2	2	2	2	2	2	2	2	2	0	2	2	2	0	0	0	-1	0	2	0	2	2	2	0	0	0	2	0
A02	28316128	2	2	2	2	2	2	2	0	0	2	0	2	2	2	2	0	2	0	0	2	2	2	2	-1	2	2	2	2	2	1	-1	2	2	0	0	0	0	0	2	0	2	2	2	0	0	0	2	0
A02	28316171	2	2	2	2	2	2	2	0	0	2	0	2	2	2	2	0	2	0	0	2	2	-1	2	-1	2	2	2	2	2	1	-1	2	2	0	0	0	0	0	2	0	2	2	2	0	0	0	2	0
A02	28523042	2	2	2	2	2	2	2	2	2	2	2	2	2	2	2	2	2	2	0	2	2	2	2	2	2	2	2	2	-1	1	2	2	-1	0	0	0	0	-1	2	-1	2	2	0	1	0	0	-1	0
A02	28559121	2	2	2	2	2	2	2	2	2	2	2	2	2	2	2	2	2	2	0	2	2	2	2	2	2	2	2	2	2	0	-1	2	2	0	0	0	0	0	-1	0	2	-1	-1	0	-1	0	2	0
A02	28559154	2	2	2	2	2	2	2	2	2	2	2	2	2	2	2	2	2	2	0	2	2	2	2	2	2	2	2	2	2	0	-1	2	2	0	0	0	0	0	-1	0	2	-1	-1	0	-1	0	2	0
A02	28658653	1	2	2	2	2	2	2	2	2	-1	2	2	2	2	2	2	2	2	0	-1	2	-1	2	2	-1	2	2	2	2	1	2	2	2	0	0	0	0	1	2	-1	2	2	0	0	0	-1	2	0
A02	28709313	0	0	0	0	0	1	0	0	1	0	0	1	2	2	0	0	0	0	0	1	1	-1	0	0	0	1	-1	1	0	0	1	0	0	0	0	0	1	0	0	0	2	-1	1	0	0	0	1	0
A02	28754610	2	2	2	2	2	2	2	2	2	2	2	-1	2	2	2	2	2	-1	0	-1	2	2	2	2	2	2	2	2	-1	1	-1	2	2	0	0	0	0	0	-1	0	2	2	0	0	0	0	2	0
A02	29175215	2	2	2	2	2	2	2	2	2	2	2	2	2	2	2	2	-1	2	0	2	-1	2	0	0	0	-1	2	2	2	0	2	2	2	0	2	0	0	0	2	0	2	2	0	2	0	0	-1	0
A02	29175283	1	0	-1	1	1	0	1	0	1	0	1	1	1	0	0	0	2	0	-1	1	2	1	0	1	0	2	0	1	1	0	1	1	0	0	1	1	1	0	1	0	1	0	0	0	0	0	2	1
A02	29191297	-1	0	0	0	0	0	0	0	0	0	0	0	0	0	0	-1	-1	0	0	0	1	0	1	1	1	0	0	0	0	1	0	0	0	-1	0	1	2	1	0	1	0	0	1	0	1	0	0	1
A02	29208215	2	2	2	2	2	2	2	2	2	-1	2	2	2	1	2	2	0	2	0	2	0	2	0	-1	0	2	2	-1	2	0	2	2	2	0	2	0	-1	0	-1	0	2	2	0	2	0	0	2	0
A02	29294615	2	2	2	2	2	2	2	2	2	2	2	2	2	2	2	2	0	2	0	1	0	2	0	0	0	2	2	2	-1	0	2	2	2	0	2	0	-1	0	2	0	2	2	0	2	0	0	2	0
A02	29294664	2	2	2	2	2	2	2	2	2	2	2	2	2	2	2	2	0	2	0	1	0	2	0	0	0	2	2	2	-1	0	2	2	2	0	2	0	-1	0	2	0	2	2	0	2	0	0	2	0
A02	29310567	2	2	2	2	2	2	2	2	2	2	2	2	2	2	2	2	0	2	-1	1	0	2	0	0	0	2	2	2	2	0	2	2	2	0	2	0	0	0	2	0	-1	2	0	2	0	1	2	0
A02	29310585	2	2	2	2	2	2	2	2	2	2	2	2	2	2	2	2	0	2	-1	1	0	2	0	0	0	2	2	2	2	0	2	2	2	0	2	0	0	0	2	0	-1	2	0	2	0	1	2	0
A02	29310587	2	2	2	2	2	2	2	2	2	2	2	2	2	2	2	2	0	2	-1	1	0	2	0	0	0	2	2	2	2	0	2	2	2	0	2	0	0	0	2	0	-1	2	0	2	0	1	2	0
A02	29516874	2	2	2	2	2	2	2	2	2	2	2	2	2	2	2	2	0	2	0	1	0	-1	0	0	0	-1	2	2	2	0	2	2	2	-1	2	0	0	0	2	0	2	2	0	2	0	0	2	0
A02	29522612	2	2	2	-1	-1	2	2	2	-1	2	2	2	2	2	2	2	0	2	0	1	0	2	0	0	0	2	2	2	2	0	2	2	2	0	2	0	0	1	2	0	0	2	0	2	0	0	2	0
A02	29741706	2	2	2	2	2	2	2	2	2	2	2	2	2	2	2	2	0	-1	0	1	0	2	0	0	0	2	2	2	2	0	2	2	2	0	-1	-1	0	0	2	0	2	2	0	2	0	0	2	0
A02	30020608	2	2	2	2	2	2	2	2	2	2	2	1	2	2	2	2	0	-1	0	0	0	-1	0	0	2	2	2	2	2	0	2	2	2	0	2	2	-1	0	2	0	2	2	0	2	0	0	2	1
A02	30020614	0	0	0	0	1	0	0	0	0	0	0	0	0	0	0	0	0	0	0	0	0	-1	0	0	0	0	0	0	0	0	0	0	0	0	0	0	-1	0	0	0	0	0	0	0	0	0	0	1
A02	30075582	0	1	0	1	0	2	1	0	2	1	0	0	1	1	1	1	1	0	-1	0	0	0	-1	2	1	2	2	2	0	0	-1	2	1	1	2	2	1	1	1	1	1	1	1	1	0	0	1	1
A02	30305620	2	1	1	2	1	1	1	2	1	1	0	1	1	1	1	1	0	1	0	0	0	-1	0	0	1	1	1	2	1	1	1	2	0	0	-1	0	0	0	0	1	0	1	0	2	0	0	1	1
A02	30305867	2	-1	2	-1	2	2	2	2	2	-1	2	2	2	2	2	2	-1	2	0	1	0	2	0	0	2	2	2	2	2	1	2	2	2	0	-1	2	-1	0	2	0	2	2	0	2	0	0	2	1
A02	30520903	2	2	-1	2	2	2	2	2	2	2	2	-1	2	2	2	2	2	2	0	1	0	-1	0	0	2	2	2	2	2	1	2	2	2	0	0	2	-1	0	2	0	2	2	0	2	0	0	2	0
A02	30535972	2	2	2	2	2	2	2	2	2	2	2	2	2	2	2	2	2	2	0	1	0	2	0	0	2	2	2	2	2	1	2	2	2	0	0	2	2	0	2	0	2	2	0	2	0	0	-1	0
A02	30535993	2	2	2	2	2	2	2	2	2	2	2	2	2	2	2	2	2	2	0	1	0	2	0	0	2	2	2	2	2	0	2	2	2	0	0	2	2	0	2	0	2	2	0	2	0	0	-1	0
A02	30535996	2	2	2	2	2	2	2	2	2	2	2	2	2	2	2	2	2	2	0	1	0	2	0	0	2	2	2	2	2	0	2	2	2	0	0	2	2	0	2	0	2	2	0	2	0	0	-1	0
A02	30861636	2	2	2	-1	2	2	2	2	2	2	2	2	2	2	-1	2	2	2	0	-1	0	1	-1	0	2	2	2	2	2	-1	2	2	2	0	0	2	2	0	2	0	2	2	0	2	0	1	2	2
A02	31130853	1	0	1	0	1	0	1	2	1	0	0	1	1	0	2	0	-1	1	1	1	0	0	1	1	1	0	0	1	0	1	-1	2	0	1	2	1	0	2	0	1	0	1	1	2	-1	1	1	0
A02	31481723	1	0	0	0	1	0	0	0	1	0	0	1	0	1	0	0	0	1	-1	0	1	-1	-1	0	0	0	1	-1	1	0	1	1	0	0	0	-1	0	1	0	1	1	0	1	2	0	-1	1	0
A02	31484208	2	2	2	2	2	2	2	2	2	2	2	2	2	2	2	2	2	2	0	2	0	2	2	0	1	2	2	-1	2	0	2	2	2	2	2	2	2	2	-1	2	2	2	2	2	2	2	2	2
A02	31501998	-1	0	0	2	1	0	0	1	0	1	1	0	0	0	1	1	-1	0	0	0	0	2	-1	-1	0	0	0	0	1	0	1	0	1	1	0	1	0	1	2	1	1	1	0	1	0	0	1	1
A03	173863	-1	2	2	2	2	2	2	2	2	2	2	2	2	2	2	2	2	2	0	2	2	2	2	2	2	2	2	2	2	-1	2	-1	2	0	0	0	0	2	-1	2	2	2	2	0	2	2	0	1
A03	308971	2	2	2	2	2	2	2	2	2	2	2	2	2	2	2	2	2	2	0	2	2	2	-1	2	2	2	-1	2	2	2	2	2	-1	0	0	-1	0	2	2	2	2	2	2	0	2	1	0	1
A03	308974	2	2	2	2	2	2	2	2	2	2	2	2	2	2	2	2	2	2	0	2	2	2	-1	2	2	2	-1	2	2	2	2	2	-1	0	0	-1	0	2	2	2	2	2	2	0	2	1	0	1
A03	308997	2	2	2	2	2	2	2	2	2	2	2	2	2	2	2	2	2	2	0	2	2	2	-1	2	2	2	-1	2	2	2	2	2	-1	0	0	-1	0	2	2	2	2	2	2	0	2	1	0	1
A03	337400	2	2	2	2	2	2	2	2	2	2	2	-1	2	2	2	-1	2	2	0	2	2	2	2	2	2	2	-1	2	2	2	2	2	-1	-1	0	0	0	-1	2	2	2	2	2	0	2	2	0	1
A03	437076	2	2	2	2	2	2	2	2	2	2	2	2	2	2	2	-1	2	2	-1	2	2	2	2	2	2	2	2	2	2	2	2	2	2	0	1	0	0	2	2	2	-1	2	2	0	2	2	0	0
A03	437088	2	2	2	2	2	2	2	2	2	2	2	2	2	2	2	-1	2	2	-1	2	2	2	2	2	2	2	2	2	2	2	2	2	2	0	1	0	0	2	2	2	-1	2	2	0	2	2	0	0
A03	437090	2	1	2	2	2	2	2	2	2	2	2	2	2	2	2	-1	2	2	-1	2	2	2	2	2	2	2	2	2	2	2	2	2	2	0	1	0	0	2	2	2	-1	2	2	0	2	2	0	0
A03	437091	2	2	2	2	2	2	2	2	2	2	2	2	2	2	2	-1	2	2	-1	2	2	2	2	2	2	2	2	2	2	2	2	2	2	0	1	0	0	2	2	2	-1	2	2	0	2	2	0	0
A03	467243	2	2	2	2	2	2	2	-1	2	2	2	2	2	2	2	2	2	2	0	2	2	2	2	1	2	2	2	-1	2	2	2	2	2	0	0	0	0	2	2	2	0	2	2	0	-1	2	0	1
A03	467254	2	2	2	2	2	2	2	-1	2	2	2	2	2	2	2	2	2	2	0	2	2	2	2	1	2	2	2	-1	2	2	2	2	2	0	0	0	0	-1	2	2	0	2	2	0	-1	2	0	1
A03	478578	2	2	2	2	2	2	2	2	2	1	2	2	2	2	2	2	2	2	0	2	2	2	2	2	2	2	2	2	2	2	2	2	2	0	0	0	0	2	2	2	1	2	2	0	2	1	0	0
A03	478584	2	2	2	2	2	2	2	2	2	1	2	2	2	2	2	2	2	2	0	2	2	2	2	2	2	2	2	2	2	2	2	2	2	0	0	0	0	2	2	2	1	2	2	0	2	1	0	0
A03	613345	0	0	0	0	0	1	0	0	0	1	0	0	0	0	0	1	1	0	1	0	0	0	-1	0	0	0	2	0	0	0	0	-1	0	-1	0	0	1	1	0	0	0	0	0	0	0	0	1	1
A03	761535	2	2	2	2	2	2	2	2	2	2	2	2	2	2	-1	-1	2	2	0	2	2	2	2	2	2	2	2	2	2	2	2	2	2	0	0	0	0	2	2	2	0	2	2	0	2	2	0	0
A03	761541	2	2	2	2	2	2	2	2	2	2	2	2	2	2	-1	-1	2	2	0	2	2	2	2	2	2	2	2	2	2	2	2	2	2	0	0	0	0	2	2	2	0	2	2	0	2	2	0	0
A03	761547	2	2	2	2	2	2	2	2	2	2	2	2	2	2	-1	-1	2	2	0	2	2	2	2	2	2	2	2	2	2	2	2	2	2	0	0	0	0	2	2	2	0	2	2	0	2	2	0	0
A03	774191	2	2	2	2	2	2	2	2	2	2	2	2	2	-1	2	2	2	2	0	2	2	2	-1	2	2	2	2	2	2	2	2	2	2	0	0	0	0	2	0	2	0	2	2	0	-1	2	0	0
A03	787893	1	0	1	0	2	0	0	0	0	0	0	0	0	0	0	0	0	0	0	0	1	0	0	1	0	1	-1	-1	0	0	0	-1	0	0	0	1	0	-1	-1	0	0	0	0	0	-1	0	0	0
A03	875913	2	2	2	2	2	2	2	2	2	2	2	2	2	2	2	2	2	2	0	2	2	2	2	2	2	2	2	-1	2	2	2	2	2	0	0	0	0	-1	0	0	0	2	2	0	-1	2	2	1
A03	1043999	1	1	1	2	2	1	0	0	0	1	1	0	1	1	2	2	0	1	1	2	1	0	-1	1	0	1	0	2	0	0	0	1	2	1	1	1	1	0	0	1	1	2	2	2	1	1	0	1
A03	1204927	1	0	-1	0	-1	0	0	0	0	0	0	0	0	1	0	0	-1	0	2	1	0	-1	2	0	0	1	-1	0	2	0	0	0	0	0	0	0	0	-1	0	0	1	1	1	1	1	1	0	1
A03	1205113	1	-1	0	0	0	0	0	0	0	0	0	0	0	0	0	0	0	0	1	1	0	0	0	0	0	1	-1	0	1	0	0	0	-1	0	0	0	0	0	0	0	-1	1	1	0	0	0	-1	0
A03	1242741	1	0	1	0	0	0	0	0	1	0	0	0	0	0	0	2	-1	0	0	0	0	0	1	-1	0	0	0	1	0	0	1	1	0	0	-1	0	1	0	-1	0	0	0	0	0	0	1	0	1
A03	1313993	2	2	2	2	2	2	-1	2	2	2	2	2	2	2	2	2	2	2	0	2	2	-1	2	-1	2	2	2	2	2	2	2	2	-1	0	-1	0	0	2	0	0	0	0	2	0	2	2	0	0
A03	1381908	2	2	2	2	2	2	2	2	2	2	2	2	2	2	2	2	2	-1	0	2	2	2	2	2	1	-1	2	2	2	2	2	2	1	0	0	0	0	-1	0	0	0	0	2	0	2	2	0	1
A03	1566886	2	-1	2	2	2	2	2	-1	2	2	2	2	2	2	2	2	2	2	0	2	2	2	2	-1	2	2	2	2	2	2	2	-1	2	0	0	-1	0	2	0	0	0	-1	2	0	2	2	0	1
A03	1743277	2	2	2	2	2	2	-1	2	2	2	2	2	2	-1	2	2	2	2	0	2	-1	2	2	-1	-1	2	2	2	2	2	2	2	2	0	0	0	0	2	0	0	-1	0	2	0	2	2	0	0
A03	1743313	2	2	2	2	2	2	-1	2	2	2	2	2	2	-1	2	2	2	2	0	2	-1	2	2	-1	-1	2	2	2	2	2	2	2	2	0	0	0	0	2	0	0	-1	0	2	0	2	2	0	0
A03	1806799	2	2	2	2	2	2	2	2	2	2	2	2	2	2	2	2	2	2	0	2	2	2	-1	2	2	2	2	-1	2	2	-1	2	2	0	0	0	0	2	-1	0	0	0	2	0	2	2	0	0
A03	1806804	2	2	2	2	2	2	2	2	2	2	2	2	2	2	2	2	2	2	0	2	2	2	-1	2	2	2	2	-1	2	2	-1	2	2	0	0	0	0	2	-1	0	0	0	2	0	2	2	0	0
A03	1942674	1	2	2	2	2	2	2	2	2	2	2	2	1	2	2	1	2	2	0	2	-1	2	2	-1	2	2	-1	-1	-1	1	0	2	2	0	0	0	0	2	0	0	0	0	2	0	2	0	0	1
A03	2327962	1	1	1	2	0	0	2	2	1	1	1	0	1	1	1	2	1	1	0	1	1	1	2	0	0	2	0	1	0	-1	-1	2	1	1	1	0	1	1	0	1	2	1	0	1	0	2	2	0
A03	2390319	-1	2	2	2	2	2	2	2	2	2	2	2	2	2	2	2	2	2	0	2	2	2	2	2	2	2	2	2	2	1	-1	2	2	0	0	0	-1	2	0	0	0	0	2	0	0	2	2	0
A03	2390322	-1	2	2	2	2	2	2	2	2	2	2	2	2	2	2	2	2	2	0	2	2	2	2	2	2	2	2	2	2	1	-1	2	2	0	0	0	-1	2	0	0	0	0	2	0	0	2	2	0
A03	2390334	-1	2	2	2	2	2	2	2	2	2	2	2	2	2	2	2	2	2	0	2	2	2	2	2	2	2	2	2	2	1	2	2	2	0	0	0	0	2	0	0	0	0	2	0	0	2	2	0
A03	2390337	-1	2	2	2	2	1	2	2	2	2	2	2	2	2	2	2	2	2	0	2	2	2	2	2	2	2	2	2	2	1	2	2	2	0	0	0	0	2	0	0	0	0	2	0	0	2	2	0
A03	2611234	2	2	2	2	2	2	2	2	2	2	2	1	2	2	-1	2	2	2	0	2	2	2	2	2	2	2	2	2	2	2	2	2	2	0	0	0	0	0	0	0	0	0	2	0	0	2	0	0
A03	2660370	-1	2	2	2	2	2	2	2	2	-1	2	2	2	2	2	2	2	2	0	2	2	2	2	2	2	2	2	2	2	2	2	2	2	0	0	0	0	0	0	0	0	0	2	0	0	2	0	0
A03	2709272	1	0	0	1	1	0	1	1	1	1	0	1	1	0	0	1	0	1	1	2	0	0	2	1	0	0	-1	0	-1	2	0	0	2	-1	2	2	0	0	1	0	2	0	1	1	1	0	1	1
A03	2728026	-1	2	2	2	2	2	2	2	2	2	2	2	2	2	2	2	2	2	0	2	2	2	2	2	2	2	2	2	2	2	2	2	2	0	0	0	0	0	0	0	0	0	2	2	0	2	0	0
A03	2728034	-1	2	2	2	2	2	2	2	2	2	2	2	2	2	2	2	2	2	0	2	2	2	2	2	2	2	2	2	2	2	2	2	2	0	0	0	0	0	0	0	0	0	2	2	0	2	0	0
A03	2833127	2	2	2	2	2	2	2	2	2	2	2	2	2	2	2	2	2	2	0	2	2	2	2	2	2	2	2	2	-1	2	-1	2	2	0	0	0	0	0	0	0	0	0	2	2	0	0	0	1
A03	2838431	2	2	2	2	2	2	2	2	2	1	2	2	2	2	2	2	-1	2	2	2	2	2	2	2	2	2	-1	-1	2	2	2	2	2	0	0	0	0	0	0	0	0	0	2	2	0	0	0	1
A03	2840319	0	0	0	0	0	0	0	0	0	0	0	0	0	0	0	0	0	0	1	0	0	0	-1	0	-1	0	0	0	0	0	0	0	-1	0	0	1	-1	0	1	1	0	0	0	0	1	0	1	0
A03	2941176	2	2	2	2	2	2	2	2	2	2	2	2	2	2	2	2	2	2	0	2	2	2	2	-1	2	2	-1	2	2	-1	2	2	2	0	0	0	0	0	0	2	0	0	2	2	0	0	0	1
A03	2941182	2	2	2	2	2	2	2	2	2	2	2	2	2	2	2	2	2	2	0	2	2	2	2	-1	2	2	-1	2	2	-1	2	2	2	0	0	0	0	0	0	2	0	0	2	2	0	0	0	1
A03	2993419	2	2	-1	1	2	2	-1	2	2	-1	2	2	2	2	2	2	2	2	0	2	2	2	2	2	2	2	2	-1	2	2	-1	2	2	-1	0	0	0	2	0	2	0	0	0	2	0	-1	0	0
A03	2993442	2	2	-1	1	2	2	-1	2	2	-1	2	2	2	2	2	2	2	2	0	2	2	2	2	2	2	2	2	-1	2	2	-1	2	2	-1	0	0	-1	2	0	2	0	0	0	2	0	-1	0	0
A03	2997969	1	2	2	2	2	2	2	2	2	2	2	2	2	2	-1	2	2	2	0	2	2	-1	2	2	2	2	2	2	2	2	-1	2	2	0	0	0	0	2	2	2	0	-1	0	-1	0	0	0	0
A03	3067730	2	2	2	2	2	2	2	2	-1	2	1	2	2	2	2	2	-1	2	0	1	2	2	2	2	2	2	2	2	2	2	-1	2	2	0	0	0	0	2	0	2	0	0	0	2	0	0	0	0
A03	3067744	2	2	2	2	2	2	2	2	-1	2	1	2	2	2	2	2	-1	2	0	1	2	2	2	2	2	2	2	2	2	2	-1	2	2	0	0	0	0	2	0	2	0	0	0	2	0	0	0	0
A03	3067764	2	2	2	2	2	2	2	2	-1	2	1	2	2	2	2	2	-1	2	0	1	2	2	2	2	2	2	2	2	2	2	-1	2	2	0	0	0	0	2	0	2	0	0	0	2	0	0	0	0
A03	3067767	2	2	2	2	2	2	2	2	-1	2	1	2	2	2	2	2	-1	2	0	1	2	2	2	2	2	2	2	2	2	2	-1	2	2	0	0	0	0	2	0	2	0	0	0	2	0	0	0	0
A03	3067773	2	2	2	2	2	2	2	2	-1	2	1	2	2	2	2	2	-1	2	0	1	2	2	2	2	2	2	2	2	2	2	-1	2	2	0	0	0	0	2	0	2	0	0	0	2	0	0	0	0
A03	3390994	2	2	2	1	2	2	2	2	2	2	2	2	2	2	2	2	2	2	0	2	2	2	2	2	2	2	2	2	2	2	1	1	2	-1	0	0	0	2	2	2	0	0	0	0	0	0	0	1
A03	3420426	2	1	2	2	2	2	2	2	2	1	2	2	2	2	2	2	2	2	0	2	2	2	2	2	2	2	2	2	2	-1	2	2	2	0	0	0	0	2	2	2	0	0	0	0	0	0	0	0
A03	3602877	0	0	0	0	0	0	1	0	0	0	0	0	0	0	0	0	0	0	0	0	0	0	0	-1	0	1	-1	0	0	0	0	0	2	0	0	0	1	0	0	0	0	0	0	0	0	0	0	0
A03	3682448	2	2	2	2	2	2	2	2	2	2	2	2	2	2	2	2	-1	2	0	-1	2	2	2	2	2	2	2	2	2	2	-1	2	2	0	0	0	0	2	2	2	0	0	0	2	0	0	0	1
A03	3722020	2	2	2	2	2	2	2	2	2	2	2	2	2	2	2	2	2	2	0	2	2	2	2	2	2	2	2	2	2	2	2	2	2	0	0	0	0	2	2	2	0	0	0	0	0	0	0	1
A03	3729421	0	0	0	0	0	0	0	0	0	1	0	1	1	1	0	0	0	1	0	1	0	1	0	1	0	1	-1	1	0	-1	1	0	1	-1	0	1	2	1	0	1	0	0	0	0	1	2	0	0
A03	3834942	2	2	2	2	2	2	2	2	2	2	2	2	2	2	2	2	2	2	-1	2	2	2	2	2	2	-1	2	2	-1	2	2	2	2	0	0	0	0	0	2	2	0	0	0	0	0	0	0	0
A03	3862514	2	2	2	-1	2	2	2	2	2	2	2	2	2	-1	2	2	-1	2	0	2	2	2	2	2	2	2	2	-1	2	2	2	2	2	0	0	0	0	0	2	2	0	0	0	0	0	0	-1	1
A03	3885817	2	2	2	2	2	2	2	2	2	2	2	2	2	2	2	2	2	2	0	2	2	2	2	2	2	2	2	2	2	2	2	2	2	0	0	0	0	0	2	2	1	0	0	0	0	0	0	1
A03	3885826	2	2	2	2	2	2	2	2	2	2	2	2	2	2	2	2	2	2	0	2	2	2	2	2	2	2	2	2	2	2	2	2	2	0	0	0	0	0	2	2	1	0	0	0	0	0	0	1
A03	3885843	2	2	2	2	2	2	2	2	2	2	2	2	2	2	2	2	2	2	0	2	2	2	2	2	2	2	2	2	2	2	2	2	2	0	0	0	0	0	2	2	1	0	0	0	0	0	0	1
A03	3909057	2	2	2	-1	2	2	2	2	2	2	2	2	2	2	2	2	-1	2	0	2	2	-1	-1	2	2	2	2	2	2	2	2	2	2	0	0	0	0	-1	2	2	0	0	0	0	0	0	0	1
A03	3909064	2	2	2	-1	2	2	2	2	2	2	2	2	2	2	2	2	-1	2	0	2	2	-1	-1	2	2	2	2	2	2	2	2	2	2	0	0	0	0	-1	2	2	0	0	0	0	0	0	0	1
A03	3909066	2	2	2	2	2	2	2	2	2	2	2	2	2	2	2	2	-1	2	0	2	2	-1	2	2	2	2	2	2	2	2	2	2	2	0	0	0	0	-1	2	2	0	0	0	0	0	0	0	1
A03	3909076	2	2	2	2	2	2	2	2	2	2	2	2	2	2	2	2	-1	2	0	2	2	-1	2	2	2	2	2	2	2	2	2	2	2	0	0	0	0	-1	2	2	0	0	0	0	0	0	0	1
A03	3909081	2	2	2	2	2	2	2	2	2	2	2	2	2	2	2	2	-1	2	0	2	2	-1	2	2	2	2	2	2	2	2	2	2	2	0	0	0	0	-1	2	2	0	0	0	0	0	0	0	1
A03	3909096	2	2	2	2	2	2	2	2	2	2	2	2	2	2	2	2	-1	2	0	2	2	-1	2	2	2	2	2	2	2	2	2	2	2	0	0	0	0	-1	2	2	0	0	0	0	0	0	0	1
A03	3909111	2	2	2	2	2	2	2	2	2	2	2	2	2	2	2	2	-1	2	0	2	2	-1	2	-1	2	2	2	2	2	2	2	2	2	0	0	0	0	-1	2	2	0	0	0	0	0	0	0	1
A03	3927366	0	1	1	0	1	0	1	0	1	1	1	1	0	1	0	1	-1	-1	1	1	-1	0	0	1	0	2	0	1	2	1	-1	2	0	1	1	1	1	-1	1	0	1	1	0	0	0	1	2	1
A03	3929547	2	2	-1	2	1	2	2	2	2	2	2	2	2	2	2	2	2	2	0	2	2	2	2	2	2	2	2	2	2	2	-1	2	2	0	0	0	0	0	2	2	0	0	0	0	0	0	0	1
A03	3929786	2	2	2	2	2	-1	2	2	2	2	2	2	1	2	2	2	2	2	0	2	2	2	2	1	2	2	2	2	2	2	2	2	2	0	0	0	0	0	-1	2	0	0	0	0	0	0	0	1
A03	3969406	2	2	-1	2	2	2	2	2	2	-1	2	2	2	2	2	2	2	2	0	1	-1	2	2	2	2	2	2	-1	2	2	2	2	2	0	0	0	0	0	2	2	0	0	0	1	0	0	0	0
A03	4110527	0	0	0	0	0	0	0	0	0	0	0	0	0	0	0	0	-1	-1	0	0	0	0	0	0	-1	0	2	0	2	0	0	0	0	0	0	-1	1	0	0	0	0	0	0	0	0	0	0	1
A03	4110531	0	0	0	0	0	0	0	0	0	0	0	0	0	0	0	0	-1	-1	0	0	0	0	0	0	-1	0	2	0	2	0	0	0	0	0	0	-1	1	0	0	0	0	0	0	0	0	0	0	1
A03	4161311	2	2	2	2	2	2	2	2	2	2	2	2	2	2	2	2	2	2	0	2	2	-1	2	2	-1	-1	2	2	2	2	2	2	2	0	0	0	0	0	0	2	0	0	0	0	0	0	0	1
A03	4224533	2	2	2	2	2	-1	2	2	2	2	2	2	2	2	2	2	2	2	0	-1	2	-1	2	2	2	2	2	2	2	2	2	2	2	0	0	0	0	2	0	2	0	0	0	0	0	0	0	1
A03	4490955	2	2	2	2	2	2	2	-1	2	2	2	2	2	2	2	2	2	2	0	2	2	2	-1	2	2	2	2	-1	2	2	2	2	2	2	2	2	2	2	2	2	2	2	2	2	2	2	2	2
A03	4515173	2	2	2	2	2	2	2	2	2	2	2	2	2	2	2	2	2	-1	0	2	2	2	2	2	2	2	2	2	2	2	2	2	2	-1	2	2	2	2	-1	2	2	2	2	2	2	2	2	2
A03	4605406	2	2	2	2	2	2	2	2	2	2	2	2	2	-1	2	2	2	2	0	2	2	2	2	2	2	2	2	2	2	-1	2	2	2	2	2	2	2	2	2	2	2	2	2	2	2	2	2	2
A03	4605412	2	2	2	2	2	2	2	2	2	2	2	2	2	-1	2	2	2	2	0	2	2	2	2	2	2	2	2	2	2	-1	2	2	2	2	2	2	2	2	2	2	2	2	2	2	2	2	2	2
A03	4619400	2	2	2	2	2	2	2	2	2	2	2	2	2	2	2	-1	2	2	0	2	2	2	2	-1	2	2	2	-1	2	2	2	2	2	-1	2	2	2	2	2	2	2	2	-1	2	-1	2	2	2
A03	4695325	1	0	1	1	1	1	1	1	1	2	0	1	1	0	2	1	2	0	0	-1	0	1	1	0	0	0	-1	0	1	0	0	0	0	0	0	0	0	2	-1	0	1	0	1	1	0	1	0	1
A03	4887155	2	2	0	0	2	0	2	2	2	-1	2	-1	2	2	0	0	0	0	0	-1	0	2	2	2	2	2	2	2	2	2	2	2	2	2	2	2	2	2	2	2	1	2	2	2	2	2	2	2
A03	4984365	-1	2	0	0	2	0	2	2	2	-1	2	-1	2	2	0	0	0	0	0	1	0	-1	2	2	2	2	2	2	2	2	2	2	2	2	2	2	2	2	2	2	2	2	2	-1	2	2	2	2
A03	4999072	2	2	0	0	2	0	2	2	2	2	2	2	2	2	0	0	0	0	1	-1	0	-1	2	2	2	2	-1	2	2	2	2	2	2	2	-1	-1	2	2	2	2	2	2	2	2	2	2	2	2
A03	4999087	2	2	0	0	2	0	2	2	2	2	2	2	2	2	0	0	0	0	1	-1	0	-1	2	2	2	2	-1	2	2	2	2	2	2	2	-1	-1	2	2	2	2	2	2	2	2	2	2	2	2
A03	5132261	1	1	0	0	1	1	1	1	0	1	1	1	1	0	1	0	-1	-1	0	1	2	0	2	-1	0	0	1	1	1	1	1	1	1	1	1	1	1	1	1	1	1	1	2	1	1	1	2	0
A03	5179011	2	-1	0	-1	2	0	2	2	2	2	2	2	2	2	0	0	0	0	0	-1	0	2	2	2	2	2	2	2	2	-1	2	2	2	2	2	2	2	2	2	2	2	2	2	-1	2	2	2	2
A03	5191111	2	2	0	0	2	0	2	2	-1	2	2	2	2	2	0	0	0	0	0	1	0	2	2	2	-1	2	2	2	2	2	2	2	-1	2	2	2	2	2	2	2	2	2	2	2	2	2	2	2
A03	5221521	2	2	0	0	2	0	2	2	2	2	-1	2	2	2	0	0	0	0	-1	2	0	2	2	-1	2	2	2	2	2	2	2	-1	2	2	2	2	2	-1	2	2	2	2	2	2	2	2	2	2
A03	5221523	2	2	0	0	2	0	2	2	2	1	-1	2	2	2	0	0	0	0	-1	2	0	2	2	-1	2	2	2	2	2	2	2	-1	2	2	2	2	2	-1	2	2	2	2	2	2	2	2	2	2
A03	5286746	2	2	0	0	2	0	2	2	2	2	2	2	2	2	0	0	0	0	0	1	0	2	2	2	2	2	2	2	2	2	2	2	2	2	2	-1	2	2	2	2	2	2	2	2	2	2	2	2
A03	5346198	1	0	0	0	0	1	1	1	2	1	1	1	1	0	1	1	1	1	-1	1	1	1	1	1	1	1	2	1	1	2	1	1	1	-1	-1	1	0	1	1	0	1	1	1	0	0	1	1	-1
A03	5346200	1	0	0	0	0	1	1	1	2	1	1	1	1	0	1	1	1	1	-1	1	1	1	1	1	1	1	2	1	1	2	1	1	1	-1	-1	1	0	1	1	0	1	1	1	0	0	1	1	-1
A03	5662259	2	2	0	2	2	0	2	2	2	2	2	1	2	2	0	-1	0	0	0	-1	0	2	2	2	2	2	2	2	2	2	2	2	2	2	2	2	2	2	-1	2	2	2	2	2	2	2	2	2
A03	5662308	2	2	0	2	2	0	2	2	2	2	2	1	2	2	0	-1	0	0	0	-1	0	2	2	2	2	2	2	2	2	2	2	2	2	2	2	2	2	2	-1	2	2	2	2	2	2	2	2	2
A03	5662317	2	2	0	2	2	0	2	2	2	2	2	1	2	2	0	-1	0	0	0	-1	0	2	2	2	2	2	2	2	2	2	2	2	2	2	2	2	2	2	-1	2	2	2	2	2	2	2	2	2
A03	5692833	2	2	0	2	2	-1	2	-1	2	2	2	2	-1	2	0	0	0	0	0	1	0	-1	2	2	2	2	2	2	2	2	2	2	2	2	2	2	2	2	2	2	2	2	2	2	2	2	2	2
A03	5717174	2	1	0	2	2	0	2	2	2	2	2	2	2	0	0	0	0	0	0	1	0	1	-1	2	2	2	2	2	2	2	2	2	2	2	2	2	2	2	2	2	2	2	2	-1	2	2	2	2
A03	5812255	2	2	0	2	2	0	2	2	2	2	2	2	1	2	0	0	0	0	0	1	0	2	2	2	2	2	2	2	2	2	2	2	2	2	2	2	2	2	2	2	2	2	2	2	2	2	2	2
A03	5812256	2	2	0	2	2	0	2	2	2	2	2	2	1	2	0	0	0	0	0	1	0	2	2	2	2	2	2	2	2	2	2	2	2	2	2	2	2	2	2	2	2	2	2	2	2	2	2	2
A03	5859577	2	2	0	1	2	0	1	2	2	2	2	2	2	2	-1	0	1	-1	0	2	0	2	2	2	2	2	2	2	2	2	2	2	2	2	2	2	2	2	2	2	2	2	2	2	2	2	2	2
A03	5859580	2	2	0	1	2	0	1	2	2	2	2	2	2	2	-1	0	1	-1	0	2	0	2	2	2	2	2	2	2	2	2	2	2	2	2	2	2	2	2	2	2	2	2	2	2	2	2	2	2
A03	6127498	1	1	1	1	0	1	1	1	0	1	1	0	1	1	2	1	2	1	1	1	2	1	2	1	0	0	1	0	2	2	2	1	-1	0	-1	1	1	0	0	0	1	0	1	1	1	1	0	1
A03	6329359	0	0	0	0	0	0	0	0	0	0	0	0	0	0	0	0	0	0	1	1	0	0	0	0	0	0	0	0	0	0	0	0	0	1	0	0	1	0	-1	0	-1	0	0	0	0	1	0	0
A03	6329361	-1	0	0	0	0	0	0	0	0	0	0	0	0	0	0	0	0	0	1	1	0	0	0	-1	-1	0	0	0	0	0	0	0	0	1	0	0	1	0	-1	0	-1	0	0	0	0	1	0	0
A03	6630025	0	0	1	0	0	0	0	0	0	0	0	1	0	0	0	0	0	0	0	0	1	0	0	0	0	0	0	0	-1	-1	0	0	0	0	-1	-1	-1	-1	0	0	0	0	0	0	0	0	0	0
A03	6854425	2	2	0	2	2	0	-1	2	2	2	2	2	2	2	0	2	0	2	-1	1	0	-1	2	2	2	2	2	2	2	2	2	2	-1	2	-1	2	2	2	2	2	2	2	2	2	2	2	2	2
A03	6950930	2	-1	0	2	2	0	2	2	2	2	2	2	2	2	0	2	0	2	0	1	0	2	2	2	2	2	-1	2	2	2	2	2	2	2	2	2	2	2	-1	2	2	2	2	2	2	-1	-1	2
A03	6950943	2	-1	0	2	2	0	2	2	2	2	2	2	2	2	0	2	0	2	0	1	0	2	2	2	2	2	-1	2	2	2	2	2	2	2	2	2	2	2	-1	2	2	2	2	2	2	-1	-1	2
A03	7317294	2	0	0	-1	0	-1	2	2	2	2	2	2	2	2	0	2	0	2	0	2	0	2	2	2	2	2	2	2	2	2	2	2	2	2	2	2	2	-1	2	2	2	2	2	2	-1	2	2	2
A03	7317301	2	0	0	-1	0	-1	2	2	2	2	2	2	2	2	0	2	0	2	0	2	0	2	2	2	2	2	2	2	2	2	2	2	2	2	2	2	2	-1	2	2	2	2	2	2	2	2	2	2
A03	7326767	2	0	0	0	0	0	2	2	2	2	2	2	2	2	0	2	-1	2	0	1	0	2	2	2	2	-1	-1	2	2	2	2	2	2	2	2	2	2	2	2	2	2	2	2	2	2	2	2	2
A03	7502587	2	0	-1	0	0	0	2	2	1	2	2	2	2	2	0	2	0	-1	0	1	0	2	0	0	0	2	2	2	2	0	2	-1	2	2	2	2	2	2	2	-1	-1	2	-1	2	2	2	2	2
A03	7655672	-1	2	1	0	1	1	1	0	0	0	0	1	1	1	1	2	-1	1	0	1	-1	0	-1	1	0	1	1	0	1	1	1	2	1	0	2	0	0	2	1	1	1	1	0	1	1	0	1	1
A03	7673489	2	0	0	0	0	0	2	2	2	2	2	2	2	2	2	2	1	2	0	1	0	2	0	0	0	2	2	2	2	-1	2	2	2	2	2	2	2	2	2	2	2	2	2	2	2	2	2	2
A03	7673532	2	0	0	0	0	0	2	2	2	2	2	2	2	2	2	2	1	2	0	1	0	2	0	0	0	2	2	2	2	-1	2	2	2	2	2	2	2	2	2	2	2	2	2	2	2	2	2	2
A03	7685490	2	0	0	0	0	0	0	0	0	0	0	0	0	2	2	2	0	2	0	2	0	-1	0	0	0	2	2	2	2	2	2	2	2	2	2	2	2	2	2	2	2	2	2	2	2	2	2	2
A03	7685501	2	0	0	0	0	0	0	0	0	0	0	0	0	2	2	2	0	2	0	2	0	-1	0	0	0	2	2	2	2	2	2	2	2	2	2	2	2	2	2	2	2	2	2	2	2	2	2	2
A03	7685504	2	0	0	0	0	0	0	0	0	0	0	0	0	2	2	2	0	2	0	2	0	-1	0	0	0	2	2	2	2	2	2	2	2	2	2	2	2	2	2	2	2	2	2	2	2	2	2	2
A03	7685521	2	0	0	0	0	0	0	0	0	0	0	0	0	2	2	2	0	2	0	2	0	-1	0	0	0	2	2	2	2	2	2	2	2	2	2	2	2	2	2	2	2	2	2	2	2	2	2	2
A03	7710046	2	0	0	0	0	0	0	0	0	0	0	1	0	2	-1	2	0	2	0	1	0	2	0	-1	0	2	2	2	2	0	2	2	2	2	2	2	-1	2	2	2	2	2	2	2	2	2	2	2
A03	7710076	2	0	0	0	0	0	0	0	0	0	0	1	0	2	-1	2	0	2	0	1	0	2	0	-1	0	2	2	2	2	0	2	-1	2	2	2	2	-1	2	2	2	2	2	2	2	2	2	2	-1
A03	7753231	2	0	0	0	0	0	0	0	0	0	0	0	0	2	2	2	0	2	0	0	0	2	0	0	0	2	2	2	2	0	2	2	1	2	2	2	2	-1	2	2	2	2	2	2	2	2	2	2
A03	7753235	2	0	0	0	0	0	0	0	0	0	0	0	0	2	2	2	0	2	0	0	0	2	0	0	0	2	2	2	2	0	2	2	1	2	2	2	2	-1	2	2	2	2	2	2	2	2	2	2
A03	7753289	0	1	0	0	1	1	1	1	0	1	1	1	1	0	0	0	1	0	0	0	1	0	1	1	1	0	0	0	0	1	0	0	0	0	0	0	0	-1	0	0	0	0	0	0	0	0	0	0
A03	7793661	2	0	0	0	0	0	0	0	0	0	0	0	0	2	2	2	0	2	-1	2	-1	2	0	-1	0	2	-1	-1	2	0	-1	2	-1	0	0	0	-1	0	0	0	-1	2	2	2	2	2	2	0
A03	7813423	2	0	0	0	0	0	0	0	0	0	0	0	0	2	2	2	0	2	0	1	0	2	0	0	1	2	2	2	2	0	2	2	2	-1	0	0	0	0	0	0	-1	2	2	2	2	2	2	0
A03	7967045	2	0	0	0	-1	0	0	-1	0	0	0	0	0	2	2	2	-1	2	0	2	0	2	0	1	0	2	2	2	2	0	2	2	2	0	0	0	0	0	0	0	2	2	2	2	2	-1	2	0
A03	8128551	1	0	1	0	0	0	1	0	1	0	1	0	1	2	0	0	1	0	0	0	0	0	0	0	1	-1	0	0	0	1	0	0	0	0	0	0	1	0	0	0	0	0	0	0	0	0	0	1
A03	8151613	1	0	0	1	1	0	0	1	0	0	1	1	0	-1	1	1	0	0	0	0	1	0	-1	1	1	0	-1	0	0	0	0	1	0	0	0	0	0	0	0	0	0	1	0	0	0	0	0	0
A03	8151614	1	0	0	1	1	0	0	1	0	0	1	1	0	-1	1	1	0	0	0	0	1	0	-1	1	1	0	-1	0	0	0	0	1	0	0	0	0	0	0	0	0	0	1	0	0	0	0	0	0
A03	8284066	-1	0	0	0	0	0	0	0	0	0	-1	0	0	-1	2	2	0	2	0	2	0	2	1	0	0	-1	2	2	2	-1	2	2	2	0	0	0	0	0	0	0	2	-1	2	2	2	2	2	0
A03	8307936	1	1	1	2	2	-1	1	1	1	1	0	2	1	1	0	1	1	1	-1	0	1	2	1	1	1	1	1	0	0	2	0	1	1	2	0	-1	1	1	1	1	1	2	-1	1	0	1	1	1
A03	8307941	1	1	1	2	2	-1	1	1	1	1	0	2	1	1	0	1	1	1	-1	0	1	2	1	1	1	1	1	0	0	2	0	1	1	2	0	-1	1	1	1	1	1	2	-1	1	0	1	1	1
A03	8307953	1	1	1	2	2	-1	1	1	1	1	0	2	1	1	0	1	1	1	-1	0	1	2	1	1	1	1	1	0	0	2	0	1	1	2	0	-1	1	1	1	1	1	2	-1	1	0	1	1	1
A03	8308350	0	2	0	0	1	0	0	0	0	1	0	0	1	0	0	0	0	1	1	1	0	0	0	0	0	0	0	0	0	1	0	0	1	0	0	1	0	1	1	0	0	1	1	1	0	0	1	1
A03	8385933	0	0	0	0	0	0	0	0	0	0	0	0	0	1	0	0	0	0	0	0	0	0	0	0	1	0	0	0	0	0	0	1	1	0	0	0	0	0	0	0	0	1	0	0	0	0	1	0
A03	8418924	2	0	0	0	0	0	0	0	0	0	0	0	0	2	2	2	-1	0	0	-1	0	2	0	0	0	2	2	2	2	1	2	2	-1	-1	0	0	0	0	0	0	2	2	2	2	2	2	-1	0
A03	8761512	1	1	0	0	0	1	1	0	0	1	0	0	0	0	1	1	0	0	0	2	-1	0	0	-1	0	1	0	0	1	0	1	0	2	0	2	0	0	1	0	0	0	0	1	1	1	1	1	0
A03	8955469	0	0	0	0	0	0	0	0	0	0	0	0	0	0	0	-1	0	0	0	0	0	1	0	-1	0	1	0	0	0	0	0	0	0	0	0	0	0	0	0	0	1	0	2	1	-1	0	1	0
A03	8955478	2	0	0	0	0	0	0	1	0	1	0	2	0	0	0	-1	0	0	2	1	0	2	0	-1	1	2	1	0	0	0	2	0	1	0	0	0	1	1	2	1	2	2	2	2	-1	2	2	1
A03	8955490	2	0	0	0	0	0	0	1	0	1	0	2	0	0	0	-1	0	0	2	1	0	1	0	-1	1	1	1	0	0	0	2	0	1	0	0	0	1	1	2	1	1	2	0	1	-1	2	1	1
A03	8956750	2	0	0	0	1	0	0	0	0	0	0	0	0	0	0	2	-1	0	0	0	0	2	0	0	0	2	0	0	-1	1	0	0	-1	0	0	0	0	0	0	0	2	2	2	2	-1	2	2	0
A03	8978466	2	0	0	0	0	0	0	-1	0	0	0	0	0	0	0	2	0	0	0	0	0	-1	0	0	0	2	0	0	0	0	0	0	0	0	0	0	0	0	0	0	-1	2	2	2	1	2	2	0
A03	8978478	2	0	0	0	0	0	0	-1	0	0	0	0	0	0	0	2	0	0	0	0	0	-1	0	0	0	2	0	0	0	0	0	0	0	0	0	0	0	0	0	0	-1	2	2	2	1	2	2	0
A03	8978499	2	0	0	0	0	0	0	-1	0	0	0	0	0	0	0	2	0	0	0	0	0	-1	0	0	0	2	0	0	0	0	0	0	0	0	0	0	0	0	0	0	-1	2	2	2	1	2	2	0
A03	8978507	2	0	0	0	0	0	0	-1	0	0	0	0	0	0	0	2	0	0	0	0	0	-1	0	0	0	2	0	0	0	0	0	0	0	0	0	0	0	0	0	0	-1	1	2	2	1	2	2	0
A03	8978508	2	0	0	0	0	0	0	-1	0	0	0	0	0	0	0	2	0	0	0	0	0	-1	0	0	0	2	0	0	0	0	0	0	0	0	0	0	0	0	0	0	-1	2	2	2	1	2	2	0
A03	8978854	2	0	0	0	0	0	0	0	0	0	0	0	0	0	0	1	0	0	0	0	0	2	0	-1	0	2	0	0	0	2	-1	0	0	0	0	0	-1	0	-1	1	-1	2	2	2	-1	2	2	0
A03	9025006	0	0	0	-1	0	0	0	0	0	0	1	0	0	0	1	0	0	0	0	0	0	0	-1	0	0	0	0	0	0	0	1	0	0	0	0	0	0	0	0	1	0	0	0	0	0	0	0	0
A03	9037638	2	0	-1	0	0	0	0	0	0	0	0	0	0	0	0	2	0	-1	0	0	0	2	0	0	0	2	0	0	0	0	0	0	0	0	0	0	0	0	0	0	2	2	2	-1	2	-1	2	2
A03	9047076	2	0	0	0	0	0	0	0	0	0	0	0	0	0	0	2	0	-1	0	0	0	2	0	0	0	2	0	0	0	1	0	0	0	-1	0	0	0	0	0	0	2	2	2	2	2	1	2	-1
A03	9047100	2	0	0	0	0	0	0	0	0	0	0	0	0	0	0	2	0	-1	0	0	0	2	0	0	0	2	0	0	0	1	0	0	0	-1	0	0	0	0	0	0	2	2	2	2	2	1	2	-1
A03	9047673	2	0	0	-1	0	0	0	0	0	0	0	0	0	0	0	2	0	0	0	-1	0	2	0	0	0	2	-1	0	0	-1	0	0	0	0	0	0	0	0	0	-1	2	2	2	2	2	2	2	0
A03	9047676	2	0	0	-1	0	0	0	0	0	0	0	0	0	0	0	2	0	0	0	-1	0	2	0	0	0	2	-1	0	0	-1	0	0	0	0	0	0	0	0	0	-1	2	2	2	2	2	2	2	0
A03	9226593	2	0	0	0	0	0	0	0	0	0	0	0	0	0	0	2	2	0	0	0	0	2	0	0	0	2	0	0	0	0	0	0	0	0	0	0	0	0	-1	0	2	2	2	2	2	2	2	0
A03	9258070	2	0	0	0	0	0	-1	0	0	0	0	0	0	0	0	2	2	0	0	-1	0	2	0	0	0	2	0	0	0	1	0	0	0	0	0	0	0	0	0	0	2	2	2	2	2	2	2	2
A03	9258102	2	0	0	0	0	0	-1	0	0	0	0	0	0	0	0	2	2	0	0	-1	0	2	0	0	0	2	0	0	0	1	0	0	0	0	0	0	0	0	0	0	2	2	2	2	2	2	2	2
A03	9728953	1	0	1	0	1	1	1	0	1	1	1	1	1	0	1	0	1	1	2	1	0	1	0	0	-1	1	2	1	1	0	0	1	0	1	2	0	-1	1	2	0	1	1	1	0	2	0	1	0
A03	9746346	2	0	0	0	0	0	0	0	0	0	0	0	0	0	0	2	2	0	0	0	0	2	0	0	0	2	0	0	2	0	0	0	-1	0	0	0	2	0	0	0	2	2	2	2	2	-1	-1	1
A03	9746353	2	0	0	0	0	0	0	0	0	0	0	0	0	0	0	2	2	0	0	0	0	2	0	0	0	2	0	0	2	0	0	0	-1	0	0	0	2	0	0	0	2	2	2	2	2	-1	-1	1
A03	9795159	2	0	0	0	0	0	2	2	2	2	2	2	2	-1	0	1	2	0	0	0	0	2	0	0	0	2	0	0	2	1	0	0	0	0	0	0	2	0	0	0	2	2	2	2	2	2	2	2
A03	9795177	0	2	2	2	2	2	0	0	0	0	0	0	0	-1	2	1	0	2	2	2	2	0	2	-1	2	0	2	-1	0	1	2	2	2	2	2	-1	0	2	2	2	0	0	0	0	0	0	0	0
A03	9795615	2	-1	0	0	0	0	-1	2	2	2	2	2	2	0	0	2	-1	0	0	0	0	2	0	0	0	2	0	0	2	2	0	0	0	0	-1	0	2	0	-1	0	2	2	2	2	2	2	2	1
A03	9795618	2	-1	0	0	0	0	-1	2	2	2	2	2	2	0	0	2	-1	0	0	0	0	2	0	0	0	2	0	0	2	2	0	0	0	0	-1	0	2	0	-1	0	2	2	2	2	2	2	2	1
A03	9982232	2	0	0	0	0	0	1	2	2	2	2	2	2	0	0	2	2	0	0	0	0	-1	0	-1	0	2	-1	-1	2	-1	0	0	0	0	0	0	2	0	0	0	2	2	2	2	2	2	2	2
A03	9982399	1	1	1	0	0	2	1	1	1	1	1	2	0	0	0	0	1	0	1	0	0	2	1	1	0	1	1	0	1	0	2	0	1	0	2	1	0	1	2	1	1	0	1	-1	1	1	1	1
A03	9982406	1	1	1	0	0	2	1	1	1	1	1	2	0	0	0	0	1	0	1	0	0	2	1	1	0	1	1	0	1	0	2	0	1	0	2	1	0	1	2	1	1	0	1	-1	1	1	1	1
A03	9982431	2	1	1	0	0	2	1	2	1	1	1	2	1	0	0	0	1	0	1	0	0	2	1	2	0	1	1	0	1	0	2	0	1	0	2	1	0	1	2	1	1	0	1	-1	1	1	1	1
A03	9982433	2	1	1	0	0	2	1	2	1	1	1	2	1	0	0	0	1	0	1	0	0	2	1	2	0	1	1	0	1	0	2	0	1	0	2	1	0	1	2	1	1	0	1	-1	1	1	1	1
A03	9982436	2	1	1	0	0	2	1	2	1	1	1	2	1	0	0	0	1	0	1	0	0	2	1	2	0	1	1	0	1	0	2	0	1	0	2	1	0	1	2	1	1	0	1	-1	1	1	1	1
A03	9982448	2	1	1	0	0	2	1	2	1	1	1	2	1	0	0	0	1	0	1	0	0	2	1	2	0	1	1	0	1	0	2	0	1	0	2	1	0	1	2	1	1	0	1	-1	1	1	1	1
A03	9982451	2	1	1	0	0	2	1	2	1	1	1	2	1	0	0	0	1	0	1	0	0	2	1	2	0	1	1	0	1	0	2	0	1	0	2	1	0	1	2	1	1	0	1	-1	1	1	1	1
A03	9999363	-1	0	0	0	0	0	2	2	2	2	2	2	2	0	0	2	2	-1	0	0	0	2	0	2	0	2	0	0	2	2	0	0	0	0	0	0	-1	0	0	0	2	2	2	2	2	2	2	2
A03	10002009	2	0	0	0	0	0	2	2	2	2	2	2	2	0	0	2	2	0	0	0	0	2	0	-1	0	2	-1	0	2	2	0	0	0	0	0	0	2	0	-1	0	2	2	2	2	2	2	2	1
A03	10019699	2	0	0	0	0	0	2	1	2	2	2	2	2	0	0	2	2	0	0	0	0	2	0	2	0	2	0	0	2	2	0	0	0	0	0	0	-1	0	0	0	-1	2	2	2	-1	2	2	1
A03	10020622	2	0	0	0	0	0	2	2	2	2	2	2	2	0	0	2	2	0	0	0	0	2	0	2	0	-1	0	0	2	2	0	0	0	0	0	0	2	0	0	0	2	2	2	-1	2	1	2	0
A03	10038528	0	1	0	0	2	0	-1	0	1	0	-1	0	0	0	0	0	-1	1	0	0	0	0	0	0	1	0	1	0	0	0	1	0	0	0	0	0	1	0	0	0	0	0	-1	1	0	0	-1	0
A03	10087805	1	0	0	1	0	1	0	0	0	2	0	0	1	1	1	0	0	-1	0	0	2	-1	1	0	0	0	2	1	1	0	0	0	1	2	1	1	-1	0	1	1	0	0	0	1	0	1	0	0
A03	10101371	2	0	0	0	0	0	2	2	2	2	2	2	2	0	0	2	2	0	0	-1	0	2	0	2	0	2	-1	0	2	2	0	-1	0	0	0	0	-1	-1	0	0	2	2	2	2	2	2	2	0
A03	10276463	1	0	0	0	0	0	0	0	0	0	0	0	0	1	0	0	0	1	1	2	0	0	0	-1	0	0	1	0	1	-1	2	1	2	0	0	0	0	0	0	0	1	2	1	0	2	-1	0	-1
A03	10286371	2	0	0	0	0	0	2	2	2	2	2	2	2	0	0	1	2	0	0	0	0	2	0	2	0	1	0	0	2	2	0	0	0	0	0	0	0	0	-1	0	0	0	0	0	0	-1	2	0
A03	10333569	2	-1	0	0	0	0	2	2	2	2	2	2	2	0	0	2	2	0	0	0	0	2	0	2	0	2	0	0	2	1	-1	0	0	-1	-1	0	0	0	0	0	0	0	0	0	0	0	2	1
A03	10333579	2	-1	0	0	0	0	2	2	2	2	2	2	2	0	0	2	1	0	0	0	0	2	0	2	0	2	0	0	2	1	-1	0	0	-1	-1	0	0	0	0	0	0	0	0	0	0	0	2	1
A03	10398412	2	0	0	0	0	0	2	2	2	2	2	2	2	0	0	2	2	0	0	0	0	2	0	2	0	2	0	0	2	2	0	0	0	0	0	0	-1	0	0	0	1	0	-1	0	0	0	2	0
A03	10400341	2	0	0	0	0	0	2	1	2	2	2	2	2	0	0	-1	-1	0	0	0	0	2	0	2	0	-1	0	0	2	2	0	-1	0	1	0	0	0	0	0	1	0	0	0	0	0	0	2	0
A03	10430021	2	0	0	0	0	0	2	2	2	-1	2	2	2	0	0	2	2	0	0	0	0	2	0	2	0	2	0	0	2	2	0	0	0	0	0	0	0	0	0	0	0	0	-1	0	0	1	2	1
A03	10430060	2	0	0	0	0	0	2	2	2	-1	2	2	2	0	0	2	2	0	0	0	0	2	0	2	0	2	0	0	2	2	0	0	0	0	0	0	0	0	0	0	0	0	-1	0	0	1	2	1
A03	10497065	2	0	0	0	0	0	2	-1	2	2	-1	2	2	0	0	2	2	0	0	0	0	2	0	2	0	2	0	0	2	2	0	0	0	0	-1	0	0	0	0	0	0	0	0	0	0	0	2	1
A03	10497071	2	0	0	0	0	0	2	-1	2	2	-1	2	2	0	0	2	2	0	0	0	0	2	0	2	0	2	0	0	2	2	0	0	0	0	-1	0	0	0	0	0	0	0	0	0	0	0	2	1
A03	10500992	2	0	-1	0	0	0	2	2	2	2	2	2	2	0	0	2	2	0	0	0	-1	-1	0	2	0	2	0	0	2	-1	0	0	0	-1	-1	0	0	-1	0	0	0	0	0	0	0	0	2	2
A03	10501007	2	0	-1	0	0	0	2	2	2	2	2	2	2	0	0	2	2	0	0	0	-1	-1	0	2	0	2	0	0	2	-1	0	0	0	-1	-1	0	0	-1	0	0	0	0	0	0	0	0	2	2
A03	10501016	2	0	-1	0	0	0	2	2	2	2	2	2	2	0	0	2	2	0	0	0	0	-1	0	2	0	2	0	0	2	-1	0	0	0	-1	0	-1	0	-1	0	0	0	0	0	0	0	0	2	2
A03	10501043	2	0	-1	0	0	0	2	2	2	2	2	2	2	0	0	2	2	0	0	0	0	-1	0	2	0	2	0	0	2	-1	0	0	0	-1	0	-1	0	-1	0	0	0	0	0	0	0	0	2	2
A03	10501052	2	0	-1	0	0	0	2	2	2	2	2	2	2	0	0	2	2	0	0	0	0	-1	0	2	0	2	0	0	2	-1	0	0	0	-1	0	-1	0	-1	0	0	0	0	0	0	0	0	2	2
A03	10546903	2	0	0	0	0	0	2	2	2	2	2	2	2	0	0	2	2	0	0	0	-1	2	0	2	0	2	0	0	2	2	0	-1	0	0	0	0	0	0	0	0	0	0	0	0	0	0	2	0
A03	10546970	2	0	0	0	0	0	2	2	2	2	2	2	2	0	0	2	2	0	0	0	0	2	0	2	0	2	0	0	2	2	0	-1	0	0	0	0	0	0	0	0	0	0	0	0	0	0	2	1
A03	10546987	0	0	1	0	1	1	0	0	0	0	0	0	0	1	0	0	0	0	0	0	0	0	1	0	1	0	0	0	0	0	1	-1	1	0	0	0	0	0	0	0	0	0	1	0	0	0	0	0
A03	10569677	0	0	0	0	0	0	0	0	0	0	0	0	0	0	0	0	0	0	0	1	0	0	0	0	0	0	0	0	0	0	0	0	0	0	0	0	0	0	0	0	1	0	0	0	0	0	-1	0
A03	10631878	2	0	0	0	0	0	2	2	2	2	2	2	2	0	0	2	2	0	0	0	0	2	-1	2	-1	0	0	0	2	2	0	0	0	0	0	0	0	1	0	0	0	0	0	0	0	0	2	0
A03	10715227	-1	0	1	0	0	2	2	2	2	2	2	2	2	0	0	2	2	0	-1	0	0	2	0	2	0	0	0	0	2	2	0	-1	0	0	-1	-1	0	0	0	0	-1	0	0	0	0	0	2	0
A03	10721933	2	0	2	0	0	2	2	2	2	2	2	2	2	0	0	2	2	-1	0	0	0	2	0	2	0	0	-1	0	2	2	0	0	0	0	0	-1	0	-1	0	-1	0	1	0	0	-1	0	2	0
A03	10827064	2	0	2	0	0	2	2	-1	2	2	2	2	2	0	0	2	2	0	0	0	0	2	0	2	0	0	-1	0	2	2	-1	0	0	0	0	0	0	-1	0	0	0	0	0	1	0	0	2	0
A03	11150098	2	0	2	0	0	2	2	2	2	2	2	2	2	0	0	0	0	2	0	0	2	0	0	0	0	0	0	0	0	2	0	0	0	0	0	0	0	0	0	0	0	0	0	0	0	0	0	0
A03	11150599	1	1	0	1	1	1	1	1	1	1	1	1	1	0	1	0	0	1	1	0	1	1	2	1	0	1	1	0	1	-1	1	1	0	2	1	0	0	1	0	1	2	0	1	1	0	1	1	1
A03	11150602	1	1	0	1	1	1	1	1	1	1	1	1	1	0	1	0	0	1	1	0	1	1	2	1	0	1	1	0	1	-1	1	1	0	2	1	0	0	1	0	1	2	0	1	1	0	1	1	1
A03	11167535	2	0	2	0	0	2	2	2	2	2	2	2	2	0	0	0	-1	1	0	1	2	0	-1	0	0	0	0	0	0	-1	0	0	0	0	0	0	0	-1	0	0	0	0	0	0	0	0	0	0
A03	11252886	1	0	0	0	0	0	0	1	0	0	1	1	0	0	0	0	-1	1	0	1	1	1	1	1	0	0	0	1	0	1	0	0	0	1	1	1	0	2	1	0	0	0	1	1	1	0	-1	1
A03	11267903	2	0	2	0	0	2	2	2	2	2	2	-1	2	0	0	0	0	2	0	0	2	0	0	0	1	1	1	0	0	1	0	0	0	0	0	0	0	0	0	0	0	0	0	0	0	0	0	2
A03	11268209	2	0	2	1	0	2	2	2	2	2	2	2	2	0	0	0	0	-1	0	2	2	0	0	-1	0	0	0	0	0	-1	0	0	0	0	0	0	-1	0	-1	0	0	0	0	0	0	0	0	0
A03	11268233	2	0	2	1	0	2	2	2	2	2	2	2	2	0	0	0	0	-1	0	2	2	0	0	-1	0	0	0	0	0	-1	0	0	0	0	0	0	-1	0	-1	0	0	0	0	0	0	0	0	0
A03	11434501	2	0	2	-1	0	2	2	2	2	2	2	2	2	0	0	0	0	2	0	0	2	0	0	0	0	0	0	-1	-1	2	0	0	0	0	0	0	0	0	0	0	0	0	0	0	0	0	0	1
A03	11434505	2	0	2	-1	0	2	2	2	2	2	2	2	2	0	0	0	0	2	0	0	2	0	0	0	0	0	0	-1	-1	2	0	0	0	0	0	0	0	0	0	0	0	0	0	0	0	0	0	1
A03	11434507	2	0	2	-1	0	2	2	2	2	2	2	2	2	0	0	0	0	2	0	0	2	0	0	0	0	0	0	-1	-1	2	0	0	0	0	0	0	0	0	0	0	0	0	0	0	0	0	0	1
A03	11580779	2	0	2	0	0	2	2	2	2	2	2	1	2	-1	0	0	0	2	0	-1	2	-1	0	0	0	0	0	0	0	-1	0	0	0	1	0	0	0	0	0	0	0	0	0	0	0	0	0	0
A03	11608452	2	0	2	0	0	2	2	2	2	2	2	2	-1	0	0	0	0	2	0	2	2	0	0	0	0	0	0	0	0	2	0	0	0	0	0	0	0	0	0	0	0	0	0	0	0	0	0	1
A03	11619852	2	0	2	0	0	2	2	2	2	2	2	2	2	0	0	0	0	2	0	-1	2	-1	0	-1	0	-1	0	0	0	2	0	0	0	0	-1	-1	-1	0	0	0	0	0	0	0	0	0	0	0
A03	11800183	0	0	0	0	0	0	0	0	1	0	0	0	0	1	-1	0	0	0	0	0	0	0	0	0	0	2	0	0	0	0	0	0	0	-1	0	0	0	0	0	1	0	0	0	0	-1	0	0	0
A03	11846729	2	0	2	0	0	2	2	2	2	2	2	2	2	0	0	0	0	2	0	0	2	0	1	0	0	0	0	0	0	2	0	0	0	0	0	0	0	0	0	0	0	0	0	0	-1	0	0	0
A03	11979068	2	0	2	0	0	2	1	2	2	2	2	2	2	-1	-1	0	0	2	0	0	-1	0	0	0	0	0	0	0	0	2	0	0	0	0	0	0	0	0	0	0	0	0	0	0	1	0	0	1
A03	12077765	2	0	1	0	0	2	2	2	2	2	2	2	2	2	0	0	0	2	0	1	2	0	0	0	0	0	0	0	0	2	0	0	0	0	0	0	0	0	0	0	0	0	0	0	0	0	0	1
A03	12111734	2	0	2	-1	-1	2	2	2	2	2	2	2	2	2	0	-1	0	2	0	0	2	0	-1	-1	-1	0	0	0	0	-1	-1	0	0	0	0	0	0	0	0	0	0	0	0	0	-1	0	0	0
A03	12616162	0	2	0	2	1	1	1	1	2	0	0	0	1	2	1	2	-1	1	1	0	-1	0	1	2	0	0	0	0	0	0	1	-1	1	1	1	1	1	0	0	0	1	0	1	0	-1	0	2	1
A03	12695744	2	2	2	2	2	2	2	2	2	-1	2	2	2	2	0	0	1	2	0	1	2	0	0	0	0	0	0	0	0	1	0	0	0	0	0	0	0	0	0	0	0	0	0	0	0	0	0	0
A03	12695760	2	2	2	2	2	2	2	2	2	-1	2	2	2	2	0	0	1	2	0	1	2	0	0	0	0	0	0	0	0	1	0	0	0	0	0	0	0	0	0	0	0	0	0	0	0	0	0	0
A03	12695771	2	2	2	2	2	2	2	2	2	-1	2	2	2	2	0	0	1	2	0	1	2	0	0	0	0	0	0	0	0	1	0	0	0	0	0	0	0	0	0	0	0	0	0	0	0	0	0	0
A03	12875396	2	2	2	2	2	2	2	2	2	2	2	2	2	2	0	0	0	2	0	0	2	0	0	0	0	0	0	0	0	2	0	0	0	0	0	0	0	0	0	0	0	0	0	0	0	0	0	2
A03	13125502	2	2	2	2	2	2	2	-1	1	2	2	2	2	2	0	0	2	2	2	0	2	0	0	0	0	0	0	0	0	1	0	0	0	0	0	0	-1	0	0	0	0	0	0	0	0	0	0	1
A03	13125534	2	2	2	2	2	2	2	-1	1	2	2	2	2	2	0	0	2	2	2	0	2	0	0	0	0	0	0	0	0	1	0	0	0	0	0	0	-1	0	0	0	0	0	0	0	0	0	0	1
A03	13303583	0	0	0	0	0	0	0	0	0	1	1	0	0	0	0	0	0	0	0	0	0	-1	1	0	0	-1	0	0	0	0	1	0	0	0	0	0	0	-1	0	0	0	0	0	0	0	0	0	0
A03	13331412	-1	2	2	2	-1	2	2	2	2	1	2	2	2	2	0	0	2	2	2	0	2	0	0	0	0	0	0	0	0	1	0	0	0	0	0	0	0	0	0	0	0	0	0	0	0	0	0	0
A03	13331471	2	2	2	2	-1	2	2	2	2	1	2	2	2	2	0	0	2	2	2	0	2	0	0	0	0	0	0	0	0	1	0	0	0	0	0	0	0	0	0	0	0	0	0	0	0	0	0	0
A03	13351916	-1	-1	2	2	2	2	2	2	2	2	2	-1	2	2	0	0	2	2	2	1	2	-1	0	0	0	-1	0	0	0	0	0	0	0	0	0	0	0	0	0	0	0	0	0	0	0	0	0	1
A03	13761686	2	2	2	2	2	2	2	2	2	2	2	2	2	2	0	0	-1	2	2	0	2	0	0	0	0	0	0	0	0	0	0	0	0	0	0	0	0	0	0	-1	0	0	0	0	0	0	0	0
A03	14000529	2	2	2	-1	2	2	2	2	2	2	2	2	2	0	0	0	2	2	2	2	2	0	2	2	2	2	2	2	0	2	2	2	2	0	0	0	2	0	0	0	0	0	0	0	-1	0	-1	0
A03	14161322	1	1	1	2	1	2	0	1	1	2	1	1	2	1	2	1	2	2	1	-1	-1	2	0	2	2	1	2	0	0	2	2	1	2	2	1	2	2	2	2	2	-1	1	-1	2	1	2	2	2
A03	14185317	2	2	2	2	2	2	2	2	2	2	2	2	2	0	0	0	-1	-1	2	2	2	0	2	2	0	2	2	2	0	2	2	2	-1	0	0	0	2	0	0	0	0	0	0	0	0	0	0	0
A03	14185345	2	2	2	2	2	2	2	2	2	2	2	2	2	0	0	0	-1	-1	2	2	2	0	2	2	0	2	2	2	0	2	2	2	-1	0	0	0	2	0	0	0	0	0	0	0	0	0	0	0
A03	14456869	2	2	2	2	2	2	-1	2	2	2	2	2	2	0	0	0	0	2	-1	2	-1	0	2	2	0	2	2	2	0	2	2	-1	2	0	0	0	2	0	0	0	0	0	0	0	0	0	0	0
A03	14456899	2	2	2	2	2	2	-1	2	2	2	2	2	2	0	0	0	0	2	-1	2	-1	0	2	2	0	2	2	2	0	2	2	-1	2	0	0	0	2	0	0	0	0	0	0	0	0	0	0	0
A03	14456905	2	2	2	2	2	2	-1	2	2	2	2	2	2	0	0	0	0	2	-1	2	-1	0	2	2	0	2	2	2	0	2	2	-1	2	0	0	0	2	0	0	0	0	0	0	0	0	0	0	0
A03	14456920	2	2	2	2	2	2	-1	2	2	2	2	2	2	0	0	0	0	2	-1	2	-1	0	2	2	0	2	2	2	0	2	2	-1	2	0	0	0	2	0	0	0	0	0	0	0	0	0	0	0
A03	14456942	1	0	0	0	0	0	2	0	1	1	1	0	0	0	0	1	0	1	-1	0	-1	0	0	0	1	1	0	0	1	0	0	2	0	1	0	1	0	1	0	1	0	1	0	0	0	0	1	1
A03	14461896	1	0	0	-1	0	0	0	1	1	0	0	0	0	0	0	0	0	0	0	0	0	0	-1	0	1	0	0	-1	0	0	0	1	0	0	0	0	0	0	0	0	0	-1	0	0	0	0	1	1
A03	14461898	1	0	0	-1	0	0	0	1	1	0	0	0	0	0	0	0	0	0	0	0	0	0	-1	0	1	0	0	-1	0	0	0	1	0	0	0	0	0	0	0	0	0	-1	0	0	0	0	1	1
A03	14461908	1	0	0	-1	0	0	0	1	1	0	0	0	0	0	0	0	0	0	0	0	0	0	-1	0	1	0	0	-1	0	0	0	1	0	0	0	0	0	0	0	0	0	-1	0	0	0	0	1	1
A03	14477512	1	2	2	1	0	1	0	1	1	1	0	2	1	1	1	1	0	1	2	1	1	1	1	1	2	1	1	0	1	1	1	1	0	2	0	1	1	0	1	2	1	1	1	1	1	1	1	1
A03	14477566	0	1	-1	0	1	0	1	0	0	0	1	0	0	0	0	1	0	0	2	0	0	0	0	0	2	1	0	0	0	0	0	0	1	0	0	0	0	0	1	1	0	1	0	1	0	1	0	1
A03	14551931	0	-1	0	1	0	0	1	0	0	0	0	1	0	0	0	1	1	0	0	0	0	-1	1	0	0	0	0	0	2	0	0	1	-1	0	1	0	0	0	0	0	0	0	0	0	0	0	0	0
A03	14572072	2	2	2	2	2	2	2	2	2	2	2	1	2	0	0	0	0	2	2	2	2	0	0	2	0	2	2	2	0	2	2	2	2	0	0	0	2	0	0	1	0	0	0	0	0	0	0	0
A03	14572100	2	2	2	2	2	2	2	2	2	2	2	1	2	0	0	0	0	2	2	2	2	0	0	2	0	2	2	2	0	2	2	2	2	0	0	0	2	0	0	1	0	0	0	0	0	0	0	0
A03	14590076	0	0	0	0	0	0	0	0	0	0	0	0	0	1	1	1	-1	0	0	0	-1	1	1	-1	1	0	0	0	0	0	0	0	0	1	1	1	0	2	1	1	1	1	1	2	1	1	1	1
A03	14714204	-1	2	2	2	2	2	2	2	2	2	2	2	2	0	0	0	0	2	2	2	2	0	0	2	0	2	2	2	0	2	2	2	-1	0	0	0	2	0	0	0	0	0	0	0	0	0	0	0
A03	14714219	-1	2	2	2	2	2	2	2	2	2	2	2	2	0	0	0	0	2	2	2	2	0	0	2	0	2	2	2	0	2	2	2	-1	0	0	0	2	0	0	0	0	0	0	0	0	0	0	0
A03	14737677	2	2	2	2	2	2	2	2	2	2	2	2	2	0	0	0	0	2	2	2	-1	0	0	2	0	-1	2	2	0	2	2	2	2	0	0	0	1	0	0	0	0	0	0	0	1	0	0	0
A03	14911303	2	2	2	2	2	2	2	2	2	2	2	2	2	0	0	0	0	2	2	2	2	0	0	2	0	2	2	2	-1	2	0	2	1	0	0	0	2	0	0	0	0	0	0	0	0	0	0	0
A03	14911342	-1	2	2	2	2	2	2	2	2	2	2	2	2	0	0	0	-1	2	2	2	2	0	0	2	0	2	2	2	-1	2	0	2	1	0	0	0	2	0	0	0	0	0	0	0	0	0	0	0
A03	14913811	2	2	2	2	2	2	2	2	2	2	2	2	2	0	0	0	0	2	2	1	2	0	0	2	0	2	2	2	0	2	0	2	2	0	0	0	2	0	0	-1	0	0	0	0	0	1	0	0
A03	14913812	2	2	2	2	2	2	2	2	2	2	2	2	2	0	0	0	0	2	2	1	2	0	0	2	0	2	2	2	0	2	0	2	2	0	0	0	2	0	0	-1	0	0	0	0	0	1	0	0
A03	14913832	2	2	2	2	2	2	2	2	2	2	2	2	2	0	0	0	0	2	2	1	2	0	0	2	0	2	2	2	0	2	0	2	2	0	0	0	2	0	0	-1	0	0	0	0	0	1	0	0
A03	14949441	2	0	0	0	0	0	0	0	0	0	0	0	0	1	0	0	0	0	2	2	0	0	0	-1	2	0	2	2	2	0	0	1	2	0	0	0	0	0	0	0	0	0	0	0	0	0	0	0
A03	14949442	2	0	0	0	0	0	0	0	0	0	0	0	0	1	0	0	0	0	2	2	0	0	0	-1	2	0	2	2	2	0	0	1	2	0	0	0	0	0	0	0	0	0	0	0	0	0	0	0
A03	14987717	1	1	0	1	1	1	1	1	1	1	1	1	1	0	2	1	0	2	0	0	1	2	-1	0	1	1	1	0	1	2	0	1	0	-1	2	2	1	0	0	1	1	1	1	1	2	1	2	1
A03	14987726	1	1	0	1	1	1	1	1	1	1	1	1	1	0	2	1	0	2	0	0	1	2	-1	0	1	1	1	0	1	2	0	1	0	-1	2	2	1	0	0	1	1	1	1	1	2	1	2	1
A03	14987729	1	1	0	1	1	1	1	1	1	1	1	1	1	0	2	1	1	2	0	0	1	2	0	0	1	1	1	0	1	2	0	1	0	-1	1	2	1	1	0	1	1	1	1	1	2	1	2	1
A03	14987730	1	1	0	1	1	1	1	1	1	1	1	1	1	0	2	1	1	2	0	0	1	2	0	0	1	1	1	0	1	2	0	1	0	-1	1	2	1	1	0	1	1	1	1	1	2	1	2	1
A03	14987735	0	0	0	0	0	0	0	0	0	0	0	0	0	0	0	0	0	0	0	0	0	0	0	0	1	0	1	0	1	2	0	1	0	-1	0	0	0	0	0	0	0	0	0	0	0	0	0	0
A03	15004142	0	0	1	0	0	0	0	0	0	1	0	0	1	0	0	0	0	0	0	1	0	1	0	1	1	0	0	1	0	0	0	0	0	1	0	-1	0	1	1	1	0	0	0	2	0	1	0	1
A03	15004144	2	2	1	2	2	2	2	2	2	1	2	2	1	0	0	0	0	2	2	0	2	0	0	1	0	2	2	1	0	2	0	2	2	0	0	-1	2	0	0	0	1	0	0	0	0	0	0	0
A03	15004239	2	-1	1	2	2	1	2	0	1	2	1	1	2	0	0	0	0	2	1	0	2	0	0	-1	0	1	2	2	0	1	0	2	-1	0	0	0	1	0	0	-1	0	0	0	0	0	0	0	0
A03	15023598	2	2	2	-1	2	2	2	-1	2	2	2	2	2	0	0	0	0	2	2	1	2	0	0	2	2	2	-1	2	0	2	0	2	-1	0	0	0	2	0	0	0	0	0	0	0	0	0	0	0
A03	15024454	-1	2	2	2	2	2	2	2	2	2	2	2	2	0	0	0	0	2	2	0	2	-1	0	2	2	2	2	2	0	2	0	2	2	-1	-1	0	2	0	0	-1	0	0	0	0	0	0	0	0
A03	15068142	2	2	2	2	2	1	2	-1	2	2	2	2	2	0	-1	0	-1	2	2	0	2	0	0	2	1	2	2	2	0	2	0	2	-1	0	0	0	2	0	0	0	-1	0	0	0	0	0	0	0
A03	15078274	2	2	2	2	2	2	2	2	2	2	2	2	2	0	0	0	-1	2	2	0	2	-1	0	2	2	2	2	2	0	2	0	2	2	-1	0	0	2	0	0	0	0	0	0	-1	0	0	0	-1
A03	15078276	2	2	2	2	2	2	2	2	2	2	2	2	2	0	0	0	-1	2	2	0	2	-1	0	2	2	2	2	2	0	2	0	2	2	-1	0	0	2	0	0	0	0	0	0	-1	0	0	0	-1
A03	15078277	2	2	2	2	2	2	2	2	2	2	2	2	2	0	0	0	-1	2	2	0	2	-1	0	2	2	2	2	2	0	2	0	2	2	-1	0	0	2	0	0	0	0	0	0	-1	0	0	0	-1
A03	15078287	2	2	2	2	2	2	2	2	2	2	2	2	2	0	0	0	-1	2	2	0	2	-1	0	2	2	2	2	2	0	2	0	2	2	-1	0	0	2	0	0	0	0	0	0	-1	0	0	0	-1
A03	15078306	2	2	2	2	2	2	2	2	2	2	2	2	2	0	0	0	-1	2	2	0	2	-1	0	2	2	2	2	2	0	2	0	2	2	-1	0	0	2	0	0	0	0	0	0	-1	0	0	0	-1
A03	15078307	2	2	2	2	2	2	2	2	2	2	2	2	2	0	0	0	-1	2	2	0	2	-1	0	2	2	2	2	2	0	2	0	2	2	-1	0	0	2	0	0	0	0	0	0	-1	0	0	0	-1
A03	15113530	-1	2	2	2	2	2	2	2	2	2	2	2	2	0	0	0	0	2	2	1	2	-1	0	2	2	1	2	2	0	2	0	2	2	0	0	0	2	-1	0	0	0	0	0	0	0	0	0	0
A03	15121990	2	2	2	2	2	2	2	2	2	2	2	2	2	0	0	0	0	2	2	2	2	0	0	2	2	2	2	2	0	2	0	2	2	0	0	0	-1	0	0	0	0	0	0	0	0	0	0	0
A03	15196136	1	0	1	0	2	2	1	1	1	2	0	1	1	1	1	1	2	2	2	1	2	1	1	2	2	1	2	1	2	2	2	1	0	2	0	1	2	2	-1	1	0	1	0	2	2	2	1	1
A03	15208731	2	2	2	2	2	2	2	2	2	2	2	2	2	0	0	0	0	2	2	2	2	0	0	2	2	2	2	2	0	2	0	2	2	0	0	0	2	0	0	0	0	0	0	0	0	0	0	0
A03	15209606	1	0	2	0	1	0	0	0	1	0	1	1	0	0	0	0	0	1	0	1	1	1	0	1	1	0	1	0	1	0	0	2	0	0	0	0	0	0	0	0	0	0	0	0	1	1	0	0
A03	15209607	1	0	2	0	1	0	0	0	1	0	1	1	0	0	0	0	0	1	0	1	1	1	0	1	1	0	1	0	1	0	0	2	0	0	0	0	0	0	0	0	0	0	0	0	1	1	0	0
A03	15209613	1	0	2	0	1	0	0	0	1	0	1	1	0	0	0	0	0	1	0	1	1	1	0	1	1	0	1	0	1	0	0	2	0	0	0	0	0	0	0	0	0	0	0	0	1	1	0	0
A03	15248580	0	1	1	1	1	1	1	1	1	1	0	0	1	1	0	1	2	0	1	1	0	1	0	1	-1	0	1	1	0	2	-1	1	-1	1	0	2	0	0	0	0	0	0	0	0	0	0	0	0
A03	15306793	1	0	1	1	0	2	0	1	0	1	0	1	0	0	1	1	2	0	1	0	1	1	0	0	0	0	1	0	0	0	-1	0	0	-1	0	1	1	0	2	0	0	1	0	1	0	0	1	2
A03	15416599	2	2	2	2	2	2	2	2	2	2	2	2	2	0	0	0	0	2	2	2	2	0	0	2	2	2	-1	2	0	2	0	2	2	0	0	0	2	0	0	0	0	0	0	0	0	0	0	0
A03	15480343	2	2	2	2	2	2	2	2	2	2	-1	2	2	0	0	0	0	2	2	1	2	0	0	-1	2	2	1	2	0	2	0	2	2	0	0	0	2	0	0	0	0	0	0	0	0	0	0	0
A03	15480356	2	2	2	2	2	2	2	-1	2	2	-1	2	2	0	0	0	0	2	2	1	2	0	0	-1	2	2	1	2	0	2	0	2	2	0	0	0	2	0	0	0	0	0	0	0	0	0	0	0
A03	15971361	2	2	2	2	2	2	2	2	2	2	2	2	2	0	0	0	0	2	2	1	2	0	0	2	2	2	2	2	0	2	0	2	2	0	1	0	0	0	0	0	0	0	0	0	0	0	0	0
A03	15971362	2	2	2	2	2	2	2	2	2	2	2	2	2	0	0	0	0	2	2	1	2	0	0	2	2	2	2	2	0	2	0	2	2	0	1	0	0	0	0	0	0	0	0	0	0	0	0	0
A03	15971365	2	2	2	2	2	2	2	2	2	2	2	2	2	0	0	0	0	2	2	1	2	0	0	2	2	2	2	2	0	2	0	2	2	0	1	0	0	0	0	0	0	0	0	0	0	0	0	0
A03	16003241	2	2	2	2	2	2	2	2	2	2	2	2	2	0	0	0	0	2	2	1	2	0	0	2	2	2	2	2	-1	2	0	2	2	0	0	0	0	0	0	0	0	0	0	0	-1	0	0	0
A03	16003268	2	2	2	2	2	2	2	2	2	2	2	2	2	0	0	0	0	2	2	1	2	0	0	2	2	2	2	2	-1	2	0	2	-1	0	0	-1	0	0	0	0	0	0	0	0	-1	0	0	0
A03	16003271	2	2	2	2	2	2	2	2	2	2	2	2	2	0	0	0	0	2	2	1	2	0	0	2	2	2	2	2	-1	2	0	2	-1	0	0	-1	0	0	0	0	0	0	0	0	-1	0	0	0
A03	16115369	2	-1	2	2	2	2	-1	2	2	2	2	2	2	0	0	1	0	2	2	2	2	0	0	2	2	2	2	2	0	2	0	2	2	0	0	0	-1	0	0	0	0	-1	0	0	0	0	0	0
A03	16115397	2	-1	2	2	2	2	-1	2	2	2	2	2	2	0	0	1	0	2	2	2	2	0	0	2	2	2	2	2	0	2	0	2	2	0	0	0	-1	0	0	0	0	-1	0	0	0	0	0	0
A03	16141657	1	0	1	1	0	0	0	0	0	0	-1	0	0	0	0	0	0	0	1	0	-1	2	0	0	0	0	0	1	-1	0	1	0	0	1	-1	0	-1	0	0	0	0	0	0	0	0	0	-1	0
A03	16155373	2	2	2	2	2	2	2	2	2	2	2	2	2	0	0	0	0	2	2	1	2	0	-1	2	2	2	2	2	0	2	0	2	-1	0	0	0	0	0	0	-1	0	0	0	0	0	0	0	0
A03	16220152	0	1	1	0	1	1	0	0	0	0	0	1	1	1	0	1	2	1	0	0	0	0	0	0	0	0	0	1	1	1	1	0	0	0	1	1	0	0	0	-1	1	0	0	0	0	1	1	-1
A03	16359109	2	2	2	2	2	2	2	2	2	2	2	2	2	0	0	0	0	2	2	1	-1	0	-1	2	2	2	2	2	2	2	0	2	2	0	0	0	0	0	0	0	0	0	0	0	0	0	0	0
A03	16359136	2	2	2	2	2	2	2	2	2	2	2	2	2	0	0	0	0	2	2	1	-1	0	-1	2	2	2	2	2	2	2	0	2	-1	0	0	0	0	0	0	0	0	0	0	0	0	0	0	0
A03	16359138	2	2	2	2	2	2	2	2	2	2	2	2	2	0	0	0	0	2	2	1	-1	0	-1	2	2	2	2	2	2	2	0	2	-1	0	0	0	0	0	0	0	0	0	0	0	0	0	0	0
A03	16359146	2	2	2	2	2	2	2	2	2	2	2	2	2	0	0	0	0	2	2	1	-1	0	-1	2	2	2	2	2	2	2	0	2	-1	0	0	0	0	0	0	0	0	0	0	0	0	0	0	0
A03	16393187	1	1	1	1	2	1	-1	1	1	0	0	0	1	0	1	1	1	1	1	1	1	1	2	0	1	1	-1	1	0	1	0	0	1	2	0	0	1	-1	0	1	2	0	1	1	0	1	1	0
A03	16446858	2	2	2	2	2	2	-1	2	2	2	-1	2	2	0	0	0	1	-1	2	1	2	0	-1	2	2	2	2	2	2	2	0	2	2	0	0	0	0	0	0	0	0	0	0	0	0	0	-1	0
A03	16497727	2	2	2	2	2	-1	2	-1	2	2	2	2	2	0	0	0	0	2	2	2	2	0	0	2	2	2	2	2	2	2	0	2	2	0	-1	0	0	0	-1	0	0	0	0	0	0	0	0	0
A03	16497787	2	2	2	2	2	-1	2	-1	2	2	2	2	2	0	0	0	0	2	2	2	2	0	0	2	2	2	2	2	2	2	0	2	2	0	-1	0	0	0	-1	0	0	0	0	0	0	0	0	0
A03	16497796	2	2	2	2	2	-1	2	-1	2	2	2	2	2	0	0	0	0	2	2	2	2	0	0	2	2	2	2	2	2	2	0	2	2	0	-1	0	0	0	-1	0	0	0	0	0	0	0	0	0
A03	16600784	2	2	2	2	2	2	2	2	2	2	2	2	2	0	0	0	-1	2	2	2	2	0	0	-1	2	2	0	0	2	2	0	2	2	0	0	0	0	0	0	0	0	0	0	0	0	0	0	0
A03	16622538	2	2	2	2	2	2	2	2	2	2	2	2	2	0	0	0	0	2	2	1	2	0	-1	2	2	2	0	0	2	2	0	2	2	0	0	0	0	0	0	0	0	0	0	0	0	0	0	0
A03	16622583	2	2	2	2	2	2	2	2	2	2	2	2	2	0	0	0	0	2	2	1	2	0	-1	2	2	2	0	0	2	2	0	2	2	0	0	0	0	0	0	0	0	0	0	0	0	0	0	0
A03	16622590	0	0	0	0	0	0	0	0	0	0	0	0	0	1	1	0	-1	0	0	0	0	0	-1	0	0	0	1	0	0	0	0	0	0	1	0	0	0	0	0	0	0	0	0	0	0	0	0	0
A03	16736133	2	2	2	2	2	2	2	-1	2	2	2	2	2	0	0	0	0	0	2	2	2	0	0	2	2	2	0	0	2	2	-1	2	2	0	0	0	0	0	0	0	0	0	0	0	0	0	0	0
A03	16736142	2	2	2	2	2	2	2	2	2	2	2	2	2	0	0	0	0	0	2	2	2	0	0	2	2	2	0	0	2	2	0	2	2	0	0	0	0	0	0	0	0	0	0	0	0	0	0	0
A03	16916005	0	0	0	-1	0	0	0	0	0	1	1	0	1	0	0	0	0	0	0	-1	0	-1	0	0	1	-1	0	0	1	0	0	0	0	0	0	2	1	2	0	0	0	0	0	0	0	0	0	1
A03	17078301	2	2	2	2	2	2	2	2	2	2	2	2	2	0	0	0	0	1	2	0	2	0	0	-1	2	2	0	0	2	2	0	2	2	0	0	0	0	0	0	-1	0	0	0	0	0	0	0	0
A03	17104455	1	0	0	0	0	0	0	0	0	0	-1	1	0	0	0	0	0	0	0	1	2	1	0	-1	1	0	0	0	-1	0	1	1	1	0	1	1	0	1	1	1	0	0	0	0	0	0	0	1
A03	17104477	0	2	0	1	0	0	0	0	0	1	-1	0	0	1	1	0	0	2	1	0	0	0	0	-1	0	0	1	0	-1	0	0	0	0	0	0	0	0	0	1	0	0	2	0	0	0	0	0	0
A03	17104478	0	1	2	0	0	0	0	2	2	1	-1	0	0	1	0	2	0	0	2	0	0	1	2	-1	0	1	1	0	-1	0	0	0	0	0	0	0	0	1	0	0	1	0	0	1	0	0	1	0
A03	17104507	0	0	0	0	0	0	0	0	0	0	-1	0	0	1	1	0	0	0	0	0	0	0	2	-1	0	0	0	0	-1	0	0	0	0	0	0	0	0	0	0	0	1	0	0	0	1	0	0	0
A03	17145274	2	2	1	2	2	2	2	2	2	2	2	2	2	1	0	0	-1	0	2	0	2	0	0	2	2	2	0	0	2	2	0	2	2	-1	0	0	0	0	0	0	0	0	0	0	0	0	0	0
A03	17145303	1	2	1	2	2	2	2	2	2	2	2	2	2	1	0	0	-1	0	2	0	2	0	0	2	2	2	0	0	2	2	0	2	2	-1	0	0	0	0	0	0	0	0	0	0	0	0	0	0
A03	17145316	1	2	1	2	2	2	2	2	2	2	2	2	2	1	0	0	-1	0	2	0	2	0	0	2	2	2	0	0	2	2	0	2	2	-1	0	0	0	0	0	0	0	0	0	0	0	0	0	0
A03	17302158	2	2	2	2	2	2	2	2	2	2	2	2	2	0	0	0	0	0	-1	-1	2	0	-1	2	2	-1	-1	0	2	2	0	-1	2	0	0	0	0	0	0	0	0	0	0	0	0	0	-1	0
A03	17364747	2	2	2	2	2	2	-1	2	2	2	2	2	2	0	0	0	0	0	2	0	2	-1	0	2	2	-1	-1	0	2	2	0	2	2	0	0	0	0	0	0	0	0	0	0	0	0	0	0	0
A03	17364798	2	2	2	2	2	2	-1	2	2	2	2	2	2	0	0	0	0	0	2	0	2	-1	0	2	2	-1	-1	0	2	2	0	2	2	0	0	0	0	0	0	0	0	0	0	0	0	0	0	0
A03	17364817	2	2	2	2	2	2	-1	2	2	2	2	2	2	0	0	0	0	0	2	0	2	-1	0	2	2	-1	-1	0	2	2	0	2	2	0	0	0	0	0	0	0	0	0	0	0	0	0	0	0
A03	17401123	2	2	2	2	-1	2	2	2	2	2	2	-1	2	0	0	0	-1	0	2	-1	2	0	0	2	2	2	0	0	-1	2	0	2	2	0	0	0	0	0	-1	0	0	0	0	0	0	0	0	0
A03	17603854	0	0	0	0	0	0	0	0	0	0	0	0	0	0	1	1	0	-1	0	1	0	0	-1	0	0	0	0	1	0	0	1	0	0	2	1	2	2	1	0	1	0	0	2	1	1	2	0	1
A03	17797559	2	2	2	2	2	2	2	2	2	2	2	2	2	0	0	2	2	2	2	2	2	2	-1	2	2	2	2	2	2	2	2	2	2	0	0	0	0	0	-1	0	0	0	-1	0	0	0	0	-1
A03	17812312	2	2	2	2	2	2	2	2	2	2	2	-1	2	0	0	2	2	2	2	-1	2	2	2	2	2	2	1	2	2	2	2	2	2	0	0	0	-1	0	0	0	0	0	0	0	0	0	0	0
A03	17987304	0	0	0	1	0	1	0	0	0	-1	1	0	0	0	0	0	1	0	0	0	2	1	0	0	0	0	0	1	0	2	-1	0	2	1	1	0	1	0	0	0	1	0	0	1	-1	1	0	0
A03	18501727	2	2	2	2	2	2	2	2	2	2	2	2	2	0	0	2	-1	2	2	2	-1	2	2	2	2	2	2	2	2	1	2	2	2	0	2	0	2	0	0	0	0	0	0	0	0	0	0	0
A03	18501735	2	2	2	2	2	2	2	2	2	2	2	2	2	0	0	2	-1	2	2	2	-1	2	2	2	2	2	2	2	2	1	2	2	2	0	2	0	2	0	0	0	0	0	0	0	0	0	0	0
A03	18529096	2	2	2	2	2	2	2	2	2	2	2	2	2	0	0	2	2	-1	2	2	2	2	2	2	2	2	2	2	2	2	2	2	2	0	2	0	2	0	0	0	0	-1	0	0	0	0	1	-1
A03	18529128	2	2	2	2	2	2	2	2	2	2	2	2	2	0	0	2	2	-1	2	2	2	2	2	2	2	2	2	2	2	2	2	2	2	0	2	0	2	0	0	0	0	-1	0	0	0	0	1	-1
A03	18529138	2	2	2	2	2	2	2	2	2	2	2	2	2	0	0	2	2	-1	2	2	2	2	2	2	2	2	2	2	2	2	2	2	2	0	2	0	2	0	0	0	0	-1	0	0	0	0	1	-1
A03	18537479	2	2	2	2	2	2	2	2	2	2	2	2	2	0	0	2	2	2	2	2	2	2	2	2	2	2	2	2	2	1	2	2	2	0	2	0	2	0	0	0	0	0	0	0	0	0	0	0
A03	18537483	2	2	2	2	2	2	2	2	2	2	2	2	2	0	0	2	2	2	2	2	2	2	2	2	2	2	2	2	2	1	2	2	2	0	2	0	2	0	0	0	0	0	0	0	0	0	0	0
A03	18537511	2	2	2	2	2	2	2	2	2	2	2	2	2	0	0	2	2	2	2	2	2	2	2	2	2	2	2	2	2	1	2	2	2	0	2	0	2	0	0	0	0	0	0	0	0	0	0	0
A03	18547219	0	1	0	0	0	0	0	1	1	0	0	0	0	0	0	0	0	0	0	0	0	0	0	0	0	0	0	0	0	0	1	0	0	1	0	0	0	0	1	1	1	0	0	0	1	0	0	0
A03	18595889	2	2	2	2	2	2	2	2	2	2	2	2	1	0	0	2	2	2	2	-1	2	2	2	2	2	2	2	2	2	2	2	2	-1	-1	2	0	2	0	0	0	0	0	0	0	0	0	0	0
A03	18596143	2	2	2	2	2	2	2	2	2	2	2	2	2	0	0	2	2	2	2	-1	2	2	2	2	2	2	2	2	-1	2	2	2	2	0	2	0	2	0	0	0	0	0	0	0	-1	0	0	0
A03	18758564	1	0	2	1	0	0	1	1	0	1	1	1	0	1	1	2	0	0	1	0	0	0	0	0	0	-1	-1	0	0	0	1	1	0	2	0	2	2	1	1	-1	1	1	2	1	1	1	2	2
A03	18804392	2	2	2	2	2	-1	2	2	2	2	2	-1	2	0	0	2	2	2	2	2	2	2	-1	2	2	2	2	2	2	2	2	2	2	0	-1	0	0	0	0	0	0	0	0	0	0	0	0	0
A03	18991540	2	2	2	2	2	2	-1	2	2	-1	2	2	2	0	0	-1	2	2	2	-1	2	2	2	2	2	2	2	2	2	2	2	2	2	0	2	0	0	0	0	0	0	0	-1	0	0	0	0	0
A03	18991543	2	2	2	2	2	2	-1	2	2	-1	2	2	2	0	0	-1	2	2	2	-1	2	2	2	2	2	2	2	2	2	2	2	2	2	0	2	0	0	0	0	0	0	0	-1	0	0	0	0	0
A03	19021366	2	2	2	2	2	2	2	2	2	2	2	2	2	0	0	2	2	2	2	2	2	2	2	2	2	2	2	2	2	2	2	-1	2	0	2	0	0	0	0	0	0	0	0	0	0	0	-1	-1
A03	19091676	1	1	1	0	0	-1	0	0	1	1	0	1	2	0	0	1	0	0	1	0	1	1	0	-1	1	0	0	0	1	0	0	0	-1	-1	0	0	0	0	0	0	0	0	0	0	0	0	0	0
A03	19091704	1	1	1	0	0	-1	0	0	1	1	0	1	2	0	0	1	0	0	1	0	1	1	0	-1	1	0	0	0	1	0	0	0	-1	-1	0	0	0	0	0	0	0	0	0	0	0	0	0	0
A03	19095704	1	0	0	0	0	0	0	0	0	1	1	1	0	1	0	0	0	1	-1	0	0	0	0	0	0	0	0	0	0	-1	0	0	0	2	0	0	0	0	0	-1	0	1	0	0	-1	-1	-1	0
A03	19095710	1	0	0	0	0	0	0	0	0	1	1	1	0	1	0	0	0	1	-1	0	0	0	0	0	0	0	0	0	0	-1	0	0	0	2	0	0	0	0	0	-1	0	1	0	0	-1	-1	-1	0
A03	19095720	1	0	0	0	0	0	0	0	0	1	1	1	0	1	0	0	0	1	0	0	0	0	0	0	0	0	0	0	0	-1	0	0	0	2	0	0	0	0	0	-1	0	1	0	0	-1	-1	-1	0
A03	19095722	1	0	0	0	0	0	0	0	0	1	1	1	0	1	0	0	0	1	0	0	0	0	0	0	0	0	0	0	0	-1	0	0	0	2	0	0	0	0	0	-1	0	1	0	0	-1	-1	-1	0
A03	19146534	2	2	2	2	2	2	2	2	2	2	2	2	2	0	0	2	2	2	2	2	2	2	-1	2	2	2	2	2	2	2	2	2	2	0	2	0	0	0	0	0	0	0	0	0	0	0	0	0
A03	19146578	2	2	2	2	2	2	2	2	2	2	2	2	2	0	0	2	2	2	-1	2	2	2	-1	2	2	2	2	2	2	2	2	2	2	0	2	0	0	-1	0	0	0	0	0	0	0	0	0	0
A03	19203934	2	2	2	2	2	2	-1	2	2	2	2	1	2	0	0	2	2	2	2	-1	2	-1	2	2	2	2	2	2	2	2	2	2	2	0	2	0	0	0	0	0	0	0	0	0	0	0	0	0
A03	19242912	2	2	2	2	2	2	2	2	2	2	2	-1	2	0	0	2	2	2	2	2	2	2	2	0	0	0	2	2	2	1	2	2	2	-1	2	0	0	0	0	0	0	0	0	0	0	0	0	0
A03	19371907	2	2	2	2	2	2	2	2	2	2	2	2	2	0	0	2	2	2	2	-1	2	2	2	0	0	0	2	2	2	2	2	2	2	0	2	-1	0	0	0	0	0	0	0	0	0	0	0	0
A03	19371965	2	2	2	2	2	2	2	2	2	2	2	2	2	0	0	2	2	2	2	-1	2	2	2	0	0	0	2	2	2	2	2	2	2	0	2	-1	0	0	0	0	0	0	0	0	0	0	0	0
A03	19456573	2	2	2	2	2	2	2	2	2	2	2	2	2	0	0	2	-1	2	2	-1	2	2	2	0	0	0	2	-1	2	-1	2	2	2	0	2	0	0	0	1	-1	0	0	0	0	0	0	0	0
A03	19848363	2	2	2	2	2	2	2	2	-1	2	2	2	2	0	0	2	2	2	2	2	2	2	2	0	0	0	2	2	2	1	2	2	2	0	2	0	0	0	0	0	0	0	0	0	0	0	0	0
A03	19925522	2	2	2	2	2	2	2	2	2	2	0	2	2	0	0	2	2	2	2	2	2	2	2	2	0	0	2	2	2	2	2	2	-1	0	2	0	0	0	2	0	0	0	0	0	-1	-1	1	0
A03	20078600	2	2	2	2	2	2	2	2	2	2	2	2	2	0	0	2	-1	2	2	2	2	2	-1	2	0	0	2	-1	2	2	2	2	-1	-1	2	0	-1	0	-1	0	0	0	0	0	0	0	2	0
A03	20278176	2	2	2	2	2	2	2	2	2	2	2	2	2	0	0	2	2	2	2	2	2	2	0	2	0	0	2	2	2	2	2	2	2	-1	2	1	0	0	2	0	0	0	0	0	0	0	2	0
A03	20278571	1	0	0	0	0	1	0	0	0	1	0	1	0	0	0	0	0	0	-1	0	0	0	0	1	0	0	0	0	0	0	0	1	0	1	2	0	0	1	0	0	0	0	0	0	0	-1	0	-1
A03	20285246	1	1	1	0	1	1	1	1	0	0	0	1	1	1	1	1	2	0	2	0	1	2	1	0	1	-1	0	2	1	0	1	2	1	0	0	0	2	0	0	1	1	2	1	1	2	1	2	0
A03	20358805	2	2	2	2	2	2	2	2	2	2	2	2	2	0	1	2	2	2	0	-1	2	2	0	2	0	0	2	2	2	2	2	2	2	0	2	0	0	0	2	0	0	0	0	-1	0	0	2	0
A03	20377232	1	2	2	2	2	2	2	2	2	2	2	2	2	0	0	2	2	2	0	2	2	2	0	2	0	0	2	2	2	-1	2	2	2	-1	2	0	0	0	2	0	0	0	0	0	0	0	2	0
A03	20391016	0	0	0	0	0	1	0	0	0	0	1	0	1	0	0	0	0	1	0	0	-1	-1	1	-1	-1	0	0	0	-1	0	0	2	2	-1	1	1	-1	0	1	0	1	0	2	0	1	0	0	1
A03	20404418	2	2	2	2	2	2	2	2	2	2	2	2	2	0	0	2	2	2	0	2	2	2	0	2	0	0	2	2	2	2	2	-1	2	0	2	0	0	0	2	0	0	0	0	0	0	0	2	0
A03	20404419	2	2	2	2	2	2	2	2	2	2	2	2	2	0	0	2	2	2	0	2	2	2	0	2	0	0	2	2	2	2	2	-1	2	0	2	0	0	0	2	0	0	0	0	0	0	0	2	0
A03	20644757	1	2	1	1	2	1	0	0	0	1	1	1	1	0	-1	1	1	1	0	1	2	-1	1	0	1	0	-1	0	0	0	1	2	1	0	1	0	-1	1	0	0	0	0	0	0	0	0	0	1
A03	20722321	2	1	2	2	2	2	2	1	2	2	2	1	2	0	0	2	2	2	0	2	2	2	0	2	0	0	2	2	2	2	2	1	2	0	2	0	0	0	2	0	0	0	0	0	0	0	2	0
A03	20722324	2	1	2	2	2	2	2	1	2	2	2	1	2	0	0	2	2	2	0	2	2	2	0	2	0	0	2	2	2	2	2	1	2	0	2	0	0	0	2	0	0	0	0	0	0	0	2	0
A03	20722354	2	1	2	2	2	2	2	1	2	2	2	1	2	0	0	2	2	2	0	2	2	2	0	2	0	0	2	2	2	2	2	1	2	0	2	0	0	0	2	0	0	0	0	0	0	0	2	0
A03	20722360	2	1	2	2	2	2	2	1	2	2	2	1	2	0	0	2	2	2	0	2	2	2	0	2	0	0	2	2	2	2	2	1	2	0	2	0	0	0	2	0	0	0	0	0	0	0	2	0
A03	20792118	2	2	2	2	2	2	2	2	2	2	2	2	2	0	-1	2	-1	2	0	2	2	2	0	2	0	0	2	2	2	2	2	2	2	1	2	0	-1	-1	2	0	-1	0	0	0	0	0	2	0
A03	20792124	2	2	2	2	2	2	2	2	2	2	2	2	2	0	-1	2	-1	2	0	2	2	2	0	2	0	0	2	2	2	2	2	2	2	1	2	0	-1	-1	2	0	-1	0	0	0	0	0	2	0
A03	20792145	2	2	2	2	2	2	2	2	2	2	2	2	2	0	-1	2	-1	2	0	2	2	2	0	2	0	0	2	2	2	2	2	2	2	1	2	0	-1	-1	2	1	-1	0	0	0	0	0	2	0
A03	20792175	2	2	2	2	2	2	2	2	2	2	2	2	2	0	-1	2	-1	2	0	2	2	2	0	2	0	0	2	2	2	2	2	2	2	1	2	0	-1	-1	2	0	-1	0	0	0	0	0	2	0
A03	20792181	2	2	2	2	2	2	2	2	2	2	2	2	2	0	-1	2	-1	2	0	2	2	2	0	2	0	0	2	2	2	2	2	2	2	1	2	0	-1	-1	2	0	-1	0	0	0	0	0	2	0
A03	20997691	2	2	2	2	2	2	2	2	2	2	2	2	2	0	0	2	2	2	0	2	2	2	0	2	0	-1	2	2	2	2	2	2	2	0	2	0	0	0	2	0	0	0	0	0	0	0	2	0
A03	20997697	2	2	2	2	2	2	2	2	2	2	2	2	2	0	0	2	2	2	0	2	2	2	0	2	0	-1	2	2	2	2	2	2	2	0	2	0	0	0	2	0	0	0	0	0	0	0	2	0
A03	21199209	0	0	0	0	0	0	1	0	0	0	1	0	1	1	0	1	0	1	1	-1	-1	0	1	0	0	0	0	0	1	1	0	0	0	0	0	0	0	1	0	0	0	0	0	0	0	0	0	0
A03	21704225	2	2	2	2	2	2	2	2	2	2	2	-1	2	0	1	2	2	2	0	2	2	2	0	-1	0	0	2	2	2	2	-1	2	2	1	2	1	0	-1	2	0	0	0	0	0	0	0	2	0
A03	21704243	2	2	2	2	2	2	2	2	2	2	2	-1	1	0	1	2	2	2	0	2	2	2	0	-1	0	0	2	2	2	2	-1	2	2	1	2	1	0	-1	2	0	0	0	0	0	0	0	2	0
A03	21704255	2	2	2	2	2	2	2	2	2	2	2	-1	2	0	1	2	2	2	0	2	2	2	0	-1	0	0	2	2	2	2	-1	2	2	1	2	1	0	-1	2	0	0	0	0	0	0	0	2	0
A03	21735636	2	2	2	2	2	2	2	2	2	2	2	2	2	0	0	2	2	2	-1	2	2	2	0	2	0	0	2	2	2	-1	-1	2	-1	0	2	0	0	0	2	0	0	0	0	0	0	0	2	0
A03	21943581	2	2	2	2	2	2	2	-1	2	2	2	2	2	0	0	2	2	2	0	-1	2	2	0	2	0	0	2	2	2	2	2	2	-1	0	2	0	0	0	2	0	0	0	0	-1	0	0	2	0
A03	21943582	0	0	0	0	0	0	0	-1	0	0	0	0	0	-1	1	0	0	0	1	-1	0	0	0	0	0	-1	0	0	0	0	0	0	-1	0	0	0	0	2	0	0	1	1	1	-1	1	0	0	1
A03	21957050	1	1	1	0	2	1	1	1	1	0	1	0	0	0	0	2	0	-1	0	0	1	1	1	1	-1	-1	0	0	0	1	0	0	-1	1	2	0	2	0	2	2	0	1	0	1	1	1	1	1
A03	21990343	2	-1	2	2	2	2	1	2	2	2	2	2	2	0	0	1	2	2	0	2	2	2	0	2	0	0	-1	2	2	2	2	2	2	0	2	0	0	0	-1	0	0	0	0	0	0	-1	2	0
A03	21999161	-1	0	0	0	0	1	0	0	0	0	0	0	1	0	0	0	0	0	0	0	0	0	0	1	0	1	0	0	0	0	0	0	0	0	-1	1	0	1	0	1	1	1	0	0	0	0	1	0
A03	22031434	0	0	1	0	0	0	0	0	0	0	0	0	0	0	0	0	0	0	0	0	0	0	0	0	0	0	0	0	0	0	0	-1	0	0	0	-1	0	0	0	0	0	0	0	0	-1	0	1	0
A03	22031469	0	1	1	1	1	1	1	0	1	0	1	1	1	1	2	1	1	0	2	1	0	1	-1	0	0	0	0	1	1	1	0	2	2	-1	1	2	2	0	0	1	1	0	1	1	2	0	1	1
A03	22223151	2	2	2	2	2	2	2	2	2	2	2	2	2	0	0	2	2	2	0	2	-1	2	0	2	0	0	2	2	2	2	2	2	2	0	2	0	-1	-1	2	0	0	0	0	0	0	0	2	0
A03	22232793	0	0	0	0	0	0	0	0	0	0	0	0	0	0	0	0	-1	0	0	0	0	0	2	0	0	1	0	0	0	0	0	0	-1	1	0	1	1	0	0	0	1	1	1	1	1	1	0	0
A03	22249965	2	2	2	2	2	2	2	2	2	2	2	2	2	0	0	2	2	2	0	2	2	2	0	2	0	0	2	2	2	2	-1	2	2	0	2	0	0	0	2	0	0	0	0	0	0	0	2	1
A03	22430438	0	1	0	1	1	-1	1	1	1	2	2	2	1	1	1	1	1	1	1	1	0	1	1	1	0	1	1	1	1	1	-1	1	0	1	1	-1	1	1	0	0	1	1	1	1	1	1	1	1
A03	22430999	0	0	2	0	1	0	1	1	1	2	0	2	1	0	0	1	0	2	2	-1	2	1	2	0	1	0	1	2	1	0	-1	2	2	1	2	1	1	1	0	1	1	1	0	0	0	0	1	-1
A03	22451610	2	-1	2	2	2	2	2	2	2	2	2	2	2	2	2	-1	2	2	0	-1	2	2	1	2	0	0	2	2	2	2	2	2	2	0	2	0	0	0	2	0	0	0	-1	0	0	0	2	0
A03	22455313	2	2	2	2	2	2	2	2	2	-1	-1	2	2	2	2	2	2	2	0	2	2	2	0	2	0	0	-1	2	2	1	2	2	2	0	-1	0	0	0	2	0	0	0	0	0	-1	0	2	-1
A03	22500084	2	2	2	2	2	2	2	2	2	2	2	2	2	2	-1	2	2	2	0	2	2	2	0	2	0	0	2	2	2	2	2	2	2	0	2	0	0	0	2	0	0	0	0	0	0	-1	2	0
A03	22500100	0	0	0	0	0	0	0	0	0	0	0	1	1	0	-1	0	1	0	0	0	0	0	0	0	0	0	0	0	0	0	0	0	0	0	0	0	1	0	0	0	0	0	0	0	0	-1	1	1
A03	22707312	2	2	2	2	2	2	2	2	2	1	2	2	2	2	-1	2	2	-1	2	2	2	2	0	2	0	0	2	-1	2	-1	2	-1	2	0	2	0	0	0	2	0	0	0	0	0	0	0	2	0
A03	23009724	2	2	2	0	2	0	-1	-1	2	2	2	2	2	0	0	0	2	0	2	0	2	0	0	0	0	0	0	-1	0	0	0	2	2	0	2	0	0	0	-1	0	0	0	0	0	0	0	0	0
A03	23009730	2	2	2	0	2	0	-1	-1	2	2	2	2	2	0	0	0	2	0	2	0	2	0	0	0	0	0	0	-1	0	0	0	2	2	0	2	0	0	0	-1	0	0	0	0	0	0	0	0	0
A03	23009862	2	2	-1	0	2	0	2	2	2	2	2	2	2	0	0	0	2	1	2	0	2	0	-1	0	0	1	0	0	0	0	0	2	2	0	2	0	0	-1	-1	0	0	0	0	0	0	0	0	0
A03	23009870	2	2	-1	0	2	0	2	2	2	2	2	2	2	0	0	0	2	1	2	0	2	0	-1	0	0	1	0	0	0	0	0	2	2	0	2	0	0	-1	-1	0	0	0	0	0	0	0	0	0
A03	23009874	2	2	-1	0	2	0	2	2	2	2	2	2	2	0	0	0	2	1	2	0	2	0	-1	0	0	1	0	0	0	0	0	2	2	0	2	0	0	-1	-1	0	0	0	0	0	0	0	0	0
A03	23035956	2	2	2	0	2	0	2	2	2	2	2	2	0	0	0	0	2	1	2	0	2	0	0	0	0	0	0	0	0	0	0	2	-1	0	2	1	0	0	2	0	0	0	0	0	0	0	0	0
A03	23035968	2	2	2	0	2	0	2	2	2	2	2	2	2	0	0	0	2	1	2	0	2	0	0	0	0	0	0	0	0	0	0	2	-1	0	2	1	0	0	2	-1	0	0	0	0	0	0	0	0
A03	23035995	2	2	2	0	2	0	2	2	2	2	2	2	2	0	0	0	2	1	2	0	2	0	0	0	0	0	0	0	0	0	0	2	-1	0	2	1	0	0	2	-1	0	0	0	0	0	0	0	0
A03	23038362	2	2	2	0	2	0	2	2	2	2	2	2	2	0	0	0	2	0	1	0	2	0	0	0	0	0	0	0	0	0	0	2	2	0	2	-1	0	0	2	0	0	0	0	0	-1	0	0	0
A03	23273812	2	1	2	0	1	0	1	1	1	1	-1	2	1	-1	2	0	2	0	2	0	2	0	-1	0	0	0	0	0	0	0	0	1	2	0	2	0	0	0	2	-1	0	0	0	0	0	0	0	0
A03	23288945	2	-1	2	1	-1	0	2	-1	-1	2	2	2	2	2	-1	0	2	1	2	1	2	0	0	0	-1	0	0	0	0	0	-1	2	2	0	2	0	0	0	2	0	0	0	0	0	0	0	0	0
A03	23577598	2	2	2	0	2	0	2	2	2	2	2	2	2	2	0	0	2	1	2	-1	1	0	-1	0	0	0	0	0	-1	0	0	2	2	0	2	0	0	0	-1	0	0	0	0	0	0	0	0	0
A03	23577627	2	2	2	0	2	0	2	2	2	2	2	2	2	2	0	0	2	1	2	-1	1	0	-1	0	0	0	0	0	-1	0	0	2	2	0	2	0	0	0	-1	0	0	0	0	0	0	0	0	0
A03	23762988	0	0	0	0	0	1	0	0	0	-1	1	0	0	0	1	1	0	0	0	0	0	1	0	0	0	1	1	0	0	0	1	0	-1	0	0	-1	1	1	0	0	1	1	0	1	0	1	1	2
A03	23805240	2	2	2	0	2	0	2	1	2	2	2	2	2	2	0	0	2	1	2	0	0	0	0	0	0	0	0	0	2	0	0	2	2	0	2	-1	0	-1	2	0	0	0	0	0	0	0	0	0
A03	23805268	2	2	2	0	2	0	2	1	2	2	2	2	2	2	0	0	2	0	2	0	0	0	0	0	0	0	0	0	2	0	0	2	2	0	2	-1	0	-1	2	0	0	0	0	0	0	0	0	0
A03	23806413	2	2	2	0	-1	0	2	2	2	2	2	-1	2	2	0	0	2	1	2	0	0	0	0	0	0	0	0	0	2	0	-1	-1	2	0	-1	0	0	0	2	0	0	0	0	0	0	0	0	0
A03	23806419	2	2	2	0	-1	0	2	2	2	2	2	-1	2	2	0	0	2	1	2	0	0	0	0	0	0	0	0	0	2	0	-1	-1	2	0	-1	0	0	0	2	0	0	0	0	0	0	0	0	0
A03	23910374	0	1	1	0	1	0	0	1	1	2	1	1	1	1	1	1	0	1	0	1	0	-1	2	1	1	-1	0	1	2	1	-1	0	0	2	1	1	-1	0	1	1	-1	0	0	1	2	1	1	0
A03	24046674	0	2	1	0	1	1	1	1	1	2	0	0	1	2	0	1	1	1	0	0	0	-1	0	0	1	0	1	0	1	0	0	0	-1	0	1	0	1	1	0	1	0	0	0	1	1	1	1	0
A03	24204977	2	0	0	0	0	0	2	-1	2	2	2	2	2	0	0	0	0	1	2	0	0	0	0	0	0	-1	0	0	-1	0	0	-1	2	0	2	0	0	0	2	0	0	0	0	0	0	0	-1	0
A03	24204978	2	0	0	0	0	0	2	-1	2	2	2	2	2	0	0	0	0	1	2	0	0	0	0	0	0	-1	0	0	-1	0	0	-1	2	0	2	0	0	0	2	0	0	0	0	0	0	0	-1	0
A03	24245501	2	0	0	0	-1	0	2	0	2	2	2	2	2	0	0	0	0	1	2	1	0	0	0	0	0	0	0	-1	2	0	0	2	2	0	2	0	0	0	2	0	0	0	0	0	0	0	0	-1
A03	24245542	2	0	0	0	-1	0	2	0	2	2	2	2	2	0	0	0	0	1	2	1	0	0	0	0	0	0	0	-1	2	0	0	2	2	0	2	0	0	0	2	0	0	0	0	0	0	0	0	-1
A03	24245554	2	0	0	0	0	0	2	0	2	2	2	2	2	0	0	0	0	1	2	1	0	0	0	0	0	0	0	0	2	0	0	2	2	0	2	0	0	0	2	0	0	0	0	0	0	0	0	-1
A03	24457732	2	0	-1	0	0	0	0	0	2	2	2	2	2	-1	-1	0	0	2	2	0	0	-1	0	0	0	0	-1	0	2	0	0	2	2	0	2	-1	-1	0	2	0	0	0	0	0	0	0	0	0
A03	24457735	2	0	-1	0	0	0	0	0	2	2	2	2	2	-1	-1	0	0	2	2	0	0	-1	0	0	0	0	-1	0	2	0	0	2	2	0	2	-1	-1	0	2	0	0	0	0	0	0	0	0	0
A03	24487200	2	0	0	0	0	0	0	0	2	2	2	2	2	1	0	0	1	-1	2	-1	-1	0	0	0	0	1	0	0	2	0	0	2	2	0	2	0	2	0	2	0	0	0	0	0	-1	0	0	0
A03	24775575	0	0	1	-1	0	0	0	1	0	1	1	0	1	0	0	0	0	-1	0	1	0	-1	1	1	1	0	0	0	0	0	0	1	0	0	1	1	1	0	0	1	0	0	1	0	0	1	1	0
A03	24823157	2	0	0	0	0	0	0	0	2	2	2	2	2	0	0	0	0	0	2	0	0	0	0	-1	0	0	0	0	-1	0	0	2	2	0	1	0	2	0	2	0	0	0	0	0	0	0	0	0
A03	24964990	2	0	0	0	0	0	0	0	2	2	2	2	2	0	0	0	0	0	2	0	1	0	0	0	0	0	-1	0	2	0	0	2	2	0	2	0	2	-1	2	-1	0	0	0	0	0	0	0	0
A03	24964997	1	0	0	0	0	0	0	0	2	2	2	1	2	0	0	0	0	0	1	0	0	0	0	0	0	0	-1	0	2	0	0	1	2	0	1	0	2	-1	2	-1	0	0	0	0	0	0	0	0
A03	25005271	1	0	0	1	0	0	0	-1	2	0	0	0	1	0	0	-1	0	1	0	1	1	-1	0	0	0	0	0	0	0	-1	0	0	0	0	0	0	-1	0	-1	0	1	0	0	1	0	1	0	0
A03	25305323	-1	0	0	2	0	0	0	0	2	2	2	0	0	0	2	2	0	2	2	2	2	2	2	2	2	2	2	2	2	2	2	2	2	-1	2	0	2	0	2	0	0	0	2	-1	2	2	2	1
A03	25305348	-1	0	0	2	0	0	0	0	2	2	2	0	0	0	2	2	0	2	2	2	1	2	2	2	2	2	2	2	2	2	2	2	2	-1	2	0	2	0	2	0	0	0	2	-1	2	2	2	1
A03	25737413	2	0	0	2	-1	0	0	0	2	2	2	0	2	-1	0	2	0	2	2	2	2	2	2	2	2	2	2	2	-1	2	2	2	2	0	2	0	2	0	2	0	0	0	-1	0	2	2	2	1
A03	25737414	2	0	0	2	-1	0	0	0	2	2	2	0	2	-1	0	2	0	2	2	2	2	2	2	2	2	2	2	2	-1	2	2	2	2	0	2	0	2	0	2	0	0	0	-1	0	2	2	2	1
A03	25743177	2	0	0	2	-1	0	0	-1	2	2	2	0	2	0	0	2	0	2	-1	2	2	2	2	2	2	2	2	2	2	2	2	2	2	0	2	0	2	0	2	0	1	0	2	0	2	2	2	1
A03	25773960	1	1	0	-1	1	1	0	1	1	1	0	1	1	2	0	0	0	0	2	2	0	-1	0	0	0	1	1	0	1	1	-1	1	1	1	1	1	0	1	0	1	1	0	1	1	1	2	2	1
A03	25774169	2	0	0	2	2	-1	0	0	2	2	2	0	2	0	-1	2	0	2	2	2	2	2	2	2	2	2	2	2	2	2	2	2	2	0	2	0	2	0	2	0	0	0	2	0	2	2	2	2
A03	25774172	2	0	0	2	2	-1	0	0	2	2	2	0	2	0	-1	2	0	2	2	2	2	2	2	2	2	2	2	2	2	2	2	2	2	0	2	0	2	0	2	0	0	0	2	0	2	2	2	2
A03	25798072	1	1	1	1	0	-1	0	0	0	0	0	0	0	0	0	1	0	0	0	1	0	0	0	1	0	0	0	0	1	1	0	0	0	0	0	0	1	1	0	0	0	0	0	0	0	2	0	0
A03	25906927	1	0	0	2	0	0	0	0	2	2	2	2	2	0	0	2	0	2	1	2	1	2	2	2	2	2	2	2	0	2	-1	0	0	0	2	0	2	0	2	0	0	0	2	0	2	2	2	2
A03	26052372	2	0	0	2	0	0	0	0	2	2	2	2	2	0	0	2	0	2	2	2	2	2	2	2	2	2	-1	2	2	2	2	-1	0	0	2	0	2	0	0	0	0	0	2	0	2	2	2	1
A03	26054560	0	1	2	1	1	0	0	1	0	1	2	1	1	1	2	-1	0	0	2	0	1	-1	0	1	1	1	2	1	1	0	0	0	1	1	0	2	-1	1	0	2	-1	1	1	1	1	1	1	1
A03	26254521	2	0	0	2	0	1	0	0	2	2	2	2	2	0	0	2	0	2	2	2	0	2	2	-1	2	2	2	2	2	2	2	0	0	0	-1	0	1	0	0	-1	0	0	0	0	0	0	0	1
A03	26254575	2	0	0	2	0	0	0	0	2	2	2	2	2	0	0	2	0	2	2	2	0	2	2	-1	2	2	2	2	2	2	1	0	0	0	-1	0	1	0	0	-1	0	0	0	0	0	0	0	1
A03	26298326	2	0	0	2	0	0	0	0	2	2	2	2	2	0	0	2	0	2	-1	2	0	2	2	2	2	2	2	2	0	2	2	0	0	0	2	0	2	-1	0	0	0	0	0	0	0	0	0	1
A03	26515707	2	0	0	2	0	0	0	2	2	2	2	2	2	0	-1	2	0	2	2	2	0	2	2	2	2	2	2	2	0	2	2	0	0	0	2	0	2	0	0	0	0	0	0	0	0	0	0	1
A03	26515713	2	0	0	2	0	0	0	2	2	2	2	2	2	0	-1	2	0	2	2	2	0	2	2	2	2	2	2	2	0	2	2	0	0	0	2	0	2	0	0	0	0	0	0	0	0	0	0	1
A03	26515714	2	0	0	2	0	0	0	2	2	2	2	2	2	0	-1	2	0	2	2	2	0	2	2	2	2	2	2	2	0	2	2	0	0	0	2	0	2	0	0	0	0	0	0	0	0	0	0	1
A03	26515724	2	0	0	2	0	0	0	2	2	2	2	2	2	0	-1	2	0	2	2	2	0	2	2	2	2	2	2	2	0	2	2	0	0	0	2	0	2	0	0	0	0	0	0	0	0	0	0	1
A03	26600548	0	0	0	-1	0	0	0	0	-1	0	0	1	0	0	-1	-1	0	-1	0	0	0	0	0	-1	0	0	0	1	0	0	0	0	0	0	0	0	0	0	0	0	0	0	0	0	0	0	1	0
A03	26670857	2	0	2	2	0	0	0	2	2	2	2	2	2	0	0	2	0	-1	2	2	-1	2	0	2	0	0	2	2	0	2	2	0	0	1	0	0	0	0	0	0	0	0	0	0	0	0	0	2
A03	26686890	2	0	2	2	0	0	0	2	2	-1	2	2	2	0	0	2	0	2	2	1	2	2	0	2	0	0	2	2	0	2	2	0	-1	0	0	0	0	0	0	0	0	0	0	0	0	0	0	2
A03	26686901	2	0	2	2	0	0	0	2	2	-1	2	2	2	0	0	2	0	2	2	2	2	2	0	2	0	0	2	2	0	2	2	0	-1	0	0	0	0	0	0	0	0	0	0	0	0	0	0	2
A03	26800320	2	0	2	2	1	0	0	2	2	2	2	2	2	0	0	2	0	-1	0	2	1	2	-1	2	0	-1	2	2	0	2	2	0	0	0	0	0	0	0	0	0	0	0	0	0	0	0	0	1
A03	26811208	1	0	2	2	0	0	1	2	2	2	2	2	2	0	0	2	0	2	-1	2	1	2	-1	2	0	0	2	2	0	2	2	0	-1	0	0	-1	0	0	0	1	0	0	0	0	0	0	0	1
A03	26811232	1	0	2	2	0	0	1	2	2	2	2	2	2	0	0	2	0	2	-1	2	1	2	-1	2	0	0	2	2	0	2	2	0	-1	0	0	-1	0	0	0	1	0	0	0	0	0	0	0	1
A03	26844820	1	2	1	1	0	1	1	1	0	1	0	1	1	0	0	1	1	0	0	1	1	-1	1	1	0	1	-1	1	1	1	0	0	1	1	-1	0	1	0	1	0	0	1	1	1	0	1	1	0
A03	26858049	2	1	0	0	-1	1	1	1	1	1	1	0	1	0	2	0	0	1	0	0	1	0	0	0	0	0	2	0	0	0	0	-1	1	0	0	1	0	0	-1	0	2	1	0	1	-1	1	1	-1
A03	26884628	2	0	2	2	0	0	0	0	2	2	2	2	2	0	0	2	0	2	0	2	2	2	0	2	0	0	2	2	0	2	2	0	0	-1	0	1	0	0	-1	0	0	0	0	0	0	0	-1	1
A03	26885085	2	0	2	2	0	0	0	0	2	2	2	2	2	0	0	2	0	2	1	2	2	2	0	2	0	0	2	2	-1	2	2	0	0	-1	-1	0	0	0	0	0	0	0	0	0	0	0	0	1
A03	27127843	2	0	0	0	0	0	0	0	2	2	2	2	2	2	-1	2	0	2	0	2	2	2	0	2	0	0	2	2	0	0	2	0	0	0	0	0	-1	0	0	0	0	0	0	0	0	0	0	1
A03	27217309	2	0	0	1	0	0	0	0	2	2	2	2	2	2	0	2	0	2	0	2	2	2	0	1	0	0	2	2	0	0	2	0	-1	0	0	0	0	0	0	0	0	0	0	0	0	0	0	1
A03	27217312	2	0	0	1	0	0	0	0	2	2	2	2	2	2	0	2	0	2	0	2	2	2	0	1	0	0	2	2	0	0	2	0	-1	0	0	0	0	0	0	0	0	0	0	0	0	0	0	1
A03	27217315	2	0	0	1	0	0	0	0	2	2	2	2	2	2	0	2	0	2	0	2	2	2	0	1	0	0	2	2	0	0	2	0	-1	0	0	0	0	0	0	0	0	0	0	0	0	0	0	1
A03	27289956	2	0	2	0	-1	0	0	0	0	0	0	0	0	2	0	2	-1	0	0	2	2	2	0	2	0	0	2	2	0	0	2	0	0	0	-1	0	0	0	0	0	-1	0	0	0	0	0	0	1
A03	27672521	1	1	1	1	1	1	0	0	1	1	2	2	1	-1	0	1	0	1	0	0	1	1	2	0	0	2	2	0	-1	1	1	0	-1	1	1	1	0	0	0	1	1	1	0	1	1	2	0	0
A03	27804207	2	1	1	1	1	1	1	-1	1	0	1	1	2	2	1	2	2	2	0	0	1	2	1	2	1	1	1	1	1	1	1	1	1	1	1	2	1	0	2	0	1	1	1	1	1	1	1	1
A03	27804218	2	1	1	1	1	1	1	0	1	0	1	1	1	2	1	2	2	1	0	0	1	2	1	2	1	1	1	1	1	1	1	1	1	1	1	1	1	0	2	0	1	1	1	1	1	1	1	1
A03	27804219	2	1	1	1	1	1	1	0	1	0	1	1	1	2	1	2	2	1	0	0	1	2	1	2	1	1	1	1	1	1	1	1	1	1	1	1	1	0	2	0	1	1	1	1	1	1	1	1
A03	27804240	2	2	1	2	1	2	1	0	1	0	1	1	1	2	2	2	2	1	0	0	1	2	2	2	1	2	1	1	1	1	1	1	1	1	1	1	1	0	2	0	1	1	1	1	1	1	1	1
A03	27804243	2	2	1	2	1	2	1	0	1	0	1	1	1	2	2	2	2	1	0	0	1	2	2	2	1	2	1	1	1	1	1	1	1	1	1	1	1	0	2	0	1	1	1	1	1	1	1	1
A03	27804251	2	2	1	2	1	2	1	0	1	0	1	1	1	2	2	2	2	1	0	0	1	2	2	2	1	2	1	1	1	1	1	1	1	1	1	1	1	0	2	0	1	1	1	1	1	1	1	1
A03	27804267	-1	2	1	1	1	1	1	0	1	0	1	1	1	0	2	1	2	1	0	0	1	2	1	2	1	2	1	1	1	1	1	1	1	1	1	1	1	0	-1	0	1	1	1	1	2	1	1	2
A03	27804272	-1	0	0	0	0	0	0	0	0	0	0	0	0	2	0	1	0	1	0	2	1	0	0	0	0	0	1	1	0	0	1	0	1	0	0	0	0	0	-1	0	0	0	0	0	0	0	0	0
A03	27804278	-1	-1	0	0	0	0	0	0	0	0	0	0	0	2	0	1	0	1	0	2	1	0	0	0	0	0	1	1	0	0	1	0	1	0	0	0	0	0	-1	0	0	0	0	0	-1	0	0	0
A03	27807131	0	0	0	1	0	0	1	0	0	1	0	0	1	1	0	1	0	0	0	0	1	-1	-1	1	1	1	0	1	0	2	0	0	0	0	1	0	0	0	0	0	0	0	0	0	0	0	0	0
A03	27807132	0	0	0	1	0	0	1	0	0	1	0	0	1	1	0	1	0	0	0	0	1	-1	-1	1	1	1	0	1	0	2	0	0	0	0	1	0	0	0	0	0	0	0	0	0	0	0	0	0
A03	27807136	0	0	0	1	0	0	1	0	0	1	0	0	1	1	0	1	0	0	0	0	1	-1	-1	1	1	1	0	1	0	2	0	0	0	0	1	0	0	0	0	0	0	0	0	0	0	0	0	0
A03	27807139	0	0	0	1	0	0	1	0	0	1	0	0	1	1	0	1	0	0	0	0	1	-1	-1	1	1	1	0	1	0	2	0	0	0	0	1	0	0	0	0	0	0	0	0	0	0	0	0	0
A03	27807152	0	0	0	1	0	0	1	0	0	1	0	0	1	1	0	1	0	0	0	0	1	-1	-1	1	1	1	0	1	0	2	0	0	0	0	1	0	0	0	0	0	0	0	0	0	0	0	0	0
A03	27807161	0	0	0	1	0	0	1	0	0	1	0	0	1	1	0	1	0	0	0	0	1	-1	-1	1	1	1	0	1	0	2	0	0	0	0	1	0	0	0	0	0	0	0	0	0	0	0	0	0
A03	27807379	2	2	2	2	2	2	1	1	-1	1	1	1	1	1	1	1	0	-1	2	1	1	0	1	1	1	1	1	1	0	0	1	1	1	2	2	0	2	2	2	1	2	0	1	2	2	2	2	1
A03	27852928	2	1	1	0	1	1	0	0	0	0	0	0	1	0	1	1	1	-1	1	1	1	2	0	1	1	0	0	0	-1	1	1	0	1	1	1	2	1	2	1	0	1	1	1	1	1	2	-1	1
A03	27897823	1	0	1	1	0	0	0	-1	-1	0	0	0	0	0	0	0	-1	0	-1	-1	0	0	0	0	0	0	0	0	0	0	0	0	0	1	1	1	1	1	1	0	2	0	0	1	0	0	2	1
A03	27928915	2	2	1	1	2	2	1	2	1	1	2	1	2	1	0	2	0	2	0	2	2	2	0	2	1	1	2	2	2	2	2	2	2	1	2	2	2	0	1	1	2	2	1	1	1	2	2	2
A03	27928919	2	2	1	1	2	2	1	2	1	1	2	1	2	1	0	2	0	2	0	2	2	2	0	2	1	1	2	2	2	2	2	2	2	1	2	2	2	0	1	1	2	2	1	1	1	2	2	2
A03	27928921	2	2	1	1	2	2	1	2	1	1	2	1	2	1	0	2	0	2	0	2	2	2	0	2	1	1	2	2	2	2	2	2	2	1	2	2	2	0	1	1	2	2	1	1	1	2	2	2
A03	27942861	0	1	1	2	0	0	1	0	0	0	-1	1	1	0	0	1	0	1	0	0	0	0	0	0	0	0	0	1	0	2	0	2	0	0	1	1	0	0	1	1	1	0	0	1	0	0	0	1
A03	27942867	0	1	1	2	0	0	1	0	0	0	-1	1	1	0	0	1	0	1	0	0	0	0	0	0	0	0	0	1	0	2	0	2	0	0	1	1	0	0	1	1	1	0	0	1	0	0	0	1
A03	27942882	0	1	1	2	0	0	1	0	0	0	2	1	1	0	0	1	0	1	0	0	0	0	0	1	0	0	0	1	0	2	0	2	0	0	1	1	0	0	1	1	1	0	1	1	0	1	0	1
A03	27942891	0	1	1	2	0	0	1	0	0	0	2	1	1	0	0	1	0	1	0	0	0	0	0	1	0	0	0	1	0	2	0	2	0	0	1	1	0	0	1	1	1	0	1	1	0	1	0	1
A03	27953760	0	0	0	1	1	0	0	-1	2	1	0	0	1	1	1	1	-1	1	1	2	1	0	2	0	2	1	1	-1	0	0	0	-1	1	-1	0	0	2	0	0	1	2	2	1	0	0	0	0	0
A03	27953766	0	0	0	1	1	0	0	-1	2	1	0	0	1	1	1	1	-1	1	1	2	1	0	2	0	2	1	1	-1	0	0	0	-1	1	-1	0	0	2	0	0	1	2	2	1	0	0	0	0	0
A03	27953769	0	0	0	1	1	0	0	-1	2	1	0	0	1	1	1	1	-1	1	1	2	1	0	2	0	2	1	1	-1	0	0	0	-1	1	-1	0	0	2	0	0	1	2	2	1	0	0	0	0	0
A03	27953779	0	0	0	1	1	0	0	-1	1	1	0	0	1	1	1	1	0	1	1	2	1	0	1	0	1	1	1	-1	0	0	0	0	1	-1	0	0	2	0	0	1	2	2	1	0	0	0	0	0
A03	27973899	1	1	1	1	1	0	1	0	0	-1	1	0	1	0	1	1	0	1	1	1	1	1	0	1	0	1	0	1	2	0	1	1	0	1	1	2	1	1	0	0	0	0	0	1	0	1	1	0
A03	27973919	1	0	0	0	0	1	0	0	1	0	0	0	1	1	0	0	0	-1	0	0	0	0	-1	0	0	0	1	0	0	0	0	0	0	0	0	-1	0	0	0	0	0	0	1	0	0	1	1	0
A03	27998391	2	0	0	0	0	0	-1	0	0	0	0	0	0	-1	0	2	0	2	0	2	2	-1	2	2	0	0	-1	-1	0	0	2	0	0	-1	0	0	0	0	0	0	0	0	0	0	0	0	0	0
A03	28072955	2	0	0	-1	0	0	0	0	0	0	0	0	0	2	0	2	0	2	0	2	2	2	2	2	0	0	2	2	0	0	2	0	0	0	0	0	0	0	0	0	0	0	0	0	0	-1	0	0
A03	28086691	1	1	2	2	2	1	1	2	1	1	1	2	1	1	1	1	1	1	2	1	2	2	1	-1	1	1	0	-1	2	2	2	0	1	1	2	1	2	2	1	1	2	0	2	0	0	0	1	2
A03	28086753	0	0	0	0	0	0	0	0	0	0	1	-1	0	0	0	0	0	1	-1	0	-1	-1	0	1	0	0	0	0	1	-1	0	1	0	0	0	0	1	0	1	1	1	0	0	1	0	0	1	1
A03	28104384	2	1	1	1	0	0	1	0	1	0	1	0	1	-1	-1	1	0	0	1	0	0	1	1	2	0	0	0	0	0	1	0	1	2	1	2	0	2	-1	0	1	0	1	1	0	-1	1	0	1
A03	28104387	2	1	1	1	0	0	1	1	1	0	1	1	1	-1	-1	1	1	1	1	1	0	1	1	2	0	0	1	0	0	1	0	1	2	1	2	0	2	-1	1	1	0	1	1	0	-1	1	0	1
A03	28104408	2	1	1	1	0	0	1	1	1	0	1	1	1	-1	-1	1	1	1	1	1	0	1	1	2	0	0	1	0	1	1	0	1	2	1	2	0	2	-1	1	1	0	1	1	0	-1	1	0	1
A03	28104411	-1	1	1	1	0	0	1	1	1	0	1	1	1	-1	-1	1	1	1	1	1	0	1	1	2	0	0	1	0	1	1	0	1	1	1	2	0	2	-1	1	1	0	1	1	0	-1	1	0	1
A03	28104414	-1	1	1	1	1	1	1	1	1	0	1	1	1	-1	-1	1	1	1	1	1	0	1	1	2	0	0	1	0	1	1	1	1	1	1	2	0	2	-1	1	1	0	1	1	0	-1	1	0	1
A03	28115763	1	1	0	1	-1	1	0	2	0	1	2	1	1	0	1	0	1	1	1	1	0	0	1	0	0	1	1	1	2	2	1	1	1	0	2	1	1	1	-1	1	0	1	1	1	-1	1	1	1
A03	28191370	2	0	0	0	0	0	0	0	0	0	0	0	0	2	0	2	1	2	0	2	0	2	2	2	0	0	2	2	0	0	2	0	0	0	0	0	-1	0	0	0	0	0	0	0	0	0	0	0
A03	28198725	2	0	0	0	0	-1	-1	0	0	0	0	0	0	2	0	2	2	2	0	1	1	2	2	2	0	0	2	2	0	0	2	0	0	0	0	0	0	0	-1	0	0	0	0	0	0	0	0	1
A03	28198735	2	0	0	0	0	-1	-1	0	0	0	0	0	0	2	0	2	2	2	0	1	1	2	2	2	0	0	2	2	0	0	2	0	0	0	0	0	0	0	-1	0	0	0	0	0	0	0	0	1
A03	28293269	1	0	-1	0	1	0	1	2	2	-1	1	1	1	1	1	0	1	0	-1	1	0	1	0	1	0	0	2	1	1	0	1	2	0	-1	1	1	0	1	-1	1	2	1	1	1	1	0	-1	0
A03	28293272	1	0	-1	0	1	0	1	2	2	-1	1	1	1	1	2	0	1	0	-1	1	0	1	0	1	0	0	2	1	1	0	1	2	0	-1	1	1	0	1	-1	1	2	1	1	1	1	0	-1	2
A03	28293281	1	0	-1	0	1	0	1	2	2	-1	1	1	1	1	1	0	1	0	-1	1	0	1	0	1	0	0	2	1	1	0	1	2	0	-1	1	1	0	1	-1	1	2	1	1	1	1	0	-1	0
A03	28293284	1	0	-1	0	1	0	1	2	2	-1	1	1	1	1	1	0	1	0	-1	1	0	1	0	1	0	0	2	1	1	0	1	2	0	-1	1	1	0	1	-1	1	2	1	1	1	1	0	-1	0
A03	28398176	0	0	0	0	0	0	1	0	0	1	0	0	0	0	1	1	0	1	-1	-1	1	0	-1	0	1	0	0	0	1	-1	1	0	0	0	0	0	0	-1	-1	0	0	0	1	0	0	-1	0	0
A03	28398180	0	0	0	0	0	0	1	0	0	1	0	0	0	0	1	1	0	1	-1	-1	1	0	-1	0	1	0	0	0	1	-1	1	0	0	0	0	0	0	-1	-1	0	0	0	1	0	0	-1	0	0
A03	28441755	0	0	1	1	2	1	1	0	1	1	0	0	1	0	0	0	0	0	-1	1	0	0	0	0	1	0	0	0	1	0	0	1	0	0	1	0	0	-1	1	1	0	0	1	0	1	1	1	0
A03	28548739	0	1	0	1	1	1	1	1	1	1	0	0	1	1	1	1	-1	0	0	1	1	0	0	1	0	0	1	1	0	1	1	1	1	0	2	-1	0	1	2	1	0	1	0	0	0	1	1	0
A03	28570703	2	0	0	0	0	0	0	0	0	0	0	0	0	2	0	2	2	2	0	0	0	2	2	0	0	0	2	2	0	0	2	0	0	0	0	0	0	0	0	0	0	0	0	0	0	0	0	0
A03	28571756	2	-1	0	0	0	0	0	0	-1	0	0	0	0	2	0	2	2	2	0	-1	0	2	2	0	0	0	2	2	0	0	-1	-1	0	0	0	0	0	0	0	0	0	0	0	0	0	0	0	0
A03	28571760	2	-1	0	0	0	0	0	0	-1	0	0	0	0	2	0	2	2	2	0	-1	0	2	2	0	0	0	2	2	0	0	-1	-1	0	0	0	0	0	0	0	0	0	0	0	0	0	0	0	0
A03	28571764	2	-1	0	0	0	0	0	0	-1	0	0	0	0	2	0	2	2	2	0	-1	0	2	2	0	0	0	2	2	0	0	-1	-1	0	0	0	0	0	0	0	0	0	0	0	0	0	0	0	0
A03	28619895	2	0	0	0	0	0	0	0	0	0	0	0	0	2	0	2	2	2	-1	0	0	2	2	0	0	0	-1	-1	0	0	2	0	0	-1	0	0	0	0	0	0	0	0	0	0	0	0	0	0
A03	28741049	0	0	0	-1	1	0	1	0	0	1	1	0	1	0	1	0	0	0	-1	0	0	0	0	0	0	1	0	0	1	2	0	-1	0	1	1	0	0	0	0	2	0	-1	0	0	1	0	0	0
A03	28741050	0	0	0	-1	1	0	1	0	0	1	1	0	1	0	1	0	1	1	-1	0	0	2	2	0	0	1	0	1	1	2	0	-1	0	1	1	0	0	0	0	2	0	-1	0	0	1	0	0	0
A03	28741387	1	2	1	1	1	2	1	0	1	0	-1	1	1	1	1	2	0	0	1	1	2	1	1	0	0	1	2	1	1	2	1	1	1	0	1	2	0	2	1	1	1	1	1	1	2	1	1	0
A03	28747493	0	1	1	1	0	0	0	1	0	0	1	1	1	1	0	-1	0	0	0	1	0	1	0	0	0	0	-1	0	1	0	0	0	0	0	0	0	2	1	-1	0	0	0	0	1	1	1	2	1
A03	28747502	0	1	1	1	0	0	0	1	0	0	1	1	1	1	0	-1	0	0	0	1	0	1	0	0	0	0	-1	0	1	0	0	0	0	0	0	0	2	1	-1	0	0	0	0	1	1	1	2	1
A03	28747511	0	1	1	1	0	0	0	1	0	0	1	1	1	1	0	-1	0	0	0	1	0	1	0	0	0	0	-1	0	1	0	0	0	0	0	0	0	2	1	-1	0	0	0	0	1	1	1	2	1
A03	28768595	2	0	0	0	0	0	0	0	0	0	0	0	0	-1	0	2	2	-1	0	1	0	2	2	0	0	0	2	2	0	0	2	0	0	0	0	0	0	0	0	0	0	0	0	0	0	0	0	0
A03	28830253	0	-1	0	0	2	0	0	0	0	1	1	0	1	2	0	1	1	1	2	0	1	-1	0	0	0	1	1	2	1	0	-1	1	0	0	1	0	0	0	0	2	0	0	1	0	-1	0	0	0
A03	28884578	0	1	1	0	0	0	0	1	0	1	1	1	1	1	1	2	1	1	1	1	0	1	1	1	1	1	1	1	2	1	0	2	1	0	0	0	2	0	2	1	-1	1	1	1	1	1	-1	1
A03	28924060	2	1	1	0	-1	0	1	1	0	1	1	-1	1	2	1	2	2	2	2	-1	0	2	2	1	1	0	2	2	1	2	-1	1	1	1	-1	1	0	1	0	1	1	0	-1	1	1	1	1	1
A03	28924065	0	1	1	0	-1	0	1	1	0	1	1	-1	1	0	1	2	1	1	2	-1	0	1	1	1	1	0	0	1	1	2	-1	1	1	1	-1	1	0	1	0	1	1	0	-1	1	1	1	1	1
A03	28932455	1	2	2	1	2	2	-1	2	1	1	2	2	2	1	0	1	-1	2	1	1	2	2	-1	2	2	1	-1	1	2	1	1	2	1	2	1	-1	2	2	1	2	2	2	1	2	2	2	0	2
A03	28932467	1	2	2	1	2	2	-1	2	1	1	2	2	2	1	0	1	-1	2	1	1	2	2	-1	2	2	1	-1	1	2	1	1	2	1	2	1	-1	2	2	1	2	2	2	1	2	2	2	0	2
A03	28932473	1	0	0	1	0	0	-1	0	0	0	0	0	0	0	0	0	-1	0	0	0	0	0	-1	0	0	0	-1	0	0	1	0	0	0	0	0	-1	0	0	1	0	0	0	0	0	0	0	2	0
A03	29040665	1	1	1	1	1	-1	0	1	1	1	1	0	1	0	0	1	2	1	2	0	0	0	2	0	1	-1	1	0	0	-1	-1	1	0	0	0	0	0	1	0	-1	1	1	2	2	1	0	0	1
A03	29040669	1	1	1	1	1	-1	0	1	1	1	1	0	1	0	0	1	2	1	2	0	0	0	2	0	1	-1	1	0	0	-1	-1	1	0	0	0	0	0	1	0	-1	1	1	2	2	1	0	0	1
A03	29051273	1	0	0	0	0	0	0	0	0	0	0	0	0	1	0	2	2	2	0	1	0	2	2	0	0	0	1	2	0	0	1	0	0	0	-1	0	0	0	0	0	0	0	-1	0	0	0	0	0
A03	29115437	0	1	0	0	0	0	1	0	0	0	0	0	0	0	0	0	0	0	0	0	0	0	0	-1	0	1	-1	0	0	1	0	1	-1	0	0	0	0	0	0	1	0	0	1	0	-1	0	0	1
A03	29115450	0	1	0	0	0	0	1	0	0	0	0	0	0	0	0	0	0	0	0	0	0	0	0	-1	0	1	-1	0	0	1	0	1	-1	0	0	0	0	0	0	1	0	0	1	0	-1	0	0	1
A03	29163691	2	0	0	0	0	0	0	0	0	0	0	0	0	-1	0	2	2	2	0	2	0	2	-1	0	0	0	2	2	0	0	-1	0	0	0	0	0	0	0	0	0	0	0	0	0	0	0	0	0
A03	29163839	2	0	0	0	0	0	0	0	0	0	0	1	0	2	0	1	-1	2	0	1	0	2	2	-1	0	0	2	-1	0	0	2	0	0	0	0	0	0	0	0	0	0	0	-1	0	0	0	0	0
A03	29169614	2	0	0	0	0	0	0	0	0	0	0	0	0	1	0	-1	1	1	0	0	0	0	-1	0	0	0	1	2	0	0	0	0	0	0	0	0	-1	0	0	0	0	0	0	0	0	0	0	0
A03	29169623	0	2	1	1	1	0	0	1	0	0	1	1	1	1	2	-1	1	1	0	1	1	2	-1	1	1	0	1	0	0	1	2	0	2	1	1	0	-1	1	1	1	1	0	1	2	0	0	1	0
A03	29169626	0	2	1	1	1	0	0	1	0	0	1	1	1	1	2	-1	1	1	0	1	1	2	-1	1	1	0	1	0	0	1	2	0	2	1	1	0	-1	1	1	1	1	0	1	2	0	0	1	0
A03	29169641	2	2	1	1	0	0	0	0	0	0	0	0	0	1	0	-1	1	1	0	0	0	2	-1	1	1	0	1	2	0	1	0	0	0	1	0	0	-1	1	1	0	1	0	0	2	0	0	1	0
A03	29169644	2	2	1	1	1	0	0	1	0	0	1	1	1	2	2	-1	2	2	0	1	1	2	-1	1	1	0	2	2	0	1	2	0	2	1	1	0	-1	1	1	1	1	0	1	2	0	0	1	0
A03	29169650	0	0	0	0	1	0	0	1	0	0	1	1	1	1	2	-1	1	1	0	1	1	0	-1	0	0	0	1	0	0	0	2	0	2	0	1	0	-1	0	0	1	0	0	1	0	0	0	0	0
A03	29169661	1	2	1	1	0	0	0	0	0	0	0	0	0	0	0	-1	0	0	0	0	0	2	-1	1	1	0	0	0	0	0	0	0	0	0	0	0	-1	1	1	0	1	0	0	2	0	0	0	0
A03	29214697	1	1	1	1	1	0	1	2	0	0	1	1	1	0	1	1	0	1	0	1	1	2	2	1	1	0	-1	0	2	2	0	-1	1	1	1	2	0	1	-1	1	1	0	0	1	1	1	1	1
A03	29214714	1	1	1	1	1	0	1	2	0	0	1	1	1	0	1	1	0	1	0	1	1	2	2	1	1	0	-1	0	2	2	0	-1	1	1	1	2	0	1	-1	1	1	0	0	1	1	1	1	1
A03	29214716	0	0	0	0	0	0	1	0	0	0	0	0	1	0	1	1	0	0	0	0	1	0	0	0	0	0	-1	0	2	0	0	-1	0	0	0	0	0	0	-1	1	0	0	0	0	0	0	0	0
A03	29214718	1	1	1	1	1	0	1	2	0	0	1	1	1	0	1	1	0	1	0	1	1	2	2	1	1	0	-1	0	2	2	0	-1	1	1	1	2	0	1	-1	1	1	0	0	1	1	1	1	1
A03	29214723	1	1	1	1	1	0	1	2	0	0	1	1	1	0	1	1	0	1	0	1	1	2	2	1	1	0	-1	0	2	2	0	-1	1	1	1	2	0	1	-1	1	1	0	0	1	1	1	1	1
A03	29214724	0	0	0	0	0	0	1	0	0	0	0	0	1	0	1	1	0	0	0	0	1	0	0	0	0	0	-1	0	2	0	0	-1	0	0	0	0	0	0	-1	1	0	0	0	0	0	0	0	0
A03	29214727	0	0	0	0	0	0	1	0	0	0	0	0	1	0	1	1	0	0	0	0	1	0	0	0	0	0	-1	0	2	0	0	-1	0	0	0	0	0	0	-1	1	0	0	0	0	0	0	0	0
A03	29214730	0	0	0	0	0	0	1	0	0	0	0	0	1	0	1	1	0	0	0	0	1	0	0	0	0	0	-1	0	2	0	0	-1	0	0	0	0	0	0	-1	1	0	0	0	0	0	0	0	0
A03	29231892	2	2	2	1	1	1	1	1	1	0	1	1	0	1	1	1	1	0	0	1	0	1	1	-1	1	0	1	1	1	-1	0	1	0	1	1	1	1	1	1	1	1	1	2	1	1	1	1	1
A03	29231910	0	0	0	0	0	0	0	0	0	0	0	0	0	1	0	1	1	2	0	1	0	0	1	-1	0	0	1	1	0	-1	2	0	0	0	0	0	0	0	0	0	0	0	0	0	0	0	0	0
A03	29351656	1	1	-1	0	1	0	1	0	1	0	1	0	1	0	0	0	1	-1	0	0	0	-1	0	2	1	0	0	1	-1	1	0	1	-1	1	0	1	0	0	0	1	0	2	0	2	2	1	1	1
A03	29351662	1	1	-1	0	1	0	1	0	1	0	1	0	1	0	0	0	1	-1	0	0	0	-1	0	2	1	0	0	1	-1	1	0	1	-1	1	0	1	0	0	0	1	0	2	0	2	2	1	0	1
A03	29351663	1	1	-1	0	1	0	1	0	1	0	1	0	1	0	0	0	1	-1	0	0	0	-1	0	2	1	0	0	1	-1	1	0	1	-1	1	0	1	0	0	0	1	0	2	0	2	2	1	1	1
A03	29351701	1	1	-1	0	1	0	1	0	1	0	1	1	1	1	0	0	1	2	0	0	0	-1	0	2	1	0	-1	1	-1	1	0	0	-1	1	0	1	0	1	0	1	0	2	0	2	2	1	0	1
A03	29360110	2	0	0	0	0	0	-1	0	0	0	0	0	0	2	0	2	2	2	0	0	0	2	2	0	0	0	2	2	0	0	2	0	0	-1	0	0	0	0	0	0	0	0	0	0	0	0	0	0
A03	29360112	2	0	0	0	0	0	-1	0	0	0	0	0	0	2	0	2	2	2	0	0	0	2	2	0	0	0	2	2	0	1	2	0	0	-1	0	0	0	0	0	0	0	0	0	0	0	0	0	0
A03	29360119	2	0	0	0	0	0	-1	0	0	0	0	0	0	2	0	2	2	2	0	0	0	2	2	0	0	0	2	2	0	1	2	0	0	-1	0	0	0	0	0	0	0	0	0	0	0	0	0	0
A03	29376163	1	1	1	1	2	2	2	2	1	1	1	2	1	1	2	2	2	2	-1	2	1	1	1	1	2	1	2	1	1	2	1	1	2	2	2	2	-1	2	2	0	2	2	2	2	2	2	2	2
A03	29376179	1	1	1	1	2	2	2	2	1	1	1	2	1	1	2	2	2	2	-1	2	1	1	1	1	2	1	2	1	1	2	1	1	2	2	2	2	-1	2	2	0	2	2	2	2	2	2	2	2
A03	29376181	1	1	1	1	2	2	2	2	1	1	1	2	1	1	2	2	2	2	-1	2	1	1	1	1	2	1	2	1	1	2	1	1	2	2	2	2	-1	2	2	0	2	2	2	2	2	2	2	2
A03	29861651	0	0	1	0	0	1	1	1	1	1	1	0	0	0	0	0	0	0	1	0	1	0	0	-1	0	0	0	0	1	0	0	0	0	1	1	1	0	-1	1	0	2	1	2	0	1	1	0	2
A03	29901045	0	0	1	0	1	0	0	0	0	0	0	0	0	0	0	0	0	0	0	-1	0	0	0	0	0	0	0	1	0	-1	0	1	0	1	0	-1	0	0	-1	0	0	0	0	0	0	0	0	0
A03	29940841	2	0	0	0	0	-1	0	0	0	0	-1	1	0	2	0	2	2	2	0	0	0	-1	2	0	0	0	2	2	0	0	2	0	-1	0	0	0	0	0	-1	0	0	0	0	0	0	-1	0	-1
A03	29944171	2	0	1	1	1	0	1	1	1	1	1	1	1	1	1	-1	-1	1	0	2	0	2	2	1	1	2	2	1	0	1	2	1	1	0	0	0	0	0	0	0	0	0	0	0	0	0	0	1
A03	29944177	2	0	1	1	1	0	1	1	1	1	1	1	1	1	1	-1	-1	1	0	2	0	2	2	1	1	2	2	1	0	1	2	1	1	0	0	0	0	0	0	0	0	0	0	0	0	0	0	1
A03	29944185	1	0	0	1	0	0	0	1	1	1	1	1	1	1	0	-1	-1	0	0	0	0	1	0	1	1	1	2	1	0	0	0	1	1	0	0	0	0	0	0	0	0	0	0	0	0	0	0	0
A03	29944190	1	0	1	1	1	0	1	1	1	1	1	1	1	1	1	-1	-1	1	0	1	0	1	2	1	1	1	0	1	0	1	2	0	1	0	0	0	0	0	0	0	0	0	0	0	0	0	0	1
A03	29951815	1	2	1	0	1	1	1	1	1	-1	1	2	1	2	1	0	1	0	-1	0	1	1	1	0	1	0	2	0	1	1	1	-1	1	0	1	0	1	0	1	0	0	1	1	2	-1	0	-1	1
A03	29951839	1	2	1	1	1	1	1	2	-1	0	1	1	1	2	2	1	-1	0	-1	0	0	2	1	0	1	0	2	0	1	2	2	-1	1	0	1	0	1	0	2	0	1	1	1	2	2	0	-1	1
A03	29951842	1	2	1	1	1	1	1	2	-1	0	1	1	1	2	2	1	-1	0	-1	0	0	2	1	0	1	0	2	0	1	2	2	-1	1	0	1	0	1	0	2	0	1	1	1	2	2	0	-1	1
A03	29951851	1	2	1	1	1	1	1	2	-1	0	1	1	1	2	2	1	-1	0	-1	0	0	2	1	0	1	0	2	0	1	2	2	-1	1	0	1	0	1	0	2	0	1	1	1	2	2	0	-1	1
A03	29951869	1	0	1	1	1	1	1	0	-1	2	1	1	1	0	0	1	-1	2	-1	2	2	0	1	2	1	2	0	2	1	0	0	-1	1	2	1	2	1	2	0	2	1	1	1	0	0	2	-1	1
A03	29951884	1	0	1	1	1	1	1	0	-1	2	1	1	1	0	0	1	-1	2	-1	2	2	0	1	2	1	2	0	2	1	0	0	-1	1	2	1	2	1	2	0	2	1	1	1	0	0	2	-1	1
A03	30242062	2	0	0	0	0	0	0	0	0	0	0	0	0	2	0	2	2	2	0	0	0	2	2	0	0	0	2	2	0	-1	1	0	0	0	2	0	-1	0	0	0	0	0	0	0	0	-1	0	1
A03	30333417	0	0	0	0	1	1	0	0	1	0	0	1	1	0	0	1	0	0	0	0	0	0	0	-1	-1	0	-1	0	0	0	1	0	1	0	0	-1	1	-1	0	0	0	0	0	1	0	0	0	0
A03	30333426	0	0	0	0	1	1	0	0	1	0	0	1	1	0	0	1	0	0	0	0	0	0	0	-1	-1	0	-1	0	0	0	1	0	1	0	0	-1	1	-1	0	0	0	0	0	1	0	0	0	0
A03	30588813	0	0	0	0	0	0	0	0	0	0	0	0	0	0	0	0	0	0	1	0	0	0	0	0	1	0	0	0	0	0	0	0	0	0	0	0	-1	0	0	0	0	0	-1	0	0	0	-1	0
A03	31371658	2	0	0	0	0	0	0	0	0	0	0	0	0	2	0	0	0	0	0	-1	-1	2	2	-1	0	2	2	2	-1	0	2	0	0	0	0	-1	0	0	0	0	0	0	0	0	0	0	0	0
A03	31407447	1	2	1	-1	1	1	1	-1	1	1	0	1	1	0	1	1	0	0	0	0	0	1	0	0	1	1	1	1	0	1	0	1	0	0	0	-1	0	2	1	0	2	2	1	1	2	1	1	0
A03	31407495	1	2	2	-1	1	1	1	-1	1	1	2	1	1	0	1	1	1	0	2	2	2	1	0	0	1	2	1	1	0	1	1	1	0	1	1	-1	0	2	2	2	2	1	1	1	2	1	1	2
A03	31407588	1	1	1	0	1	1	1	0	1	0	1	0	-1	1	1	0	0	0	0	0	1	-1	1	2	1	0	2	0	2	0	2	0	1	0	1	0	1	1	1	0	0	1	1	-1	0	0	0	1
A03	31407591	1	1	1	0	1	1	1	0	1	0	1	0	-1	1	1	0	0	0	0	0	1	-1	1	2	1	0	2	0	2	0	2	0	1	0	1	0	1	1	1	0	0	1	1	-1	0	0	0	1
A03	31407595	1	1	1	0	1	1	1	0	1	0	1	0	-1	1	1	0	0	0	0	0	1	-1	1	2	1	0	2	0	2	0	2	0	1	0	1	0	1	1	1	0	0	1	1	-1	0	0	0	1
A03	31407597	1	1	1	0	1	1	1	0	1	0	1	0	-1	1	1	0	0	0	0	0	1	-1	1	2	1	0	2	0	2	0	2	0	1	0	1	0	1	1	1	0	0	1	1	-1	0	0	0	1
A03	31627695	0	1	1	1	0	1	1	0	1	0	1	1	1	1	-1	2	1	0	2	0	1	2	0	1	1	1	-1	1	0	2	1	2	0	-1	0	0	0	1	1	0	2	2	1	1	0	2	0	1
A03	31627716	0	1	1	1	1	1	2	0	1	0	1	1	1	1	-1	2	0	0	2	0	1	2	0	1	2	1	-1	0	0	2	0	2	0	-1	0	0	0	2	1	0	2	2	1	1	0	1	0	1
A03	31803719	2	0	0	0	0	0	0	0	0	0	0	0	0	2	0	0	0	0	0	0	0	-1	1	0	0	1	2	0	0	0	2	0	0	0	0	0	0	0	0	0	0	0	-1	0	-1	0	0	0
A03	31803728	2	2	2	2	2	2	2	2	2	2	2	2	2	2	2	0	1	2	2	1	1	-1	2	2	2	2	2	2	2	2	2	2	2	2	2	1	2	2	2	1	2	2	-1	2	-1	2	2	2
A03	31829104	2	0	0	0	0	0	0	-1	0	0	0	0	0	2	0	0	0	0	0	0	0	2	2	0	-1	0	2	2	0	0	2	0	0	0	0	0	0	0	0	0	0	0	0	-1	0	0	0	0
A03	31841202	2	0	0	0	0	0	0	0	0	0	0	0	-1	2	0	0	0	0	0	2	0	2	2	0	0	2	2	2	0	0	2	0	0	0	-1	0	-1	0	0	0	0	0	0	0	0	0	0	0
A03	31920485	0	1	1	-1	1	1	0	1	0	2	0	1	0	0	0	0	1	1	0	0	1	2	0	1	2	-1	0	0	-1	1	1	0	1	0	1	1	1	-1	-1	1	2	0	1	0	1	0	1	0
A03	31920750	0	1	0	1	1	1	1	1	1	1	1	1	1	1	0	0	1	2	1	1	-1	1	1	-1	2	0	1	0	1	0	1	0	1	0	0	0	2	0	0	1	-1	1	1	1	1	1	1	1
A03	31935779	1	0	0	0	1	1	1	1	1	0	1	1	1	1	2	2	0	0	0	1	1	1	1	1	0	2	0	1	0	1	-1	1	1	1	1	0	0	1	-1	1	-1	1	1	1	0	0	0	1
A03	31969387	2	0	0	0	0	0	-1	0	0	0	0	0	0	2	0	0	0	0	0	0	0	2	2	0	0	2	2	2	0	-1	2	0	0	0	0	0	0	0	0	0	0	0	0	0	0	0	0	0
A03	31976962	1	2	2	2	2	-1	2	-1	1	2	2	2	2	1	2	2	-1	2	2	1	2	1	1	2	1	1	1	1	2	1	0	2	2	1	2	2	0	2	2	2	2	2	2	2	2	2	2	-1
A03	32055534	1	0	0	0	0	0	0	-1	0	0	0	1	1	1	0	1	1	1	0	0	0	-1	1	0	1	0	1	0	2	0	0	0	-1	1	1	2	0	0	1	0	1	1	1	2	0	1	0	0
A03	33012467	2	0	0	0	0	0	-1	0	0	0	0	0	0	-1	0	0	0	0	0	2	0	-1	2	0	0	2	2	2	0	0	2	0	0	0	0	0	0	0	0	0	0	0	0	0	0	0	0	-1
A03	33046091	2	2	2	2	1	-1	2	2	2	2	2	2	2	2	2	2	2	2	2	2	2	2	2	2	2	2	2	2	2	2	2	2	2	2	2	2	2	2	2	2	2	1	2	2	2	1	2	2
A03	33046094	2	2	2	2	1	-1	2	2	2	2	2	2	2	2	2	2	2	2	2	2	2	2	2	2	2	2	2	2	2	2	2	2	2	2	2	2	2	2	2	2	2	1	2	2	2	1	2	2
A03	33046110	2	2	2	2	1	-1	2	2	2	2	2	2	2	2	2	2	2	2	2	2	2	2	2	2	2	2	2	2	2	2	2	2	2	2	2	2	2	2	2	2	2	1	2	2	2	1	2	2
A03	33046255	1	0	0	0	0	0	0	0	0	0	0	0	0	0	0	0	0	0	0	0	0	0	1	0	0	0	0	0	0	0	0	0	0	0	0	0	0	0	0	0	1	0	0	1	0	1	0	2
A03	33046540	0	0	0	0	0	0	0	0	1	0	1	0	0	1	0	0	0	0	0	0	0	1	0	0	0	1	0	0	0	0	0	1	0	0	0	0	0	0	2	0	0	0	0	0	0	1	0	1
A03	33185977	2	0	0	0	0	0	0	0	0	0	0	0	0	2	0	0	0	0	0	0	0	2	2	1	0	2	2	2	0	0	2	0	0	0	0	0	0	0	0	-1	0	0	0	0	0	0	0	0
A03	33269205	2	0	0	0	0	0	0	0	0	0	0	0	0	2	0	0	0	0	0	0	0	-1	2	0	0	2	2	2	0	0	2	0	0	0	0	0	0	0	0	0	0	0	0	0	0	0	0	0
A03	33269213	2	0	0	0	0	0	0	0	0	0	0	0	0	2	0	0	0	0	0	0	0	-1	2	0	0	2	2	2	0	0	2	0	0	0	0	0	0	0	0	0	0	0	0	0	0	0	0	0
A03	33385814	-1	0	0	0	0	0	0	0	0	0	0	0	0	2	0	0	0	0	0	0	0	-1	2	0	0	2	-1	2	0	0	2	0	-1	0	-1	-1	0	0	0	0	0	0	-1	0	0	0	0	0
A04	62555	2	2	2	2	2	2	2	2	-1	2	2	2	2	2	2	2	2	2	2	2	2	2	2	2	2	2	2	2	2	2	-1	2	2	-1	2	2	2	2	0	2	2	2	2	-1	-1	2	0	2
A04	143681	1	1	1	2	1	0	1	0	-1	1	1	-1	1	1	2	1	2	1	1	0	0	-1	1	1	0	-1	1	1	0	0	0	2	0	2	0	1	1	0	0	1	1	1	2	1	0	1	1	0
A04	148633	2	2	2	2	2	2	-1	2	2	2	2	2	2	2	2	2	2	2	2	2	2	2	2	2	2	2	2	2	-1	2	2	2	2	2	2	2	2	-1	0	2	2	2	2	2	2	2	0	2
A04	148639	2	2	2	2	2	2	-1	2	2	2	2	2	2	2	2	2	2	2	2	2	2	2	2	2	2	2	2	2	-1	2	2	2	2	2	2	2	2	-1	0	2	2	2	2	2	2	2	0	2
A04	148651	2	2	2	2	2	2	-1	2	2	2	2	2	2	2	2	2	2	2	2	2	2	2	2	2	2	2	2	2	-1	2	2	2	2	2	2	2	2	-1	0	2	2	2	2	2	2	2	0	2
A04	148657	2	2	2	2	2	2	-1	2	2	2	2	2	2	2	2	2	2	2	2	2	2	2	2	2	2	2	2	2	-1	2	2	2	2	2	2	2	2	-1	0	2	2	2	2	2	2	2	0	2
A04	298944	1	0	0	-1	0	0	0	0	0	0	0	0	-1	-1	0	0	0	0	0	1	0	0	0	0	0	0	0	0	2	0	0	1	2	1	2	1	1	1	0	1	0	0	1	1	1	1	0	1
A04	298966	0	0	0	-1	1	0	0	0	0	0	0	0	0	-1	0	1	0	0	0	0	1	0	0	0	0	1	0	0	0	0	0	0	1	0	0	0	0	0	0	0	0	0	0	0	0	0	0	0
A04	298977	1	0	0	-1	0	0	0	0	0	0	0	0	0	-1	0	0	0	0	0	1	0	0	0	0	0	0	0	0	2	0	0	1	1	1	2	1	1	0	0	1	0	0	1	1	1	1	0	1
A04	302155	2	2	2	2	2	2	2	2	2	2	2	2	2	2	2	2	2	2	2	2	2	2	2	2	2	2	2	2	2	2	2	2	2	2	-1	-1	2	2	0	2	2	2	2	2	2	2	0	2
A04	808903	2	2	2	2	2	2	2	2	2	2	2	2	2	2	2	2	-1	2	2	2	2	2	2	2	2	2	2	2	2	2	2	2	2	2	2	2	2	2	-1	2	-1	2	2	2	2	2	0	-1
A04	1024898	2	2	2	2	2	2	2	2	2	2	2	2	2	2	2	2	2	2	2	2	2	2	2	2	2	2	2	2	2	2	2	2	2	2	2	2	2	2	0	2	2	2	2	-1	2	2	0	2
A04	1134430	1	0	-1	1	0	1	1	1	0	1	1	1	1	1	1	0	0	1	1	0	0	1	1	0	1	-1	0	1	1	1	1	1	1	1	2	0	0	1	0	0	0	0	2	1	-1	0	1	1
A04	1416926	2	2	2	2	2	2	2	2	2	2	2	2	2	2	2	2	2	2	2	2	2	2	2	2	2	2	2	2	2	2	2	2	2	-1	2	2	2	-1	-1	-1	2	2	2	-1	2	2	2	2
A04	1454055	2	2	2	2	-1	2	2	2	2	2	2	2	2	2	2	2	2	2	2	2	2	2	2	2	2	2	2	2	-1	2	2	2	-1	2	2	2	2	2	2	2	2	2	2	2	2	2	2	2
A04	1454267	2	2	1	2	2	2	2	1	2	2	2	2	2	-1	-1	2	2	-1	2	2	-1	2	2	2	2	2	2	2	2	-1	2	2	2	2	2	2	2	2	2	2	2	2	2	2	2	2	2	2
A04	1574594	1	0	0	1	2	2	2	1	2	0	1	0	1	1	2	1	1	-1	0	2	1	0	-1	-1	2	0	1	0	-1	1	0	1	1	1	0	1	1	0	0	2	0	1	1	1	1	2	2	1
A04	1884067	2	2	2	2	2	2	2	2	2	2	2	2	2	2	2	2	2	2	2	2	2	2	2	2	2	2	2	2	2	2	2	2	2	2	2	2	2	2	2	2	2	2	2	2	2	2	2	2
A04	2315183	1	0	1	2	1	1	0	1	0	0	0	0	0	-1	1	2	1	0	0	0	0	1	-1	1	1	0	0	1	0	1	1	0	-1	0	1	0	0	-1	1	1	2	1	2	1	0	1	2	0
A04	2315218	2	2	2	2	2	2	1	2	0	2	0	1	0	-1	2	2	2	0	2	2	0	2	-1	2	2	2	2	2	2	2	2	2	-1	2	2	2	2	-1	2	2	2	2	2	2	2	2	2	2
A04	2315225	0	1	0	0	0	0	0	0	0	0	0	0	0	-1	0	0	1	0	0	1	0	0	-1	1	0	1	0	1	0	0	1	0	-1	0	0	2	0	-1	1	1	0	1	0	1	2	0	0	0
A04	2451441	2	0	0	0	0	0	0	2	0	2	0	1	0	2	2	2	2	0	2	2	0	2	-1	2	2	2	2	-1	-1	2	2	2	2	2	-1	2	-1	2	2	2	2	-1	-1	2	2	2	2	2
A04	2451466	2	0	0	0	0	0	0	2	0	2	0	1	0	2	2	2	2	0	2	2	0	2	-1	2	2	2	2	-1	-1	2	2	2	2	2	-1	2	-1	2	2	2	2	-1	-1	2	2	2	2	2
A04	2553156	2	0	0	0	0	0	0	2	0	2	0	1	0	2	2	2	2	0	1	2	0	2	2	2	2	2	2	2	2	2	2	-1	-1	2	2	2	2	2	2	2	2	-1	-1	2	2	2	2	2
A04	2553162	2	0	0	0	0	0	0	2	0	2	0	1	0	2	2	2	2	0	1	2	0	2	2	2	2	2	2	2	2	2	2	-1	-1	2	2	2	2	2	2	2	2	-1	-1	2	2	2	2	2
A04	2553190	2	0	0	0	0	0	0	2	0	2	0	1	0	2	2	2	2	0	1	2	0	2	2	2	2	2	2	2	2	2	2	-1	-1	2	2	2	2	2	2	2	2	-1	-1	2	2	2	2	2
A04	2783999	2	0	0	0	0	-1	0	2	0	2	0	0	0	0	0	0	1	0	2	1	0	1	-1	2	2	2	2	2	2	-1	2	2	2	2	2	2	2	2	1	2	2	2	2	2	2	2	2	2
A04	3098549	2	0	0	0	0	0	0	2	0	2	0	0	0	0	0	0	0	0	-1	2	0	2	2	2	2	2	-1	2	2	2	2	2	2	-1	2	2	2	2	2	2	2	2	2	1	2	2	2	2
A04	3098565	2	0	0	0	0	0	0	2	0	2	0	0	0	0	0	0	0	0	-1	2	0	2	2	2	2	2	-1	2	2	2	2	2	2	-1	2	2	2	2	2	2	2	2	2	1	2	2	2	2
A04	3098568	2	0	0	0	0	0	0	2	0	2	0	0	0	0	0	0	0	0	-1	2	0	2	2	2	2	2	-1	2	2	2	2	2	2	-1	2	2	2	2	2	2	2	2	2	1	2	2	2	2
A04	3366691	1	1	1	1	1	0	1	0	0	1	0	1	1	-1	0	1	1	1	1	2	0	1	1	-1	0	1	1	2	2	1	0	1	0	2	1	1	1	-1	-1	1	0	1	1	0	-1	0	0	1
A04	3386904	-1	0	0	0	0	0	0	2	0	2	0	0	0	0	0	0	0	0	2	1	0	2	2	2	2	2	2	2	2	2	2	2	2	2	-1	2	1	2	-1	2	2	2	2	2	2	2	2	2
A04	3386907	-1	0	0	0	0	0	0	2	0	2	0	0	0	0	0	0	0	0	2	1	0	2	2	2	2	2	2	2	2	2	2	2	2	2	-1	2	1	2	-1	2	2	2	2	2	2	2	2	2
A04	3446656	2	0	0	0	1	0	0	1	1	1	0	0	0	0	0	1	0	0	1	0	0	-1	0	2	0	1	0	0	0	1	1	0	-1	1	0	1	-1	-1	-1	-1	0	0	0	0	0	0	1	0
A04	3624656	2	0	0	2	2	0	2	2	2	2	-1	2	1	0	0	0	0	2	2	2	0	2	2	2	2	2	2	-1	-1	-1	2	2	2	2	2	2	2	2	2	2	2	2	2	2	2	2	2	2
A04	3624668	2	0	0	2	2	0	2	2	2	2	-1	2	2	0	0	0	0	2	2	2	0	2	2	2	2	2	2	-1	-1	-1	2	2	2	2	2	2	2	2	2	2	2	2	2	2	2	2	2	2
A04	3624676	2	0	0	2	2	0	2	2	2	2	-1	2	2	0	0	0	0	2	2	2	0	2	2	2	2	2	2	-1	-1	-1	2	2	2	2	2	2	2	2	2	2	2	2	2	2	2	2	2	2
A04	3647701	2	0	0	2	2	0	2	2	1	2	2	2	2	0	0	0	0	2	2	2	2	2	2	-1	-1	-1	2	2	2	2	2	2	2	2	2	2	2	2	2	2	2	2	2	2	2	-1	2	2
A04	3647712	2	0	0	2	2	0	2	2	1	2	2	2	2	0	0	0	0	2	2	2	2	2	2	-1	-1	-1	2	2	2	2	2	2	2	2	2	2	2	2	2	2	2	2	2	2	2	-1	2	2
A04	3647730	2	0	0	2	2	0	2	2	1	2	2	2	2	0	0	0	0	2	2	2	2	2	2	-1	-1	-1	2	2	2	2	2	2	2	2	2	2	2	2	2	2	2	2	2	2	2	-1	2	2
A04	3740455	2	0	0	1	2	0	2	2	2	2	2	2	2	2	2	2	2	2	2	2	2	2	2	-1	2	2	2	-1	2	2	2	2	-1	2	2	2	2	2	2	1	2	2	2	2	2	2	-1	2
A04	4007875	1	1	1	0	1	1	1	1	0	0	0	0	1	-1	1	0	1	2	1	1	0	0	1	0	0	2	0	1	1	0	1	0	0	0	1	2	0	0	1	0	1	0	0	1	1	1	1	2
A04	4296883	2	0	0	2	2	0	2	2	2	2	2	2	2	-1	2	2	2	2	2	2	2	2	2	2	2	2	2	2	-1	-1	2	2	2	-1	2	2	2	2	2	2	2	2	2	2	2	2	2	2
A04	4296892	2	0	0	2	2	0	2	2	2	2	2	2	2	-1	2	2	2	2	2	2	2	2	2	2	2	2	2	2	-1	-1	2	2	2	-1	2	2	2	2	2	2	2	2	2	2	2	2	2	2
A04	4469847	2	0	0	2	2	0	2	1	2	2	2	2	2	2	2	2	2	2	2	2	2	2	2	2	2	2	2	2	2	2	2	2	2	2	2	2	2	2	2	2	2	2	2	2	2	2	2	2
A04	4469859	2	0	0	2	2	0	2	1	2	2	2	2	2	2	2	2	2	2	2	2	2	2	2	2	2	2	2	2	2	2	2	2	2	2	2	2	2	2	2	2	2	2	2	2	2	2	2	2
A04	4630423	0	0	0	0	0	0	0	0	0	0	1	0	0	0	0	0	1	1	0	0	0	0	0	-1	0	1	-1	0	0	0	0	0	0	0	-1	0	0	0	0	1	0	0	0	0	-1	0	0	1
A04	4643728	1	2	2	-1	1	-1	1	1	1	1	0	1	1	0	0	1	0	-1	0	0	0	1	2	0	1	0	-1	-1	-1	1	0	0	2	0	0	1	0	2	1	1	1	1	1	0	1	1	0	1
A04	4890942	1	0	0	0	0	0	2	1	1	0	0	2	0	2	0	1	0	2	2	1	1	2	2	-1	1	0	1	1	2	1	0	0	1	0	0	-1	1	1	2	1	0	0	1	1	1	1	0	0
A04	4905422	2	0	0	2	2	0	2	2	2	2	2	2	2	2	2	2	2	2	0	2	2	2	2	2	2	2	2	2	2	-1	-1	2	2	2	-1	2	2	-1	2	2	2	2	2	2	2	2	-1	2
A04	4905423	2	0	0	2	2	0	2	2	2	2	2	2	2	2	2	2	2	2	0	2	2	2	2	2	2	2	2	2	2	-1	-1	2	2	2	-1	2	2	-1	2	2	2	2	2	2	2	2	-1	2
A04	5152477	2	0	0	2	2	0	2	2	2	2	2	2	2	2	2	2	2	2	0	2	2	2	2	2	2	2	2	2	2	2	2	2	2	2	2	2	2	2	2	2	2	2	2	2	2	2	2	2
A04	5269575	0	0	-1	0	0	1	0	1	1	1	1	1	1	1	0	1	0	2	1	1	1	0	0	1	1	1	1	1	1	1	2	1	1	0	0	1	0	1	2	0	1	-1	0	0	2	1	1	1
A04	5269599	2	0	-1	2	2	1	2	2	2	2	2	2	2	2	2	2	2	2	1	2	2	2	2	1	2	2	2	2	2	2	2	2	2	2	2	2	2	2	2	2	2	-1	2	2	2	2	2	2
A04	5432335	2	-1	0	2	2	0	2	2	2	2	2	2	2	2	2	2	2	2	0	2	2	2	2	2	2	2	2	2	2	2	2	2	2	2	2	2	2	2	2	2	2	2	2	2	2	2	2	2
A04	5432342	0	-1	0	0	0	0	0	0	0	0	0	0	0	0	1	0	0	0	0	0	0	0	1	0	0	0	0	1	0	0	0	1	0	0	0	0	0	0	0	0	0	0	0	0	0	0	0	0
A04	5497984	0	0	0	0	0	0	0	1	-1	0	1	0	0	1	0	0	0	-1	0	2	2	-1	-1	0	0	0	0	0	-1	0	0	0	0	0	0	0	0	0	0	0	0	0	0	2	0	-1	0	0
A04	5741641	1	0	0	0	0	0	0	0	0	0	0	0	0	0	0	0	0	1	1	0	0	0	1	0	0	0	-1	0	1	0	0	0	0	0	0	0	0	0	0	0	0	0	0	0	0	0	0	0
A04	5953514	2	0	0	2	2	0	2	2	2	2	2	2	2	2	2	2	2	-1	0	2	2	-1	2	-1	2	2	2	2	2	2	2	2	2	2	2	2	2	-1	-1	2	2	2	2	2	2	1	2	2
A04	5953527	2	0	0	2	2	0	2	2	2	2	2	2	2	2	2	2	2	-1	0	2	2	-1	2	-1	2	2	2	2	2	2	2	2	2	2	2	2	2	-1	-1	2	2	2	2	2	2	1	2	2
A04	5957294	2	0	0	2	2	0	-1	-1	2	2	2	2	2	2	2	2	2	2	0	2	2	2	2	2	2	2	2	2	2	-1	2	2	2	-1	2	2	2	2	2	2	-1	2	2	2	2	2	2	2
A04	5957301	2	0	0	2	2	0	-1	-1	2	2	2	2	2	2	2	2	2	2	0	2	2	2	2	2	2	2	2	2	2	-1	2	2	2	-1	2	2	2	2	2	2	-1	2	2	2	2	2	2	2
A04	5981353	2	0	0	2	2	0	2	2	2	2	2	2	2	2	2	2	2	2	0	-1	2	2	2	2	2	2	2	2	2	2	2	2	2	2	2	2	2	2	2	2	2	2	2	2	2	2	2	2
A04	6007555	1	1	2	2	2	2	-1	-1	2	-1	1	2	2	1	1	2	2	2	1	-1	2	2	1	1	0	1	1	2	2	2	2	2	2	2	2	2	2	2	2	2	1	1	2	1	1	1	-1	1
A04	6007734	0	-1	-1	0	0	-1	0	0	0	0	0	0	0	0	0	2	0	0	0	-1	0	0	0	0	0	0	0	0	0	0	0	1	0	0	0	0	0	0	0	0	1	0	0	0	1	0	-1	0
A04	6465937	2	0	1	2	2	0	2	2	2	-1	2	-1	2	2	2	-1	2	2	0	2	2	-1	-1	2	2	2	2	2	2	2	2	2	2	2	2	2	2	-1	2	2	2	2	2	2	2	2	-1	2
A04	6535663	0	0	0	0	0	0	-1	-1	0	0	0	0	0	0	0	0	0	0	0	1	2	0	0	-1	0	0	0	0	0	0	0	0	0	-1	-1	1	0	0	0	0	0	0	1	0	0	0	-1	0
A04	6535670	1	0	0	0	0	0	-1	-1	0	0	0	0	0	0	0	0	0	0	0	0	0	0	0	-1	0	0	1	0	0	0	0	0	1	-1	-1	0	0	0	1	0	0	0	0	0	0	0	-1	2
A04	6535673	1	0	0	0	0	0	-1	-1	0	0	0	0	0	0	0	0	0	0	0	0	0	0	0	-1	0	0	1	0	0	0	0	0	1	-1	-1	0	0	0	1	0	0	0	0	0	0	0	-1	2
A04	6535685	1	0	0	0	0	0	-1	-1	0	0	0	0	0	1	0	0	0	1	0	0	0	0	0	-1	0	1	1	0	0	0	0	0	0	-1	-1	0	0	0	0	0	0	0	0	0	0	0	-1	0
A04	6535686	1	0	0	0	0	0	-1	-1	0	0	0	0	0	1	0	0	0	1	0	0	0	0	0	-1	0	1	1	0	0	0	0	0	0	-1	-1	0	0	0	0	0	0	0	0	0	0	0	-1	0
A04	6535690	0	1	0	0	0	1	0	0	0	0	0	0	0	0	0	-1	0	0	1	0	0	0	0	0	0	1	0	0	0	0	-1	0	0	-1	0	0	0	0	0	0	0	0	0	0	0	0	0	0
A04	6535697	0	0	0	0	0	0	0	0	0	0	1	0	1	0	0	-1	0	0	0	0	0	2	0	0	0	0	0	0	0	0	-1	0	0	-1	0	0	0	0	0	0	0	0	0	0	0	0	0	-1
A04	6535713	0	0	1	0	0	0	0	0	0	0	1	0	1	0	0	-1	0	0	0	0	0	1	0	0	0	0	0	0	0	0	-1	0	0	2	1	0	0	1	0	0	0	0	0	0	0	0	0	0
A04	6536246	1	-1	-1	0	0	0	1	2	1	0	0	0	0	0	0	1	0	0	0	0	0	0	0	0	0	1	0	1	0	1	1	0	0	-1	1	0	-1	0	0	1	-1	0	0	1	0	1	0	1
A04	6536251	0	-1	-1	2	0	0	1	0	1	0	2	0	0	0	1	1	0	0	0	0	0	0	2	1	0	0	0	0	0	0	0	0	1	-1	0	0	-1	0	0	0	-1	1	1	0	0	1	0	0
A04	6536314	0	0	0	0	0	-1	0	-1	0	0	0	1	0	0	0	0	0	-1	0	0	0	0	0	0	1	0	1	0	-1	0	1	0	0	0	0	1	0	0	0	0	-1	0	0	0	0	0	0	1
A04	6536339	0	0	1	0	0	-1	0	0	1	0	0	0	0	0	0	0	0	0	0	0	0	0	0	0	0	1	0	0	0	0	0	0	0	0	0	1	0	0	1	0	-1	0	0	0	0	0	0	0
A04	6536347	1	0	0	1	1	-1	1	0	0	0	1	1	1	2	1	0	2	0	2	0	1	0	1	2	0	1	1	0	0	1	2	2	0	1	0	1	2	0	0	0	-1	2	2	0	-1	0	2	1
A04	6536371	1	0	0	0	0	-1	0	0	0	0	0	0	0	0	1	0	0	0	0	0	0	0	0	0	0	0	1	2	2	0	0	0	0	0	0	0	0	1	0	1	-1	0	0	1	-1	0	0	0
A04	6536374	0	0	0	0	0	-1	0	0	0	0	0	1	0	0	0	0	0	0	0	1	1	1	0	0	0	0	0	0	0	0	0	0	1	0	0	1	0	1	1	0	-1	0	0	0	-1	0	0	1
A04	6536379	0	0	0	1	0	-1	0	0	0	0	0	1	1	0	0	1	0	2	0	1	0	0	1	0	0	0	0	0	0	0	0	0	1	1	0	1	0	1	0	0	-1	0	0	0	-1	0	0	0
A04	6536380	2	1	2	2	2	-1	1	2	2	0	1	1	1	2	1	2	2	2	2	1	1	1	2	2	2	2	2	2	2	2	2	2	1	1	2	1	2	1	1	2	-1	2	2	2	-1	0	2	1
A04	6536386	2	0	0	1	1	-1	1	0	0	0	1	1	1	0	1	0	2	0	2	1	2	1	1	2	2	1	1	2	2	1	2	2	1	1	0	1	2	1	1	2	-1	2	2	1	-1	0	1	2
A04	6536388	0	1	0	0	0	-1	0	0	0	0	0	0	0	0	0	0	0	0	0	0	0	0	0	0	0	0	0	0	0	0	0	0	0	0	0	0	0	0	0	0	-1	0	0	0	-1	0	0	0
A04	6538437	0	0	0	0	-1	0	0	0	0	0	0	0	0	0	0	0	0	0	0	0	0	0	0	0	0	0	0	0	0	1	0	0	0	0	0	0	-1	0	0	0	-1	0	0	0	1	1	-1	0
A04	6538439	0	1	0	0	-1	2	0	0	1	1	2	1	0	0	1	1	0	0	0	0	0	0	0	0	0	0	0	0	0	1	0	0	0	0	0	0	-1	0	1	1	-1	0	0	0	0	0	-1	0
A04	6538442	0	1	0	0	-1	1	0	0	1	1	2	1	0	0	1	1	0	0	0	0	0	0	0	0	0	0	0	0	0	1	0	0	0	0	0	0	-1	0	1	1	-1	0	0	0	0	0	-1	0
A04	6538443	0	0	0	0	-1	0	0	0	0	0	0	1	0	0	0	0	0	0	0	1	0	1	0	0	0	0	0	1	0	0	0	1	0	0	0	1	-1	0	0	0	-1	0	0	0	0	0	-1	0
A04	6538449	0	0	0	0	-1	0	0	1	0	0	0	0	1	0	0	0	1	0	0	1	0	0	0	0	0	0	0	0	0	0	0	0	0	0	0	0	-1	0	0	0	-1	0	0	0	0	0	0	0
A04	6538473	0	0	0	0	0	0	0	0	0	0	0	1	0	0	0	0	0	0	0	0	0	1	0	0	0	0	1	1	0	0	1	1	1	0	1	1	-1	0	1	1	0	0	0	0	0	0	0	1
A04	6547278	0	-1	0	2	1	1	1	1	1	1	0	1	1	1	0	0	1	0	0	1	0	1	0	0	0	0	1	0	1	1	1	0	1	0	1	1	1	0	1	1	0	1	0	0	0	0	1	0
A04	6547279	1	-1	0	0	0	0	0	0	0	0	0	0	0	1	1	0	0	0	0	0	0	1	1	1	1	1	1	1	1	0	1	2	1	0	1	1	0	0	1	1	1	0	1	1	2	0	0	1
A04	6547297	0	-1	-1	0	1	0	0	0	0	0	0	1	1	0	0	0	0	0	0	1	0	0	0	0	1	0	0	0	0	0	0	0	0	0	0	0	0	0	0	0	0	0	0	0	0	0	0	0
A04	6547305	1	-1	0	0	0	0	0	0	0	0	0	0	0	1	2	0	0	0	0	0	0	1	1	1	1	1	1	1	1	1	1	2	1	1	1	1	0	2	1	1	1	0	1	2	2	0	0	1
A04	6547318	0	-1	0	0	0	0	0	0	0	0	0	0	0	0	0	0	0	0	0	0	0	1	0	1	1	0	1	1	1	0	0	0	1	0	0	0	0	0	0	1	0	0	1	0	0	0	0	1
A04	6547324	0	-1	0	2	0	1	1	0	0	0	0	1	1	1	-1	0	1	0	0	1	0	1	0	0	0	0	1	0	1	1	1	0	1	0	1	1	1	-1	1	0	0	0	0	0	0	0	0	0
A04	6548006	1	0	1	0	2	1	1	1	1	0	0	0	2	1	1	1	1	0	0	2	1	0	0	1	1	0	1	0	0	1	1	1	1	0	1	0	0	0	1	1	1	1	0	1	1	1	0	1
A04	6906894	1	1	1	-1	0	0	0	0	-1	-1	0	0	0	0	-1	0	1	-1	0	0	0	1	0	0	0	-1	1	0	0	0	2	1	0	0	0	0	0	0	1	0	0	0	0	1	0	0	2	0
A04	6906895	1	1	1	-1	0	0	0	0	-1	-1	0	0	0	0	-1	0	1	-1	0	0	0	1	0	0	0	-1	1	0	0	0	2	1	0	0	0	0	0	0	1	0	0	0	0	1	0	0	2	0
A04	6906902	1	1	1	-1	0	0	0	0	-1	-1	0	0	0	0	-1	0	1	-1	0	0	0	1	0	0	0	-1	1	0	0	0	2	1	0	0	0	0	0	0	1	0	0	0	0	1	0	0	2	0
A04	7097345	0	0	0	0	0	0	0	0	1	0	0	0	0	0	0	0	0	2	1	0	0	0	0	0	0	0	0	0	0	1	0	-1	0	0	0	1	0	0	0	0	0	1	1	1	0	-1	0	0
A04	7097352	0	0	0	0	0	0	0	0	1	0	0	0	0	0	0	0	0	2	1	0	0	0	0	0	0	0	0	0	0	1	0	-1	0	0	0	1	0	0	0	0	0	1	1	1	0	-1	0	0
A04	7097357	0	0	0	0	0	0	0	0	1	0	0	0	0	0	0	0	0	2	1	0	0	0	0	0	0	0	0	0	0	1	0	-1	0	0	0	1	0	0	0	0	0	1	1	1	0	-1	0	0
A04	7116089	1	1	0	0	0	0	0	0	0	1	0	1	1	0	0	0	0	0	0	1	1	0	0	0	0	0	0	2	0	0	0	0	0	0	0	0	-1	0	0	0	0	0	0	1	0	0	0	1
A04	7116093	1	1	0	0	0	0	0	0	0	1	0	1	1	0	0	0	0	0	0	1	1	0	0	0	0	0	0	2	0	0	0	0	0	0	0	0	-1	0	0	0	0	0	0	1	0	0	0	1
A04	7116112	0	0	2	1	1	1	1	1	1	1	1	1	1	1	2	1	1	1	1	0	0	0	1	1	0	1	0	0	1	1	0	0	1	0	0	0	-1	0	0	1	1	1	1	1	1	2	1	1
A04	7116154	0	0	0	0	0	0	0	1	0	0	0	1	0	0	1	0	0	1	0	0	0	1	0	0	0	0	0	0	0	0	0	0	0	0	0	0	0	0	0	1	0	0	0	0	0	0	0	0
A04	7116157	1	1	1	0	1	1	1	1	1	1	0	0	1	0	0	1	1	1	0	0	0	1	0	0	0	0	0	0	0	0	0	0	1	0	0	0	0	0	0	0	0	0	0	0	0	0	0	0
A04	7116164	1	1	0	0	0	1	0	1	0	1	0	1	1	0	1	0	0	0	0	1	1	0	0	0	0	0	0	1	0	0	0	0	0	0	0	0	0	0	0	0	0	0	0	1	0	0	0	1
A04	7116173	1	2	1	0	1	1	1	1	1	1	0	1	1	1	1	1	1	1	0	1	1	1	0	0	0	0	1	1	0	0	1	0	1	0	0	0	0	1	0	1	1	0	0	1	0	0	0	1
A04	7116176	1	2	1	0	1	1	1	1	1	1	0	1	1	1	1	1	1	1	0	1	1	1	0	0	0	0	1	1	0	0	1	0	1	0	0	0	0	1	0	1	1	0	0	1	0	0	0	1
A04	7116181	1	1	1	0	1	1	1	1	1	1	0	0	1	0	0	1	1	1	0	0	0	1	1	0	0	0	0	0	0	0	0	0	1	0	0	0	0	0	0	0	0	0	0	0	0	0	0	0
A04	7116380	1	0	0	1	1	0	1	1	1	1	1	1	1	1	1	2	1	1	-1	1	1	1	1	1	2	1	1	1	1	1	1	1	1	1	1	1	1	1	1	1	1	1	1	1	0	1	2	1
A04	7116408	1	1	0	1	0	1	0	0	1	1	1	0	1	1	0	0	0	1	0	0	0	1	1	1	0	1	0	1	1	1	1	1	1	1	0	0	1	0	1	1	1	0	1	1	0	1	1	1
A04	7116412	1	0	0	0	0	0	0	0	1	1	0	0	0	1	0	0	0	1	0	0	0	1	0	0	0	1	0	0	1	1	1	0	1	1	0	0	1	0	0	1	1	0	1	0	0	1	0	1
A04	7119425	0	0	0	1	1	0	0	0	0	1	1	0	1	0	0	1	0	0	0	0	0	0	1	0	0	0	0	0	0	0	0	0	0	1	0	1	1	0	0	0	1	0	1	0	0	0	0	1
A04	7119476	1	0	1	1	1	1	1	1	1	1	1	1	1	1	1	1	1	1	2	1	0	0	1	1	0	1	1	1	1	1	2	1	1	0	0	1	0	1	1	1	-1	1	1	1	1	1	1	1
A04	7181416	1	1	0	0	1	0	1	1	1	1	1	0	0	1	0	0	1	0	1	0	1	1	-1	0	1	0	1	0	1	1	0	1	1	1	0	1	-1	0	0	0	1	0	-1	0	0	0	0	1
A04	7181428	1	1	0	0	1	0	1	1	1	1	1	0	0	1	0	0	1	0	1	0	1	1	-1	0	1	0	1	0	1	1	0	1	1	1	0	1	-1	0	0	0	1	0	-1	0	0	0	0	1
A04	7289892	1	1	1	0	1	1	1	1	1	1	2	1	1	1	1	1	2	1	1	2	1	-1	-1	1	2	2	-1	1	2	1	2	1	2	-1	1	2	0	1	0	2	1	1	1	1	1	2	1	1
A04	7289898	1	1	1	0	1	1	1	1	1	1	2	1	1	1	1	1	2	1	1	2	1	-1	-1	1	2	2	-1	1	2	1	2	1	2	-1	1	2	0	1	0	2	1	1	1	1	1	2	1	1
A04	7289901	1	1	1	0	1	1	1	1	1	1	2	1	1	1	1	1	2	1	1	2	1	-1	-1	1	2	2	-1	1	2	1	2	1	2	-1	1	2	0	1	0	2	1	1	1	1	1	2	1	1
A04	7289910	1	1	1	0	1	1	1	1	1	1	2	1	1	1	1	1	2	1	1	2	1	-1	-1	1	2	2	-1	1	2	1	2	1	2	-1	1	2	0	1	0	2	1	1	1	1	1	2	1	1
A04	7289920	1	1	1	1	1	1	1	1	1	1	2	1	1	1	1	1	2	1	1	2	1	0	-1	1	2	2	2	1	2	1	2	1	2	-1	1	2	0	1	1	1	1	1	1	1	1	2	1	1
A04	7289925	1	1	1	1	1	1	1	1	1	1	2	1	1	1	1	1	2	1	1	2	1	0	-1	1	2	2	2	1	2	1	2	1	2	-1	1	2	0	1	1	1	1	1	1	1	1	2	1	1
A04	7289949	1	1	2	1	1	1	1	1	1	1	2	1	1	1	1	1	2	1	1	2	1	0	-1	1	2	2	2	1	2	1	2	1	-1	-1	1	2	0	1	1	0	0	1	1	1	1	2	0	1
A04	7289954	1	1	2	1	1	1	1	1	1	1	2	1	1	1	1	1	2	1	1	2	1	0	0	1	2	1	2	1	2	1	2	1	-1	-1	1	2	0	1	1	0	0	1	1	1	1	2	0	1
A04	7292150	1	0	1	0	1	1	1	0	0	1	1	1	0	1	0	1	-1	1	0	1	1	0	1	1	0	0	1	1	0	0	1	1	1	1	2	2	1	1	1	1	2	1	1	-1	0	0	2	0
A04	7292159	1	0	1	0	1	1	1	0	0	1	1	1	0	1	0	1	-1	1	0	1	1	0	1	1	0	0	1	1	0	0	1	1	1	1	2	2	1	1	1	1	2	1	1	-1	0	0	2	0
A04	7292165	1	0	1	0	1	1	1	0	0	1	1	1	0	1	0	1	-1	1	0	1	1	0	1	1	0	0	1	1	0	0	1	1	1	1	2	2	1	1	1	1	2	1	1	-1	0	0	2	0
A04	7332874	2	0	0	2	2	0	2	2	2	2	2	2	2	2	2	2	-1	2	0	2	-1	2	2	2	2	2	2	2	-1	2	2	2	2	2	-1	-1	2	2	2	2	2	2	2	2	2	2	2	2
A04	7332882	2	0	0	2	2	0	2	2	2	2	2	2	2	2	2	2	-1	2	0	2	-1	2	2	2	2	2	2	2	-1	2	2	2	2	2	-1	-1	2	2	2	2	2	2	2	2	2	2	2	2
A04	7365128	2	2	2	2	2	2	-1	2	2	2	2	2	2	2	1	2	2	2	2	2	2	1	-1	0	2	0	2	1	-1	0	-1	1	2	2	1	2	2	1	2	1	2	-1	0	-1	0	0	2	2
A04	7365131	0	2	2	2	2	2	-1	2	2	2	2	2	2	2	1	2	2	2	2	1	1	1	-1	0	1	0	1	1	-1	0	-1	1	1	1	1	1	2	0	1	1	2	-1	0	-1	0	0	2	2
A04	7451258	0	1	-1	1	2	2	2	0	1	1	0	2	0	0	2	1	2	2	1	0	0	2	1	-1	1	2	0	2	1	0	-1	0	0	-1	2	2	2	1	1	1	0	1	2	2	0	1	0	1
A04	7462468	2	0	0	2	2	0	2	2	1	2	2	2	2	2	2	2	2	2	0	2	2	-1	2	2	2	2	2	2	2	2	2	0	2	2	2	2	2	2	2	2	2	2	2	2	2	2	2	2
A04	7504551	2	0	0	-1	2	0	2	2	2	2	2	2	2	2	2	2	2	2	0	2	2	2	2	2	2	2	-1	2	2	2	2	2	2	2	2	-1	2	2	2	2	2	2	2	2	-1	2	2	2
A04	7566597	0	1	0	0	0	0	0	1	0	0	1	0	-1	0	0	1	0	0	0	0	0	1	0	0	1	1	0	-1	0	1	1	0	0	-1	0	0	-1	0	0	1	0	0	0	0	0	0	0	0
A04	7628904	1	1	1	0	0	1	0	1	0	0	0	1	0	1	0	1	1	1	1	0	1	2	1	1	1	1	1	-1	0	0	0	0	1	0	0	0	0	0	1	1	1	1	0	0	1	1	1	1
A04	7628944	1	2	1	1	1	1	2	-1	2	1	0	1	1	1	2	1	1	1	1	-1	1	2	1	2	1	2	-1	0	2	1	0	1	0	1	0	1	1	0	2	1	2	2	2	-1	1	1	2	1
A04	7629285	0	-1	0	0	-1	0	0	0	0	0	0	0	0	0	0	0	0	0	0	0	0	0	0	0	-1	0	0	0	1	1	0	0	0	0	0	0	0	0	0	0	0	0	0	0	-1	0	0	0
A04	7629288	1	-1	1	1	-1	2	2	2	1	1	0	1	0	1	1	1	1	1	1	1	1	1	2	2	-1	1	1	1	0	1	1	1	1	0	1	1	0	1	2	0	1	2	0	1	-1	1	0	1
A04	7629294	1	-1	1	1	-1	2	0	2	1	1	0	1	0	1	1	1	1	1	1	1	1	1	2	2	-1	1	1	1	0	1	1	1	1	0	1	1	0	1	2	0	1	1	0	1	-1	1	0	1
A04	7629296	1	-1	1	1	-1	2	0	2	1	1	0	1	0	1	1	1	1	1	1	1	1	1	2	2	-1	1	2	2	0	1	1	1	2	-1	1	1	0	1	2	0	1	1	0	1	-1	1	0	1
A04	7629307	0	-1	0	1	-1	1	0	0	0	1	0	0	0	0	0	0	1	1	0	0	0	0	1	0	-1	0	0	0	1	0	0	1	0	-1	0	0	0	0	0	0	0	0	0	1	-1	0	0	0
A04	7630649	0	0	0	0	0	0	0	0	0	0	0	0	0	1	0	0	0	0	0	0	0	0	0	0	0	0	0	0	0	0	0	0	0	-1	0	0	0	-1	-1	-1	0	1	0	0	0	0	0	0
A04	7630650	1	0	0	0	0	1	1	0	0	1	0	0	0	0	0	0	0	0	0	0	1	0	0	0	0	0	0	0	2	0	0	0	0	-1	0	0	0	-1	-1	-1	0	0	0	0	2	0	0	1
A04	7630658	0	2	0	0	0	0	0	0	0	0	0	0	0	0	0	0	0	0	1	0	0	0	0	0	1	0	0	0	0	1	0	0	0	-1	0	0	0	-1	-1	-1	0	0	0	2	0	0	0	0
A04	7630717	0	0	0	0	0	0	0	0	1	0	0	1	1	0	1	0	0	1	0	0	0	0	1	0	0	2	1	-1	0	0	1	0	0	0	-1	0	0	0	0	0	0	0	0	1	0	1	0	0
A04	7630720	1	0	0	0	0	0	0	0	0	0	0	0	0	0	0	0	0	0	0	0	0	0	1	0	0	0	0	-1	0	0	0	0	0	0	-1	0	0	0	0	0	1	0	0	0	0	0	0	1
A04	7630732	0	1	0	0	0	0	0	1	0	1	1	0	1	1	0	1	1	1	0	0	0	2	0	0	0	0	0	-1	0	1	0	1	0	0	0	0	0	1	0	0	0	0	0	0	0	0	0	0
A04	7630736	0	0	0	1	1	1	0	1	1	0	0	0	1	1	0	1	0	0	0	1	0	0	0	0	0	0	1	-1	0	1	0	0	0	0	0	1	0	0	0	0	1	0	0	0	0	0	0	0
A04	7630741	0	1	1	0	0	1	1	0	0	0	1	1	0	0	0	0	0	0	1	0	0	0	0	0	1	0	0	-1	0	0	1	1	1	1	0	0	0	0	1	0	0	0	0	1	0	0	0	1
A04	7630743	1	0	0	1	0	0	0	0	0	0	0	0	0	0	1	0	0	0	0	1	1	0	1	1	0	1	0	-1	0	1	0	0	0	0	0	0	0	0	1	1	1	0	0	0	1	0	1	1
A04	7630744	1	1	1	1	0	0	0	1	0	1	1	1	1	1	1	1	1	1	0	1	1	2	1	1	1	1	0	-1	0	1	0	1	1	0	2	1	0	1	1	1	1	0	0	0	1	1	1	1
A04	7630764	1	1	0	0	1	1	1	1	1	1	1	1	1	1	1	1	1	1	1	1	1	0	1	1	0	1	1	-1	1	1	1	1	0	1	0	0	1	1	1	1	1	1	1	1	0	1	1	0
A04	7630766	1	0	0	1	0	1	0	0	0	0	0	0	0	0	1	0	0	0	0	1	1	0	1	1	1	1	0	-1	0	1	0	0	0	0	0	0	0	0	1	1	1	0	0	0	1	0	1	1
A04	7631039	0	0	0	0	0	0	0	0	0	1	1	1	1	0	0	0	-1	0	-1	0	0	0	0	0	1	0	-1	-1	0	0	0	0	0	0	0	0	0	0	0	0	0	0	1	0	0	1	0	1
A04	7631040	0	0	0	0	0	0	0	0	0	0	0	0	0	0	0	0	-1	0	-1	0	0	0	0	0	0	0	-1	-1	0	0	0	0	0	0	0	0	2	0	0	1	0	0	0	0	0	0	1	0
A04	7631045	1	0	0	1	1	0	0	0	1	0	0	1	1	0	1	1	0	0	-1	0	1	2	1	0	0	1	0	0	0	0	0	1	1	0	0	0	0	0	0	0	0	0	0	0	1	0	0	1
A04	7631070	0	0	0	0	0	0	2	1	0	0	1	1	0	1	0	1	0	0	-1	0	1	0	1	1	0	0	0	0	1	0	0	1	1	1	0	0	0	0	0	0	1	1	1	1	1	1	0	1
A04	7631080	0	0	0	0	0	1	0	0	0	0	0	0	0	0	0	0	0	0	-1	0	0	0	0	0	0	0	0	0	0	0	0	0	0	0	1	0	0	1	-1	0	0	0	0	0	0	0	0	0
A04	7631085	0	0	0	0	0	0	1	2	0	0	1	1	1	2	0	1	0	0	-1	0	1	0	1	1	0	0	0	0	1	0	0	1	1	0	0	0	0	0	0	0	1	1	1	2	1	1	0	1
A04	7631100	0	0	0	0	0	0	1	2	0	0	1	1	1	2	0	1	0	0	-1	0	1	0	1	1	0	0	0	0	1	0	0	1	1	0	0	0	0	0	0	0	1	1	1	2	1	1	0	1
A04	7631105	0	1	1	0	1	1	0	0	0	0	0	1	1	0	0	1	0	0	-1	1	1	0	1	0	1	0	1	1	0	0	0	0	1	0	0	1	1	0	0	1	1	0	0	0	1	0	1	0
A04	7631557	0	0	0	0	0	0	0	0	0	0	0	0	0	0	0	0	0	0	1	0	0	0	0	0	0	0	-1	0	0	0	-1	0	0	0	0	-1	0	0	0	-1	0	1	1	1	-1	0	1	0
A04	7631562	1	2	1	1	1	0	0	0	0	2	1	1	1	0	0	0	1	1	0	1	1	1	1	0	1	0	-1	0	0	0	-1	0	1	0	1	-1	0	1	0	-1	0	0	0	0	-1	0	0	2
A04	7631567	1	2	1	1	1	0	0	0	0	2	1	1	1	0	0	0	1	1	0	1	1	1	1	0	1	0	-1	0	0	0	-1	0	1	0	1	-1	0	1	0	-1	0	0	0	0	-1	0	0	2
A04	7631569	0	0	0	0	0	0	0	0	0	0	0	0	0	0	0	0	0	0	1	0	0	0	0	0	0	0	-1	0	0	0	-1	0	0	0	0	-1	0	0	0	-1	0	1	1	1	-1	0	1	0
A04	7631573	0	0	0	0	0	0	0	0	0	0	1	1	1	0	0	1	0	1	0	1	1	0	0	0	0	0	-1	0	0	0	-1	1	0	0	0	-1	0	0	0	-1	0	0	0	0	-1	0	0	0
A04	7631711	1	-1	1	1	2	2	2	-1	1	1	1	1	1	0	1	2	2	1	2	0	-1	0	-1	1	0	1	0	-1	1	1	0	0	0	2	0	0	2	0	0	0	-1	1	1	1	2	1	2	0
A04	7631715	0	-1	1	1	2	2	2	-1	1	1	1	1	1	0	1	1	2	1	2	0	0	1	2	1	0	1	0	2	1	1	1	0	0	2	0	0	2	0	0	1	2	1	2	1	1	1	2	0
A04	7631756	0	-1	1	1	2	2	2	-1	1	1	1	1	1	2	1	1	2	1	2	0	1	1	2	1	0	2	1	2	2	1	1	0	0	2	1	0	2	0	0	1	2	1	2	1	1	1	2	1
A04	7631769	1	-1	0	0	0	0	0	-1	0	0	0	0	0	0	0	0	0	0	0	0	0	0	0	1	0	1	0	0	0	0	0	0	0	0	0	0	0	0	0	0	-1	1	0	1	1	1	0	1
A04	7631771	1	-1	1	1	2	2	2	-1	1	1	1	1	1	2	1	1	2	1	2	1	1	1	2	1	1	1	1	2	2	1	1	0	1	2	1	1	2	1	1	1	-1	1	2	1	1	1	2	1
A04	7631785	1	-1	0	0	0	0	0	-1	0	0	0	1	0	0	0	0	0	0	0	1	0	0	0	0	1	0	0	0	0	0	1	1	1	0	0	1	0	0	1	1	-1	0	0	0	0	0	0	1
A04	7631851	1	2	1	1	1	1	2	1	2	0	1	1	1	1	2	2	1	2	2	-1	2	0	1	1	1	1	1	0	-1	0	1	0	1	2	1	0	1	0	0	1	1	1	2	1	1	0	-1	1
A04	7631852	1	2	1	2	1	1	2	2	2	1	1	2	1	1	2	2	1	2	2	-1	2	1	1	2	2	2	2	0	-1	2	1	1	1	2	1	1	2	2	2	1	2	2	2	2	1	1	-1	2
A04	7631861	0	1	1	0	1	1	0	0	0	1	1	1	1	1	0	2	1	2	0	-1	2	0	1	0	1	0	1	0	-1	0	1	1	0	0	0	0	0	0	0	0	0	0	0	0	0	0	0	1
A04	7631867	1	2	1	2	1	1	2	2	2	1	1	2	2	1	1	2	1	2	2	-1	2	1	1	2	2	2	1	1	-1	2	1	1	1	2	2	1	2	2	1	1	2	2	2	2	1	1	0	2
A04	7631906	1	-1	1	1	1	0	1	1	0	1	1	1	1	1	0	1	1	2	1	0	1	0	0	1	1	1	1	1	-1	1	1	1	1	1	1	1	0	0	1	1	0	1	1	1	1	1	1	0
A04	7631909	0	-1	0	1	0	0	0	0	1	0	0	0	0	0	0	0	1	0	1	0	1	0	0	0	0	0	1	1	-1	0	1	0	0	1	1	0	0	0	1	0	0	0	0	0	0	0	0	0
A04	7631912	0	-1	0	0	0	0	0	0	0	1	1	0	0	0	0	0	1	0	0	0	0	0	0	0	0	1	1	0	-1	0	1	0	1	0	0	0	1	1	0	0	0	0	0	1	0	1	0	0
A04	7631947	1	0	1	0	1	1	1	-1	1	1	1	1	1	1	1	1	1	2	1	1	1	1	1	1	0	1	1	1	0	1	1	1	1	1	1	1	1	0	1	1	1	1	2	1	1	1	1	1
A04	7631966	1	0	0	0	0	1	1	0	0	1	1	1	1	0	1	0	0	0	1	1	1	1	1	0	0	0	0	1	0	0	1	0	1	1	1	0	0	0	1	1	0	1	1	0	1	0	-1	0
A04	7631984	0	1	0	0	0	0	1	1	0	0	1	1	0	0	0	1	0	1	0	0	0	0	0	1	1	1	0	0	0	0	0	0	0	0	1	0	0	0	0	0	0	1	1	1	0	0	0	0
A04	7632165	0	0	0	0	1	0	1	1	1	1	0	1	1	1	-1	0	1	1	0	0	0	1	0	1	1	0	-1	0	0	0	1	0	0	0	0	1	0	0	0	1	1	0	-1	1	0	0	0	1
A04	7632225	0	1	1	0	1	0	0	0	0	1	0	1	1	0	-1	1	0	0	0	1	1	1	0	1	0	1	2	1	1	0	1	1	0	1	0	0	1	0	1	0	0	0	2	0	0	1	0	0
A04	7632497	0	-1	0	0	0	0	0	0	0	0	0	0	0	1	0	0	0	0	0	0	0	0	1	0	0	0	0	0	0	0	0	0	0	0	0	0	0	0	0	0	2	0	-1	0	-1	0	0	1
A04	7632501	0	-1	0	0	0	0	0	0	0	0	0	0	0	1	0	0	0	0	0	0	0	0	1	0	0	0	0	0	0	0	0	0	0	0	0	0	0	0	0	0	2	0	-1	0	-1	0	0	1
A04	7632509	0	-1	0	0	1	0	0	0	0	0	0	0	0	0	0	0	0	0	0	0	1	0	0	0	0	0	0	0	0	0	0	1	0	0	0	0	0	1	0	1	0	0	-1	0	-1	0	0	0
A04	7706515	0	0	0	0	0	0	0	0	0	0	0	0	0	2	0	0	0	-1	0	1	0	0	0	0	-1	0	0	1	0	-1	1	0	1	0	0	0	-1	0	0	0	0	0	0	0	0	0	0	0
A04	7813626	1	0	0	0	0	0	1	1	1	1	0	-1	0	0	1	1	0	1	0	0	0	0	0	-1	1	2	1	-1	2	0	2	0	0	1	0	-1	0	2	1	-1	1	0	-1	0	0	0	0	1
A04	7813734	2	1	1	2	2	2	2	2	2	2	2	2	2	1	2	2	2	2	1	-1	2	2	2	2	2	2	2	-1	2	2	2	2	2	2	2	2	2	2	2	2	2	2	2	2	2	2	2	2
A04	7814156	0	0	0	0	0	0	1	-1	0	0	0	0	0	0	1	1	1	1	-1	1	1	0	1	0	0	1	0	1	-1	0	1	0	0	0	1	0	0	0	2	2	0	1	2	-1	1	0	1	1
A04	7814179	1	2	1	2	1	1	2	-1	2	1	2	2	2	2	2	2	2	2	-1	2	2	2	1	2	2	2	2	2	-1	2	2	2	2	2	2	0	0	2	2	2	1	2	2	-1	2	1	1	2
A04	7814188	1	2	0	1	0	0	1	-1	2	1	1	1	1	2	1	1	1	0	-1	0	1	1	1	1	0	1	2	0	-1	1	1	2	2	1	0	0	0	0	0	0	0	1	0	-1	0	1	0	1
A04	7814270	0	0	0	0	0	1	0	0	1	0	0	0	1	0	0	0	1	0	0	0	0	-1	1	0	-1	0	0	-1	-1	-1	0	0	0	0	0	0	0	0	0	-1	0	0	0	0	-1	0	0	0
A04	7814271	2	2	2	2	2	2	2	-1	2	2	1	2	2	2	2	2	2	1	2	2	2	-1	2	2	-1	2	2	-1	-1	-1	2	2	2	2	2	2	2	2	2	-1	2	2	2	2	-1	2	2	2
A04	7814273	0	0	0	0	0	1	0	0	0	0	1	2	0	0	1	0	0	0	0	0	1	-1	0	0	-1	0	0	-1	-1	-1	0	0	0	0	1	0	0	0	0	-1	0	0	0	0	-1	0	0	0
A04	7814274	0	0	0	0	0	0	1	0	0	0	1	0	0	0	1	0	1	0	0	0	0	-1	0	0	-1	0	0	-1	-1	-1	0	0	0	0	0	0	0	0	0	-1	0	0	0	0	-1	0	0	0
A04	7814286	2	2	2	2	2	2	2	-1	2	2	1	2	2	2	2	2	2	1	2	2	2	-1	2	2	-1	2	2	-1	-1	-1	2	2	2	2	2	2	2	2	2	-1	2	2	2	2	-1	2	2	2
A04	7814293	1	0	0	0	0	1	0	0	1	0	0	0	0	0	1	0	0	1	0	0	0	-1	1	0	-1	1	2	-1	-1	-1	2	0	0	0	0	1	0	0	1	-1	1	0	1	1	-1	2	0	1
A04	7814294	0	0	0	0	0	0	0	0	0	0	0	0	0	0	1	0	0	0	0	0	0	-1	0	0	-1	1	2	-1	-1	-1	0	0	0	0	0	1	0	0	1	-1	1	0	0	1	-1	2	0	0
A04	7858047	0	0	0	0	0	0	0	0	0	0	0	0	0	0	0	0	0	0	0	0	0	0	0	0	1	0	1	1	1	1	0	0	1	2	0	0	0	1	0	0	-1	0	1	1	0	1	0	0
A04	7911862	2	0	0	2	2	1	2	2	2	2	2	2	2	2	2	2	2	2	0	2	2	2	2	2	2	2	2	2	2	2	2	2	2	2	2	2	2	2	-1	2	2	2	2	2	2	2	2	2
A04	8184525	2	0	0	2	2	0	2	2	2	2	2	2	2	2	0	2	2	2	0	2	2	2	2	2	2	2	2	2	2	2	2	2	2	2	2	2	2	2	2	2	2	2	2	2	2	2	2	2
A04	8207859	2	0	0	-1	2	0	2	-1	2	2	2	2	2	2	0	2	2	2	0	2	2	2	2	2	2	2	2	2	2	2	2	2	2	2	-1	2	2	2	2	2	2	2	2	2	2	2	2	2
A04	8325158	2	0	0	2	2	0	2	2	-1	2	2	2	2	2	0	-1	2	2	0	2	2	2	2	2	2	2	2	2	2	-1	2	-1	2	2	-1	2	2	-1	2	2	2	2	2	2	2	2	2	2
A04	8325225	1	0	0	2	1	0	1	1	0	2	2	1	2	2	0	-1	2	2	0	2	2	1	2	2	1	2	2	1	1	-1	2	-1	1	1	-1	2	1	-1	2	2	2	2	2	-1	2	2	1	0
A04	8325228	1	0	0	0	1	0	1	1	2	1	0	1	0	1	0	2	0	0	0	0	0	1	0	0	1	1	0	1	1	-1	0	-1	1	1	-1	0	1	-1	0	0	0	1	0	-1	0	0	1	2
A04	8325232	1	0	0	2	1	0	1	1	0	1	1	1	2	1	0	0	2	2	0	2	1	1	2	2	1	1	2	1	1	-1	2	-1	1	1	-1	2	1	0	2	2	2	1	2	0	2	1	1	0
A04	8405199	2	0	0	2	2	0	2	2	2	2	2	2	2	2	1	2	2	2	0	2	2	-1	2	2	2	2	2	2	-1	2	2	2	2	2	-1	2	2	2	2	2	2	2	2	2	2	2	2	2
A04	8479422	2	0	0	2	2	0	2	2	2	2	2	2	2	2	0	2	2	-1	0	2	2	2	2	1	2	2	2	2	2	2	2	2	2	2	2	2	2	2	2	2	2	2	2	2	2	2	2	2
A04	8481048	2	0	0	2	2	0	2	2	2	2	2	-1	2	2	0	2	2	2	0	2	-1	2	2	2	2	2	2	2	2	2	-1	2	2	2	2	2	2	2	2	2	2	2	2	2	2	2	2	2
A04	8481066	2	0	0	2	2	0	2	2	2	2	2	-1	2	2	0	2	2	2	0	2	-1	2	2	2	2	2	2	2	2	2	-1	2	2	2	2	2	2	2	2	2	2	2	2	2	2	2	2	2
A04	8608165	2	0	1	2	2	0	2	2	-1	2	2	2	2	2	0	2	2	2	0	2	-1	2	2	2	2	2	2	2	2	2	2	2	2	2	2	2	2	2	2	2	2	2	2	2	2	2	2	2
A04	8734255	2	0	0	2	2	0	2	2	2	2	2	2	2	2	0	2	2	2	-1	2	2	2	2	2	2	2	2	2	2	2	2	2	2	1	2	2	2	2	2	2	2	2	2	2	2	2	2	2
A04	8973780	2	-1	0	2	2	0	2	2	2	2	2	2	2	2	0	2	2	2	0	2	2	2	2	2	2	-1	2	2	2	2	2	2	2	2	2	2	2	2	2	2	2	2	2	2	2	2	2	2
A04	9069311	0	-1	1	0	0	0	0	0	0	0	0	0	0	0	0	0	0	0	0	0	0	0	0	0	0	0	0	-1	-1	0	1	0	0	0	0	0	0	-1	0	-1	0	0	0	0	0	-1	0	0
A04	9069613	1	0	0	0	0	0	0	0	0	0	0	0	1	1	1	0	0	0	0	0	0	0	0	0	0	0	-1	0	0	0	0	0	0	0	1	0	-1	0	-1	0	0	0	0	0	0	0	0	0
A04	9069628	0	0	1	1	1	1	0	1	0	1	1	0	1	0	0	1	1	0	1	0	1	0	0	1	1	0	-1	0	0	1	0	1	1	0	1	0	-1	1	-1	1	1	1	1	1	1	1	1	1
A04	9069667	0	0	2	1	1	1	0	1	0	1	1	0	1	0	0	1	1	0	1	1	1	0	0	1	1	0	-1	0	0	1	0	1	1	1	1	0	1	1	0	1	1	1	1	1	1	1	1	1
A04	9069706	0	1	0	0	0	0	0	1	0	0	1	0	0	1	0	0	0	0	0	0	0	0	1	0	0	0	0	0	0	1	0	0	0	0	0	0	0	0	0	0	0	0	0	0	0	0	0	0
A04	9069742	0	1	0	0	0	0	0	0	0	0	0	0	0	0	0	0	0	0	0	1	0	0	1	0	0	1	0	0	0	0	1	0	0	1	0	0	0	0	0	0	1	0	0	1	1	0	0	1
A04	9070066	0	0	0	0	0	0	1	0	1	0	0	0	0	1	0	1	0	0	0	0	0	0	0	1	0	0	1	0	1	0	0	1	1	0	0	0	0	0	0	0	0	0	0	0	0	0	0	1
A04	9070096	1	1	0	0	1	0	1	0	1	0	0	0	0	1	0	1	0	0	0	0	0	0	0	1	0	0	1	0	1	0	0	1	1	0	0	0	0	1	0	1	0	0	0	0	0	0	1	1
A04	9070099	1	1	1	1	1	1	1	2	1	1	1	1	1	1	1	1	1	1	1	1	1	1	1	1	1	1	0	1	1	1	1	1	1	0	1	1	1	0	1	1	1	1	0	1	1	1	1	1
A04	9070105	1	1	1	1	1	0	1	0	1	1	1	1	1	1	1	1	1	1	0	1	1	1	1	1	1	1	2	1	1	0	1	1	1	2	1	1	1	2	1	1	1	1	1	1	1	1	1	1
A04	9070106	1	0	0	0	1	0	0	0	1	0	0	0	0	1	0	1	0	0	0	0	0	0	0	1	0	0	0	0	1	0	0	1	0	0	0	0	0	0	0	0	0	0	0	0	0	0	1	0
A04	9073821	1	1	1	1	0	1	0	1	0	1	1	2	1	1	0	1	1	1	0	1	2	1	1	1	1	0	-1	0	1	0	0	0	1	0	1	0	0	2	1	0	1	0	-1	2	0	0	0	0
A04	9073844	0	0	0	0	0	0	0	0	0	0	0	1	0	1	0	1	0	0	0	1	0	1	1	0	0	0	0	0	0	0	1	0	0	0	0	0	0	0	0	0	0	0	2	1	0	0	0	0
A04	9073846	1	0	0	0	0	0	1	0	0	1	0	0	0	0	0	1	0	0	0	1	0	0	0	0	0	1	0	1	0	1	1	1	0	0	0	0	0	0	0	1	1	0	0	0	1	0	1	0
A04	9073857	1	0	1	1	0	1	0	0	0	0	1	1	1	0	0	1	1	1	0	1	0	0	1	0	1	0	0	0	0	0	0	0	1	0	1	0	0	1	0	0	0	0	0	0	0	0	0	0
A04	9073875	1	1	1	1	1	1	1	1	0	1	1	1	1	1	1	1	1	2	2	1	1	1	1	1	2	0	0	1	1	0	1	0	1	1	1	0	2	1	1	0	0	0	1	1	0	1	1	1
A04	9073896	0	0	0	1	0	1	0	0	0	0	0	0	0	0	0	0	0	0	-1	0	1	0	0	0	0	0	0	0	1	0	0	0	1	0	0	-1	0	0	0	0	0	0	0	0	0	1	0	0
A04	9073902	0	0	0	1	0	1	0	0	0	0	0	0	0	0	0	0	0	0	0	0	1	0	0	0	0	0	0	0	1	0	0	0	1	0	0	-1	0	0	0	0	0	0	0	0	0	1	0	0
A04	9276092	-1	0	2	1	1	0	1	1	1	1	1	1	1	1	2	0	1	1	1	0	0	-1	1	1	0	-1	0	0	0	1	0	0	-1	0	0	1	0	1	0	0	0	0	0	0	0	0	0	1
A04	9276110	-1	0	2	1	1	0	1	1	1	1	1	1	1	1	2	0	1	1	1	0	0	-1	1	1	0	-1	0	0	0	1	0	0	-1	0	0	1	0	1	0	0	0	0	0	0	0	0	0	1
A04	9643199	2	2	2	2	2	2	2	2	2	2	2	2	2	2	2	2	2	2	0	2	2	2	2	2	2	-1	2	2	2	2	2	2	2	2	2	2	2	2	2	1	2	2	2	2	2	2	2	2
A04	9643247	2	2	2	2	2	2	2	2	2	2	2	2	2	2	2	2	2	2	0	2	2	2	2	2	2	-1	2	2	2	2	2	2	2	2	2	2	2	2	2	1	2	2	2	2	2	2	2	2
A04	9645967	0	1	0	1	1	0	1	2	2	1	1	1	1	1	1	1	2	0	0	0	0	1	0	1	2	0	-1	1	2	0	1	1	1	1	0	0	0	1	2	0	1	2	1	0	1	-1	0	1
A04	9646750	0	1	0	0	1	2	1	1	1	-1	1	1	1	0	2	1	0	0	0	0	1	1	1	2	1	0	2	1	1	1	1	1	1	0	1	1	0	0	2	1	0	0	0	2	1	2	1	1
A04	9833991	2	2	2	2	2	2	2	2	2	2	2	2	2	2	2	2	2	2	0	2	2	2	2	2	2	2	2	2	2	2	2	2	2	2	2	2	2	2	-1	2	2	2	2	2	2	2	2	2
A04	9886505	0	1	1	-1	1	1	1	1	0	0	1	2	1	0	1	1	0	0	0	-1	1	1	1	1	0	1	-1	2	0	0	1	1	-1	1	0	-1	2	0	2	0	1	1	1	1	-1	1	0	0
A04	9916409	0	0	0	0	0	0	0	0	0	-1	0	1	0	0	0	0	0	0	0	1	0	0	0	0	0	0	0	0	0	1	0	-1	0	0	0	0	0	0	0	0	0	0	0	0	0	0	0	0
A04	10073025	2	2	2	2	2	2	2	2	2	2	2	2	2	2	2	2	2	2	0	2	-1	2	2	2	2	2	2	2	2	0	2	2	2	0	0	0	2	0	2	0	0	0	2	2	0	0	2	0
A04	10218277	0	-1	0	0	0	0	0	-1	0	0	0	1	0	0	0	1	-1	0	0	0	0	-1	0	0	0	0	0	0	0	1	0	0	0	0	1	1	1	0	1	0	0	0	1	0	0	1	0	0
A04	10288485	2	1	1	0	2	2	2	2	2	2	1	2	1	2	2	2	2	1	0	2	2	2	1	2	1	2	1	1	2	1	2	2	-1	0	0	0	2	0	2	0	0	0	2	0	0	0	2	1
A04	10408447	2	2	2	2	2	2	2	2	2	-1	2	2	2	2	2	2	2	2	0	2	2	2	2	2	2	2	2	2	2	2	2	2	2	0	0	0	2	0	2	0	0	0	2	2	0	0	2	2
A04	10411836	2	2	2	2	0	2	0	0	0	0	0	0	0	0	-1	0	0	0	2	0	0	2	2	2	2	2	0	0	0	2	0	0	0	0	2	0	2	2	0	0	0	1	2	2	2	2	0	1
A04	10504208	2	2	2	2	2	2	2	2	2	2	2	2	2	2	2	2	2	-1	0	2	2	1	-1	2	2	2	2	2	2	0	2	2	2	0	0	0	2	0	-1	0	0	-1	2	-1	0	0	2	1
A04	10504227	2	2	2	2	2	2	2	2	2	2	2	2	2	2	2	2	2	-1	0	2	2	1	-1	2	2	2	2	2	2	0	2	2	2	0	0	0	2	0	-1	0	0	-1	2	-1	0	0	2	1
A04	10674494	1	2	0	0	0	1	0	0	0	0	0	0	0	0	0	0	0	1	0	0	0	0	0	0	2	0	0	0	0	1	0	0	0	0	0	1	1	0	1	0	1	0	0	1	0	0	1	0
A04	10674508	1	2	0	0	0	1	0	0	0	0	0	0	0	0	0	0	0	1	0	0	0	0	0	-1	2	0	0	0	0	1	0	0	0	0	0	1	1	0	1	0	1	0	0	1	0	0	1	0
A04	10674522	1	0	0	1	0	0	0	1	0	0	0	2	1	0	1	0	0	1	0	1	0	0	0	-1	0	0	0	0	0	0	0	0	0	0	0	0	0	0	0	0	0	0	0	1	0	1	1	0
A04	10674523	0	0	1	1	0	1	0	0	0	0	0	0	0	0	0	0	0	0	0	0	0	0	0	-1	0	0	0	0	0	0	0	0	0	1	0	1	1	2	0	0	0	0	0	1	2	0	0	2
A04	10686786	2	-1	-1	-1	2	2	2	2	2	2	-1	2	2	2	2	-1	2	2	2	2	2	2	2	-1	2	2	2	2	2	2	2	2	2	2	2	2	2	2	2	2	2	-1	2	2	-1	2	-1	2
A04	10686798	0	-1	-1	-1	0	0	0	0	0	0	-1	0	0	0	0	-1	0	0	0	0	0	0	0	-1	0	0	0	0	0	0	0	0	0	0	0	0	0	0	0	0	0	-1	0	0	-1	0	-1	0
A04	10692729	2	2	2	2	2	2	2	2	2	2	2	2	2	2	2	2	2	2	1	2	2	2	-1	2	2	2	-1	2	2	1	-1	2	2	0	0	0	2	0	2	0	0	0	2	2	0	0	2	0
A04	10692745	2	2	2	2	2	2	2	2	2	2	2	2	2	2	2	2	2	2	0	2	2	2	-1	2	2	2	-1	2	2	1	-1	2	2	0	0	0	2	0	2	0	0	0	2	2	0	0	2	0
A04	10792300	0	1	1	1	1	1	0	1	1	1	0	1	1	1	1	0	1	1	0	0	0	0	1	1	0	1	1	1	1	0	0	1	0	0	0	1	1	2	2	2	-1	0	0	0	1	1	1	1
A04	10990339	0	0	0	0	0	0	0	-1	0	1	0	0	0	1	0	-1	1	0	1	0	0	1	1	0	0	-1	0	0	0	0	1	1	0	0	0	0	0	0	-1	0	0	0	0	0	0	0	0	-1
A04	11208981	2	2	2	2	2	2	2	2	2	2	2	2	2	2	2	2	2	2	0	2	2	2	2	2	2	2	2	-1	2	2	2	2	2	0	0	0	2	-1	2	0	2	0	0	-1	0	0	2	2
A04	11208983	2	2	2	2	2	2	2	2	2	2	2	2	2	2	2	2	2	2	0	2	2	2	2	2	2	2	2	-1	2	2	2	2	2	0	0	0	2	-1	2	0	2	0	0	-1	0	0	2	2
A04	11279441	2	2	2	0	0	2	2	2	2	2	2	2	2	2	2	2	2	2	0	2	2	-1	2	2	2	2	2	2	2	2	2	2	2	0	0	-1	2	2	2	0	2	0	2	2	0	0	2	1
A04	11279449	2	2	2	0	0	2	2	2	2	2	2	2	2	2	2	2	2	2	0	2	2	-1	2	2	2	2	2	2	2	2	2	2	2	0	0	-1	2	2	2	0	2	0	2	2	0	0	2	1
A04	11504505	2	2	2	0	0	2	2	-1	2	2	2	2	2	2	-1	2	2	2	0	2	2	2	-1	2	2	2	2	2	2	2	2	2	2	-1	0	0	2	2	2	0	2	0	2	2	0	0	2	1
A04	11696955	1	-1	2	0	2	2	2	2	2	-1	2	-1	2	2	2	2	2	2	-1	2	2	2	2	2	-1	2	2	2	2	2	2	2	2	0	0	0	2	2	2	0	2	0	2	2	0	0	2	0
A04	11698484	2	2	2	0	2	2	2	2	2	2	2	2	2	2	2	2	2	2	0	2	2	-1	2	2	2	2	2	2	2	-1	2	2	2	0	0	0	2	2	1	1	2	0	2	2	0	0	2	0
A04	11698491	2	2	2	0	2	2	2	2	2	2	2	2	2	2	2	2	2	2	0	2	2	-1	2	2	2	2	2	2	2	-1	2	2	2	0	0	0	2	2	1	1	2	0	2	2	0	0	2	0
A04	11698494	2	2	2	0	2	2	2	-1	2	2	2	2	2	2	2	2	2	2	0	2	2	-1	2	2	2	2	2	2	2	-1	2	2	2	0	0	0	2	2	1	1	2	0	2	2	0	0	2	0
A04	12138099	0	1	1	1	1	1	1	1	0	-1	1	1	1	-1	0	2	0	0	1	-1	1	1	2	1	1	-1	1	1	0	0	0	1	1	1	2	1	1	0	2	1	0	0	1	1	1	0	-1	1
A04	12138445	1	0	0	0	0	0	0	1	0	2	1	1	1	1	0	1	1	0	1	0	1	1	0	-1	1	0	0	0	0	1	0	1	1	0	0	1	0	1	0	1	0	0	1	0	1	2	0	0
A04	12465948	2	2	2	2	2	2	2	2	2	2	2	2	2	2	2	2	2	2	0	2	2	2	2	2	2	2	2	2	2	2	2	2	2	0	0	0	2	2	2	0	2	2	2	2	0	0	2	0
A04	12466226	2	-1	2	2	2	2	2	2	2	2	2	2	2	2	2	2	2	2	0	2	2	2	2	2	2	2	2	2	2	2	-1	-1	2	0	0	0	2	2	2	0	2	2	2	-1	0	0	2	0
A04	12577999	2	1	2	2	2	2	2	2	2	2	2	2	2	2	2	2	2	2	0	2	2	2	2	2	2	2	2	2	2	-1	2	-1	2	0	0	0	2	2	2	0	2	1	2	2	0	0	2	0
A04	12670538	2	2	2	2	2	2	2	2	2	2	2	2	2	2	2	2	2	2	0	2	2	2	2	2	2	2	2	2	2	2	2	2	2	1	0	0	2	2	2	0	2	2	2	2	0	0	2	0
A04	12670551	2	2	2	2	2	2	2	2	2	2	2	2	2	2	2	2	2	2	0	2	2	2	2	2	2	2	2	2	2	2	2	2	2	1	0	0	2	2	2	0	2	2	2	2	0	0	2	0
A04	12670563	2	2	2	2	2	2	2	2	2	2	2	2	2	2	2	2	2	2	0	2	2	2	2	2	2	2	2	2	2	2	2	2	2	1	0	0	2	2	2	0	2	2	2	2	0	0	2	0
A04	12699525	2	2	2	2	2	2	2	2	2	-1	2	2	2	2	2	2	2	2	0	2	-1	2	-1	2	2	-1	-1	-1	2	2	2	2	2	0	0	-1	2	2	2	0	-1	2	2	2	0	0	2	0
A04	12759920	2	2	2	2	2	2	2	2	2	2	2	2	2	2	2	2	2	2	0	2	2	2	2	2	2	2	2	2	2	2	2	2	-1	0	0	0	-1	2	2	0	2	2	2	2	0	0	2	0
A04	12759921	2	2	2	2	2	2	2	2	2	2	2	2	2	2	2	2	2	2	0	2	2	2	2	2	2	2	2	2	2	2	2	2	-1	0	0	0	-1	2	2	0	2	2	2	2	0	0	2	0
A04	13016661	2	2	2	2	2	2	2	2	2	2	2	1	2	2	2	2	2	2	0	2	2	2	2	2	2	2	2	2	2	2	2	2	2	0	0	0	2	2	2	0	2	2	2	2	0	0	2	0
A04	13016663	2	2	2	2	2	2	2	2	2	2	2	1	2	2	2	2	2	2	0	2	2	2	2	2	2	2	2	2	2	2	2	2	2	0	0	0	2	2	2	0	2	2	2	2	0	0	2	0
A04	13133763	2	2	2	2	2	2	2	2	2	2	2	2	1	2	2	2	2	2	-1	2	2	2	2	2	2	2	2	2	2	2	2	2	2	0	0	0	2	2	2	0	2	2	2	2	1	-1	2	0
A04	13406687	1	0	1	0	0	-1	2	0	1	0	1	0	1	1	0	1	2	-1	2	1	1	0	0	1	0	1	1	1	0	0	1	1	0	0	1	1	1	0	-1	1	0	0	2	-1	1	2	0	1
A04	13575105	1	0	0	1	1	0	0	-1	1	0	0	0	0	0	0	0	0	1	0	0	0	0	0	-1	0	0	0	0	0	0	0	1	0	0	0	0	0	0	0	0	0	0	0	0	1	1	1	0
A04	13758721	2	2	2	2	2	2	2	2	2	2	2	2	2	2	2	2	2	2	2	2	2	2	2	2	2	2	2	2	2	2	2	2	2	0	0	0	2	2	2	-1	2	2	2	2	0	0	2	0
A04	13813075	1	-1	0	1	0	0	1	2	0	1	-1	0	1	1	0	0	0	0	1	0	1	-1	0	-1	0	2	-1	0	1	0	0	2	0	0	0	0	0	-1	0	0	1	0	0	0	0	0	0	1
A04	13865720	1	0	0	0	0	0	0	0	0	1	0	0	0	0	1	0	0	0	0	0	1	1	0	0	-1	1	-1	0	1	2	0	1	1	0	0	1	1	2	2	0	1	2	0	0	0	1	0	1
A04	14276557	2	2	2	2	2	2	2	2	2	2	2	2	2	2	2	2	2	1	2	2	2	0	2	0	2	2	2	2	2	0	2	2	2	0	0	0	2	2	2	0	2	2	2	2	0	0	2	0
A04	14276569	2	2	2	2	2	2	2	2	2	2	2	2	2	2	2	2	2	1	2	2	2	0	2	0	2	2	2	2	2	0	2	2	2	0	0	0	2	2	2	0	2	2	2	2	0	0	2	0
A04	14276587	2	2	2	2	2	2	2	2	2	2	2	2	2	2	2	2	2	1	2	2	2	0	2	0	2	2	2	2	2	0	2	2	2	0	0	0	2	2	2	0	2	2	2	2	0	0	2	0
A04	14276963	2	2	2	2	2	2	2	2	2	2	2	2	2	2	2	2	-1	-1	2	2	2	0	2	0	2	2	2	2	-1	0	2	2	-1	0	0	0	2	2	-1	0	2	2	2	2	0	0	2	0
A04	14896451	0	0	0	0	1	1	2	0	0	0	0	1	1	1	0	1	0	0	0	0	0	0	0	0	0	0	1	0	0	0	0	0	0	0	-1	0	0	0	0	0	0	0	0	0	0	0	0	0
A04	14896454	0	0	0	0	1	1	2	0	0	0	0	1	1	1	0	1	0	0	0	0	0	0	0	0	0	0	1	0	0	0	0	0	0	0	-1	0	0	0	0	0	0	0	0	0	0	0	0	0
A04	14896468	0	0	0	0	1	1	2	0	0	0	0	1	1	1	0	1	0	0	0	0	0	0	0	0	0	0	1	0	0	0	0	0	0	0	-1	0	0	0	0	0	0	0	0	0	0	0	0	0
A04	15049704	2	2	2	2	2	2	2	2	2	2	2	2	2	2	-1	2	2	2	0	-1	2	-1	0	0	0	2	2	2	2	0	2	2	2	0	0	0	2	2	2	0	2	2	2	2	0	2	2	0
A04	15094620	2	2	2	2	2	2	2	2	-1	2	2	2	2	2	2	2	2	2	0	2	2	0	0	0	0	2	2	2	2	0	2	2	2	0	0	0	2	2	2	0	2	2	2	2	0	-1	2	0
A04	15094636	2	2	2	2	2	2	2	2	-1	2	2	2	2	2	2	2	2	2	0	2	2	0	0	0	0	2	2	2	2	0	2	2	2	0	0	0	2	2	2	0	2	2	2	2	0	-1	2	0
A04	15271181	2	2	2	2	2	2	2	2	2	2	2	2	2	2	-1	2	2	-1	0	-1	2	0	0	1	0	2	2	2	-1	0	2	2	2	0	0	0	2	2	2	2	1	2	0	2	0	2	2	0
A04	15271242	2	2	2	2	2	2	2	2	2	2	2	2	2	2	-1	2	2	-1	0	-1	2	0	0	1	0	2	2	2	-1	0	2	2	2	0	0	0	2	-1	2	-1	1	-1	0	2	0	2	2	0
A04	15271246	2	2	2	2	2	2	2	2	2	2	2	2	2	2	-1	2	2	-1	0	-1	2	0	0	1	0	2	2	2	-1	0	2	2	2	0	0	0	2	-1	2	-1	1	-1	0	2	0	2	2	0
A04	15271247	2	2	2	2	2	2	2	2	2	2	2	2	2	2	-1	2	2	-1	0	-1	2	0	0	1	0	2	2	2	-1	0	2	2	2	0	0	0	2	-1	2	-1	1	-1	0	2	0	2	2	0
A04	15447273	0	1	0	1	0	1	2	1	0	1	0	0	0	1	0	1	2	0	0	0	1	0	0	0	0	0	2	0	0	0	-1	1	1	-1	0	0	0	0	0	1	1	1	0	-1	-1	-1	1	0
A04	15485163	2	2	2	2	2	2	-1	2	2	2	2	2	2	2	2	2	2	2	2	2	2	0	0	0	0	2	2	2	2	0	-1	2	2	0	0	0	2	2	2	-1	-1	2	-1	2	0	2	2	0
A04	15505604	1	0	0	0	-1	1	1	1	1	1	0	0	1	1	0	2	0	1	0	0	2	2	1	0	1	1	1	0	1	1	1	0	-1	0	0	0	1	0	0	0	1	0	1	1	1	1	0	2
A04	15706633	2	2	-1	2	2	2	2	2	2	-1	2	2	2	2	2	2	2	2	2	2	2	0	0	0	0	-1	2	2	2	0	2	2	2	0	0	0	2	2	2	2	2	2	2	2	0	0	-1	0
A04	15706637	2	2	-1	2	2	2	2	2	2	-1	2	2	2	2	2	2	2	2	2	2	2	0	0	0	0	-1	2	2	2	0	2	2	2	0	0	0	2	2	2	2	2	2	2	2	0	0	-1	0
A04	15706643	2	2	-1	2	2	2	2	2	2	-1	2	2	2	2	2	2	2	2	2	2	2	0	0	0	0	-1	2	2	2	0	2	2	2	0	0	0	2	2	2	2	2	2	2	2	0	0	-1	0
A04	15706645	2	2	-1	2	2	2	2	2	2	-1	2	2	2	2	2	2	2	2	2	2	2	0	0	0	0	-1	2	2	2	0	2	2	2	0	0	0	2	2	2	2	2	2	2	2	0	0	-1	0
A04	15898586	2	2	2	2	2	2	2	2	2	2	2	2	2	2	2	2	2	2	2	2	2	-1	0	0	0	2	2	2	2	0	2	2	2	0	0	0	2	2	2	2	2	2	2	2	0	0	2	0
A04	15898679	1	2	2	1	2	1	-1	2	2	2	-1	2	1	2	2	2	2	2	2	2	2	0	0	0	0	2	2	2	1	0	2	2	2	0	0	0	-1	2	2	1	2	1	2	1	0	0	2	-1
A04	15984343	2	2	-1	2	2	2	2	2	2	2	2	2	2	2	2	2	2	2	2	2	2	0	0	0	0	2	2	2	2	0	2	2	2	0	0	0	-1	2	2	2	2	2	2	2	0	0	2	0
A04	15984347	2	2	-1	2	2	2	2	2	2	2	2	2	2	2	2	2	2	2	2	2	2	0	0	0	0	2	2	2	2	0	2	2	2	0	0	0	-1	2	2	2	2	2	2	2	0	0	2	0
A04	15984350	2	2	-1	2	2	2	2	2	2	2	2	2	2	2	2	2	2	2	2	2	2	0	0	0	0	2	2	2	2	0	2	2	2	0	0	0	-1	2	2	2	2	2	2	2	0	0	2	0
A04	16004456	2	2	2	2	2	2	2	2	2	2	2	2	2	2	2	2	2	-1	2	2	2	0	0	0	0	-1	2	2	2	0	-1	2	2	0	0	0	-1	2	2	2	2	2	2	2	0	2	2	0
A04	16004532	1	1	1	1	0	0	0	0	-1	1	1	0	0	0	1	2	0	-1	1	0	1	2	1	0	0	-1	1	0	0	0	-1	0	-1	0	0	1	-1	0	0	1	1	0	0	1	0	1	1	1
A04	16082376	1	1	1	0	1	1	1	1	1	1	1	1	1	1	1	1	1	1	1	1	1	0	-1	0	0	1	1	1	0	0	1	1	1	-1	0	0	0	1	1	1	0	0	1	0	0	1	2	0
A04	16251989	1	1	1	1	2	1	1	1	1	0	2	1	1	1	0	1	1	1	1	2	1	0	0	0	0	0	1	1	0	0	1	1	-1	-1	-1	0	-1	1	1	-1	1	1	1	1	0	1	2	0
A04	16781703	2	-1	2	2	2	1	2	2	2	2	2	2	2	2	-1	-1	-1	2	2	2	2	-1	2	2	2	2	2	2	2	2	-1	2	2	2	2	2	2	-1	2	2	2	2	2	2	2	2	2	1
A04	16781715	2	-1	2	2	2	1	2	2	2	2	2	2	2	2	-1	2	-1	2	2	2	2	-1	2	2	2	2	2	2	2	2	-1	2	2	2	2	2	2	-1	2	2	2	2	2	2	2	2	2	1
A04	16781876	2	2	2	-1	2	2	2	2	2	2	-1	2	2	2	2	2	2	2	2	2	2	2	2	2	-1	2	2	2	2	2	2	2	2	2	2	2	2	2	2	2	2	2	2	2	2	2	2	1
A04	16896208	1	1	1	2	0	2	1	0	0	1	0	1	1	0	1	0	1	1	1	2	0	0	0	0	0	1	0	1	0	0	0	0	0	0	0	-1	2	1	0	0	1	0	0	2	1	1	1	0
A04	16986887	-1	2	2	2	2	2	2	2	2	2	2	2	2	2	2	2	-1	-1	2	2	2	-1	2	2	2	2	2	2	2	2	2	2	2	2	2	2	2	2	2	2	2	2	2	2	2	2	2	1
A04	17225371	2	-1	-1	2	2	2	2	2	2	2	2	2	2	2	2	2	2	2	2	2	2	2	2	2	2	2	2	2	-1	2	2	2	-1	2	2	2	2	2	2	2	2	2	2	2	2	2	-1	1
A04	17263566	2	1	1	1	0	-1	0	1	1	1	0	1	2	0	1	0	1	0	2	1	-1	0	0	0	0	-1	1	1	2	1	0	2	0	0	1	0	1	1	0	1	2	0	1	1	1	0	1	1
A04	17390673	1	1	1	1	0	1	1	0	2	1	1	2	1	0	1	1	1	1	-1	0	2	1	1	2	1	1	1	-1	1	2	1	0	2	1	1	0	0	0	1	1	1	0	2	1	0	2	1	0
A04	17390717	1	1	1	1	0	1	1	0	2	1	1	2	1	0	1	1	1	1	-1	0	2	1	1	2	1	1	1	-1	1	2	1	0	2	1	1	0	1	1	1	1	1	0	2	1	0	2	1	0
A04	17672333	1	1	0	1	1	0	0	0	0	0	0	1	1	1	1	0	1	-1	0	1	0	0	1	2	0	0	1	1	0	-1	1	1	-1	-1	1	0	1	1	1	-1	-1	1	1	2	1	1	-1	1
A04	17756421	0	1	1	1	1	1	1	0	2	0	1	1	0	-1	1	0	-1	2	0	2	1	-1	-1	0	1	1	1	1	0	1	2	1	1	0	0	0	1	-1	-1	0	0	1	1	0	-1	1	0	1
A04	17966546	2	2	2	2	2	2	2	2	2	2	2	2	2	2	2	0	0	2	2	2	2	2	2	-1	2	-1	2	-1	2	2	2	1	2	2	-1	2	2	2	2	2	2	-1	2	2	2	2	2	-1
A04	17966581	2	2	2	2	2	2	2	2	2	2	2	2	2	2	2	0	0	2	2	2	2	2	2	-1	2	-1	2	-1	2	2	2	1	2	2	-1	2	2	2	2	2	2	-1	2	2	2	2	2	0
A04	17966591	2	2	2	2	2	2	2	2	2	2	2	2	2	2	2	0	0	2	2	-1	2	2	2	-1	2	-1	2	-1	2	2	2	1	2	2	-1	2	2	2	2	2	2	-1	2	2	2	2	2	0
A04	17973442	2	2	2	2	2	2	2	2	2	2	2	2	2	2	2	-1	0	2	2	2	2	2	2	2	2	2	2	2	2	2	2	2	2	2	2	2	2	2	2	2	2	2	2	2	2	2	2	1
A04	17973454	2	2	2	2	2	2	2	2	2	2	2	2	2	2	2	-1	0	2	2	2	2	2	2	2	2	2	2	2	2	2	2	2	2	2	2	2	2	2	2	2	2	2	2	2	2	2	2	1
A04	17973456	2	2	2	2	2	2	2	2	2	2	2	2	2	2	2	-1	0	2	2	2	2	2	2	2	2	2	2	2	2	2	2	2	2	2	2	2	2	2	2	2	2	2	2	2	2	2	2	1
A04	17973461	2	2	2	2	2	2	2	2	2	2	2	2	2	2	2	-1	0	2	2	2	2	2	2	2	2	2	2	2	2	2	2	2	2	2	2	2	2	2	2	2	2	2	2	2	2	2	2	1
A04	17973467	2	2	2	2	2	2	2	2	2	2	2	2	2	2	2	-1	0	2	2	2	2	2	2	2	2	2	2	2	2	2	2	2	2	2	2	2	2	2	2	2	2	2	2	2	2	2	2	1
A04	18098182	2	2	2	2	2	2	2	2	2	2	2	2	1	2	2	0	0	2	2	1	2	2	2	2	2	2	-1	0	0	2	0	0	0	2	2	2	2	2	2	2	2	2	2	2	2	-1	2	1
A04	18117639	2	2	2	2	2	2	2	2	2	2	2	2	2	2	2	0	0	2	2	1	2	2	2	2	2	2	0	0	-1	2	0	0	0	-1	2	2	2	2	-1	2	2	2	2	2	2	2	2	1
A04	18253465	0	0	0	0	0	0	0	0	0	-1	0	0	0	0	0	0	0	0	0	0	0	0	0	0	0	0	0	0	2	0	0	0	0	-1	0	0	0	0	0	0	0	0	0	0	0	0	0	0
A04	18274212	2	2	2	2	2	2	0	0	0	0	0	0	0	2	2	0	0	0	2	0	0	2	2	2	2	2	0	1	0	2	0	0	0	2	2	2	2	2	2	2	2	2	2	2	2	2	2	1
A04	18373015	2	2	2	2	2	2	0	-1	0	0	0	0	0	-1	-1	0	0	0	2	0	0	2	2	-1	2	2	0	0	0	2	0	-1	-1	2	2	2	2	2	2	-1	2	2	2	2	2	2	2	0
A04	18438261	2	2	2	2	2	2	0	0	0	0	0	0	0	2	2	0	1	0	2	0	0	2	-1	2	1	2	0	0	0	2	0	0	-1	2	2	2	2	2	-1	2	2	2	2	2	2	2	2	0
A04	18438272	2	2	2	2	2	2	0	0	0	0	0	0	0	2	2	0	0	0	2	0	0	2	-1	2	1	2	0	0	0	2	0	0	-1	2	2	2	2	2	-1	2	2	2	2	2	2	2	2	0
A04	18453597	2	-1	2	2	2	2	0	-1	0	0	1	0	0	2	2	0	0	0	2	0	0	2	2	-1	2	-1	0	0	-1	2	0	0	0	2	2	2	2	2	2	2	2	2	2	2	2	2	2	1
A04	18958384	1	0	0	0	0	0	0	0	0	0	0	0	0	1	1	0	0	0	1	0	0	2	0	1	0	1	0	0	0	-1	0	0	0	1	1	0	0	2	0	1	0	0	0	2	2	0	-1	0
A04	18987115	2	0	0	2	2	0	0	0	0	0	0	0	0	2	2	0	0	0	2	0	0	2	2	2	2	2	0	0	0	2	0	0	0	2	1	2	2	-1	2	2	2	2	2	2	2	2	2	0
A04	19212807	2	0	0	2	2	0	0	0	0	0	0	0	0	0	0	0	0	0	2	0	0	2	-1	2	2	2	0	0	0	2	0	0	0	2	2	2	2	2	2	2	2	2	2	2	2	2	2	1
A04	19297561	2	-1	0	2	2	0	0	-1	0	0	0	0	0	0	0	0	0	-1	2	0	-1	2	2	2	2	2	0	0	0	-1	0	0	0	-1	2	-1	2	-1	2	2	2	2	2	2	2	2	2	0
A04	19297572	2	-1	0	2	2	0	0	-1	0	0	0	0	0	0	0	0	0	-1	2	0	-1	2	2	2	2	2	0	0	0	-1	0	0	0	-1	2	-1	2	-1	2	2	2	2	2	2	2	2	2	0
A04	19297575	2	-1	0	2	2	0	0	-1	0	0	0	0	0	0	0	0	0	-1	2	0	-1	2	2	2	2	2	0	0	0	-1	0	0	0	-1	2	-1	2	-1	2	2	2	2	2	2	2	2	2	0
A04	19322123	1	1	1	0	0	1	0	1	1	0	1	0	1	1	1	1	0	0	1	1	0	0	1	1	1	0	0	0	2	2	1	1	1	1	1	1	-1	-1	1	-1	1	2	1	2	1	1	0	2
A04	19327989	2	0	0	2	2	0	0	0	0	-1	0	0	0	0	0	0	0	1	2	-1	0	2	2	2	2	2	0	0	0	2	0	-1	0	2	2	2	2	2	2	2	2	2	2	2	2	2	2	0
A04	19328007	2	0	0	2	2	0	0	0	0	-1	0	0	0	0	0	0	0	1	2	-1	0	2	2	2	2	2	0	0	0	2	0	-1	0	2	2	2	2	2	2	2	2	2	2	2	2	2	2	0
A04	19353803	2	0	0	2	-1	0	0	-1	0	0	0	0	0	0	-1	0	0	0	2	0	0	1	2	2	2	2	0	0	0	-1	-1	0	0	2	2	2	2	2	2	2	2	2	2	2	2	-1	2	0
A04	19353811	2	0	0	2	-1	0	0	-1	0	0	0	0	0	0	-1	0	0	0	2	0	0	1	2	2	2	2	0	0	0	-1	-1	0	0	2	2	2	2	2	2	2	2	2	2	2	2	-1	2	0
A04	19353826	2	0	0	2	-1	0	0	-1	0	0	0	0	0	0	-1	0	0	0	2	0	0	1	2	2	2	2	0	0	0	-1	-1	0	0	2	2	2	2	2	2	2	2	2	2	2	2	-1	2	0
A04	19355423	2	0	0	2	2	0	0	0	0	0	0	0	-1	0	0	0	0	0	2	0	-1	2	2	2	2	2	0	-1	0	2	0	0	-1	2	2	2	2	2	2	2	2	2	2	2	2	2	2	1
A04	19601640	0	0	0	1	0	0	1	0	-1	0	0	-1	1	0	0	0	-1	0	2	0	-1	0	1	0	0	0	0	0	0	2	0	0	0	2	1	1	1	0	0	0	2	1	1	0	0	0	1	1
A04	19659603	2	1	0	2	2	0	0	0	0	0	0	0	0	0	0	0	0	0	-1	0	0	-1	2	2	2	2	0	0	0	2	0	0	0	2	2	2	2	2	2	2	2	2	2	2	2	-1	2	0
A04	19659639	2	1	0	2	2	0	0	0	0	0	0	0	0	0	0	0	0	0	-1	0	0	-1	2	2	2	2	0	0	0	2	0	0	0	2	2	2	2	2	2	2	2	2	2	2	2	-1	2	0
A04	19925757	2	0	0	0	0	0	0	0	0	0	0	0	0	0	0	0	0	0	-1	0	0	2	2	2	2	2	-1	0	0	2	0	0	0	2	2	-1	2	2	2	2	2	-1	2	2	2	2	2	1
A04	19925779	2	0	0	0	0	0	0	0	0	0	0	0	0	0	0	0	0	0	-1	0	0	2	2	2	2	2	-1	0	0	2	0	0	0	2	2	-1	2	2	2	2	2	-1	2	2	2	2	2	1
A04	19925827	1	2	1	1	1	0	-1	0	1	0	2	1	1	0	0	2	0	1	2	0	0	0	0	0	0	0	2	1	0	1	0	0	0	0	0	-1	2	1	1	0	1	2	1	1	1	1	0	2
A04	20093243	2	0	0	0	0	0	0	0	0	0	0	0	0	2	0	0	-1	0	2	0	0	2	2	2	2	2	0	-1	0	2	0	0	0	1	2	2	2	2	2	2	2	2	2	2	-1	2	2	0
A04	20120941	0	0	0	0	0	0	0	0	0	0	0	0	1	0	0	0	0	0	-1	0	0	0	0	0	0	-1	0	0	0	0	0	0	0	0	0	0	0	0	0	0	0	0	0	0	0	0	0	0
A04	20387677	2	0	0	0	0	0	0	1	0	0	0	0	0	2	0	0	0	0	0	0	0	2	2	2	2	2	0	0	-1	2	0	0	0	-1	-1	2	-1	2	2	2	2	2	-1	-1	2	2	2	1
A04	20387713	2	0	0	0	0	0	0	1	0	0	0	0	0	2	0	0	0	0	0	0	0	2	2	2	2	2	0	0	-1	2	0	0	0	-1	-1	2	-1	2	2	2	2	2	-1	-1	2	2	2	1
A04	20402198	1	0	1	0	1	0	1	0	1	1	0	0	0	0	0	0	2	0	0	0	-1	0	-1	0	0	0	2	0	0	0	1	2	0	0	0	0	0	1	0	0	2	0	1	0	0	1	0	0
A04	20416424	2	0	0	0	0	0	0	-1	0	0	0	0	0	1	0	0	0	0	0	-1	0	2	2	2	2	2	0	0	0	2	0	0	0	2	2	2	2	2	2	2	2	2	2	2	2	2	2	1
A04	20416441	0	0	0	1	-1	1	0	0	1	1	0	0	1	1	0	0	0	1	1	0	2	2	0	0	0	-1	0	0	1	2	1	1	0	1	1	-1	2	2	1	0	0	1	0	1	0	-1	2	0
A04	20498921	2	0	0	-1	0	0	0	0	0	0	0	0	0	2	0	-1	0	0	0	0	0	1	2	2	2	2	0	0	0	2	0	-1	0	2	2	2	2	2	2	2	2	2	2	2	2	2	2	1
A04	20672487	2	0	0	0	0	0	2	0	0	0	2	0	0	2	0	0	-1	-1	0	0	-1	2	2	2	2	2	0	0	0	2	0	0	0	2	2	2	2	-1	2	2	2	2	2	2	-1	2	2	0
A04	20712616	2	0	0	0	0	0	2	0	0	0	2	0	0	2	0	0	0	-1	-1	0	-1	2	2	2	2	2	0	0	0	2	0	0	0	2	2	2	2	2	2	2	2	2	2	2	1	2	2	1
A04	20712632	2	0	0	0	0	0	2	0	0	0	2	0	0	2	0	0	0	-1	-1	0	-1	2	2	2	2	2	0	0	0	2	0	0	0	2	2	2	2	2	2	2	2	2	2	2	2	2	2	1
A04	20873478	2	0	0	0	0	0	2	0	0	0	2	0	0	2	0	0	0	2	0	0	0	2	2	2	2	2	0	0	0	2	0	0	0	2	2	2	2	-1	2	2	2	2	2	2	2	2	2	2
A04	20873491	2	0	0	0	0	0	2	0	0	0	2	0	0	2	0	0	0	2	0	0	0	2	2	2	2	2	0	0	0	2	0	0	0	2	2	2	2	-1	2	2	2	2	2	2	2	2	2	2
A04	20873494	2	0	0	0	0	0	2	0	0	0	2	0	0	2	0	0	0	2	0	0	0	2	2	2	2	2	0	0	0	2	0	0	0	2	2	2	2	-1	2	2	2	2	2	2	2	2	2	2
A04	20875453	2	0	0	0	0	0	2	0	0	0	2	0	0	2	0	0	0	2	-1	0	-1	2	-1	-1	2	2	0	0	0	2	-1	0	0	-1	-1	2	2	2	2	2	2	2	2	2	-1	2	2	0
A04	20962965	0	2	1	1	2	2	0	1	2	2	0	0	1	0	2	1	2	1	2	1	1	0	0	-1	0	1	2	1	1	0	2	-1	2	-1	1	1	0	0	1	0	0	1	0	1	0	0	0	1
A04	20965116	2	0	0	0	0	0	2	0	0	0	-1	0	0	2	0	0	0	-1	0	0	0	2	2	2	2	2	0	0	0	2	0	1	0	2	-1	2	2	2	-1	2	2	2	2	2	2	2	2	1
A04	20965142	2	0	0	0	0	0	2	0	0	0	2	0	0	2	0	0	0	2	0	0	0	2	2	2	2	-1	0	0	0	2	0	0	0	2	2	-1	2	2	2	2	2	2	2	2	2	2	2	1
A04	20965154	2	0	0	0	0	0	2	0	0	0	2	0	0	2	0	0	0	2	0	0	0	2	2	2	2	-1	0	0	0	2	0	0	0	2	2	-1	2	2	2	2	2	2	2	2	2	2	2	1
A04	20965159	2	0	0	0	0	0	2	0	0	0	2	0	0	2	0	0	0	2	0	0	0	2	2	2	2	-1	0	0	0	2	0	0	0	2	2	-1	2	2	2	2	2	2	2	2	2	2	2	1
A04	20965161	2	0	0	0	0	0	2	0	0	0	2	0	0	2	0	0	0	2	0	0	0	2	2	2	2	-1	0	0	0	2	0	0	0	2	2	-1	2	2	2	2	2	2	2	2	2	2	2	1
A04	21054142	0	0	0	-1	0	0	0	0	0	0	0	0	1	0	0	0	0	0	0	0	-1	0	0	0	1	-1	0	1	0	0	0	0	0	-1	0	0	0	0	1	0	0	0	0	0	-1	0	-1	0
A04	21134225	2	0	0	0	0	0	2	0	0	0	2	0	0	2	0	0	0	2	0	-1	0	2	2	1	2	2	0	0	0	2	0	0	0	2	2	2	2	2	2	2	2	2	2	2	2	2	2	2
A04	21134235	2	0	0	0	0	0	2	0	0	0	2	0	0	2	0	0	0	2	0	-1	0	2	2	1	2	2	0	0	0	2	0	0	0	2	2	2	2	2	2	2	2	2	2	2	2	2	2	2
A04	21250217	2	0	0	0	0	0	2	0	0	0	2	0	0	2	0	0	0	2	0	0	0	-1	2	2	2	2	0	0	0	2	0	0	0	2	2	2	2	2	2	1	2	2	2	2	2	2	-1	0
A04	21250220	2	0	0	0	0	0	2	0	0	0	2	0	0	2	0	0	0	2	0	0	0	-1	2	2	2	2	0	0	0	2	0	0	0	2	2	2	2	2	2	1	2	2	2	2	2	2	-1	0
A04	21386763	1	0	0	0	0	0	1	0	0	0	0	0	0	0	0	0	0	0	0	0	1	0	0	0	0	-1	0	0	0	0	0	0	0	0	0	0	0	0	1	0	0	1	-1	0	0	1	-1	0
A05	13215	1	0	0	1	0	0	0	1	1	1	1	0	0	1	0	1	1	1	1	0	0	0	1	0	1	0	1	0	0	1	1	0	1	1	1	1	1	1	1	1	0	0	0	0	1	1	0	1
A05	15886	1	1	1	1	1	1	1	1	1	1	1	1	1	1	1	1	1	1	1	1	1	0	1	1	1	1	1	1	0	0	1	1	1	1	1	0	1	1	1	1	0	0	1	1	1	-1	1	1
A05	16120	1	0	0	0	0	1	0	1	0	1	1	1	0	1	0	0	0	1	0	0	1	0	1	0	0	1	0	0	0	1	1	0	0	0	0	1	1	1	1	0	0	0	1	0	0	1	0	0
A05	19585	2	0	0	2	2	0	2	2	0	0	2	0	0	2	2	2	2	2	2	2	2	2	0	2	0	2	2	2	2	2	2	2	2	0	0	2	0	-1	0	0	2	-1	2	2	2	2	2	1
A05	19619	2	0	0	0	0	0	1	1	0	0	0	0	0	0	1	0	0	1	0	1	0	0	0	1	1	0	0	0	0	1	0	1	0	0	0	0	0	-1	0	0	2	-1	1	0	0	0	1	0
A05	98219	2	0	0	2	1	0	2	2	0	0	2	0	0	2	2	2	2	2	-1	2	2	2	0	-1	0	2	2	1	2	2	2	2	2	0	-1	2	0	-1	2	0	2	2	2	2	2	2	2	1
A05	99617	2	0	0	2	2	0	2	2	0	1	2	0	0	2	2	2	2	2	2	2	2	2	0	2	0	2	2	2	2	2	2	2	2	0	0	2	0	2	0	0	2	2	2	2	2	2	2	1
A05	153470	2	1	0	2	2	0	2	2	0	0	2	0	0	2	2	2	2	2	2	2	2	2	0	1	0	2	2	2	1	2	2	2	2	0	1	2	0	1	0	0	1	2	-1	1	2	2	2	0
A05	155047	2	0	0	2	2	0	2	2	0	0	2	0	0	-1	2	2	2	2	2	2	2	2	0	2	0	2	2	2	2	2	2	2	2	0	0	2	0	1	0	0	2	2	2	2	2	2	2	0
A05	155084	2	0	0	2	2	0	2	2	0	0	2	0	0	-1	2	2	2	2	2	2	2	2	0	2	0	2	2	2	2	2	2	2	2	0	0	2	0	1	0	0	2	2	2	2	2	2	2	0
A05	155089	2	0	0	2	2	0	2	2	0	0	2	0	0	-1	2	2	2	2	2	2	2	2	0	2	0	2	2	2	2	2	2	2	2	0	0	2	0	1	0	0	2	2	2	2	2	2	2	0
A05	155090	2	0	0	2	2	0	2	2	0	0	2	0	0	-1	2	2	2	2	2	2	2	2	0	2	0	2	2	2	2	2	2	2	2	0	0	2	0	1	0	0	2	2	2	2	2	2	2	0
A05	155092	2	0	0	2	2	0	2	2	0	0	2	0	0	-1	2	2	2	2	2	2	2	2	0	2	0	2	2	2	2	2	2	2	2	0	0	2	0	1	0	0	2	2	2	2	2	2	2	0
A05	155110	1	0	0	0	0	0	0	0	0	0	0	0	0	-1	0	0	0	0	0	0	0	0	0	0	0	0	0	0	0	0	0	0	0	0	0	1	1	0	0	0	0	0	0	0	0	1	0	0
A05	198927	2	0	0	2	2	0	2	2	1	0	2	0	0	2	2	2	2	2	2	2	2	2	0	2	0	2	2	2	2	2	2	2	1	0	0	2	0	2	0	0	2	2	1	2	2	2	2	1
A05	200757	2	0	0	2	2	0	2	2	0	0	2	0	0	2	2	2	-1	2	2	2	2	2	0	2	0	2	2	2	2	2	2	2	-1	0	0	2	0	-1	0	0	2	2	2	2	2	2	2	2
A05	201142	2	0	0	2	1	0	2	2	0	0	2	0	0	-1	2	1	2	2	2	2	2	2	-1	2	0	2	2	2	2	2	2	2	2	0	0	2	-1	2	0	0	2	2	2	2	2	2	2	1
A05	202810	2	0	0	2	-1	0	2	2	0	0	2	0	0	2	2	2	2	2	2	2	2	2	0	2	0	2	2	1	2	2	2	2	2	0	0	2	0	2	1	0	2	2	2	2	2	2	2	1
A05	202977	2	0	0	2	2	0	2	2	0	0	1	0	0	2	2	1	2	2	2	2	2	2	-1	2	0	2	2	2	2	2	2	1	2	0	0	2	0	2	0	0	2	2	2	2	2	2	2	1
A05	213436	2	0	0	2	2	0	2	2	0	0	2	0	0	2	2	2	2	2	2	2	1	2	0	2	0	2	2	2	2	2	2	1	2	0	0	2	0	1	0	0	2	2	2	2	2	2	2	1
A05	220166	2	0	0	2	2	0	2	2	0	0	2	1	0	2	2	2	2	2	2	2	2	2	0	2	0	2	2	2	2	2	2	2	2	0	0	2	0	2	0	0	2	2	2	2	-1	2	2	1
A05	220534	2	0	0	2	2	0	2	2	0	0	2	0	0	2	2	2	2	-1	2	2	2	2	1	2	0	2	2	2	2	-1	2	-1	2	-1	-1	2	0	2	0	0	2	2	2	2	2	2	2	1
A05	220625	2	0	0	2	2	0	2	2	0	0	2	0	0	2	2	2	2	2	2	2	2	2	0	2	0	2	2	2	2	2	2	2	2	0	0	2	0	2	0	0	2	2	2	2	2	2	2	1
A05	220653	2	0	0	2	2	0	2	2	0	0	2	0	0	2	2	2	2	2	2	2	2	2	0	2	0	2	2	2	2	2	2	2	2	0	0	2	0	2	0	0	2	2	2	2	2	2	2	1
A05	248697	2	2	1	2	2	2	2	2	2	1	1	2	2	2	2	2	2	2	2	2	2	-1	2	-1	2	2	2	2	2	2	2	1	1	2	2	2	1	2	2	2	2	2	-1	2	2	2	1	2
A05	249831	2	0	0	2	2	0	2	2	0	0	2	0	0	2	2	2	2	2	2	2	2	2	2	2	0	2	2	2	2	2	2	2	2	0	0	2	0	2	0	0	2	2	2	2	2	2	2	1
A05	250269	2	0	0	2	2	0	2	2	0	1	2	0	0	2	2	2	2	2	2	2	2	2	2	2	0	2	1	2	-1	2	2	2	2	0	0	2	0	2	0	0	2	2	2	2	2	2	2	1
A05	250557	2	0	1	2	2	0	2	2	0	1	2	0	0	2	2	2	2	2	2	2	2	2	2	2	0	2	2	2	2	2	2	2	2	0	0	2	0	2	0	0	2	2	2	2	2	2	2	1
A05	251564	2	0	0	2	2	0	2	2	0	0	2	0	0	2	1	2	2	2	2	2	2	2	2	2	0	2	2	2	2	2	2	2	2	0	0	2	0	2	0	0	2	2	2	2	2	2	2	1
A05	251568	2	0	0	2	2	0	2	2	0	0	2	0	0	2	1	2	2	2	2	2	2	2	2	2	0	2	2	2	2	2	2	2	2	0	0	2	0	2	0	0	2	2	2	2	2	2	2	1
A05	251715	2	1	0	2	2	0	2	2	1	0	2	0	1	2	2	2	2	2	2	2	2	2	2	2	0	2	2	2	2	2	2	2	2	0	1	2	0	2	0	1	2	2	2	2	2	2	2	1
A05	251751	2	1	0	2	2	0	2	2	1	0	2	0	1	2	2	2	2	2	2	2	2	2	2	2	0	2	2	2	2	2	2	2	2	0	1	2	0	2	0	1	2	2	2	2	2	2	2	1
A05	261192	2	1	0	2	2	0	2	2	0	0	2	0	0	2	1	2	2	2	2	2	-1	2	2	2	0	2	2	2	2	2	2	2	2	0	0	2	0	2	0	0	2	1	2	2	2	2	2	1
A05	267334	2	0	0	2	2	0	2	2	0	0	2	0	0	2	2	2	2	2	2	2	2	2	2	2	0	2	2	2	2	-1	2	2	-1	0	0	2	0	2	-1	0	2	2	2	2	2	2	2	1
A05	293000	2	0	0	2	2	0	2	2	0	0	2	1	0	2	2	2	2	2	2	2	1	2	2	2	0	2	2	2	2	2	2	2	2	0	0	2	0	2	0	0	2	2	2	2	2	2	2	1
A05	293053	2	0	0	2	1	0	2	2	0	0	2	0	0	2	2	2	2	2	2	2	2	2	2	2	0	2	2	2	2	2	2	2	2	1	0	2	0	2	0	0	2	2	2	2	2	2	2	1
A05	293056	2	0	0	2	1	0	2	2	0	0	2	0	0	2	2	2	2	2	2	2	2	2	2	2	0	2	2	2	2	2	2	2	2	1	0	2	0	2	0	0	2	2	2	2	2	2	2	1
A05	293064	2	0	0	2	1	0	2	2	0	0	2	0	0	2	2	2	2	2	2	2	2	2	2	2	0	2	2	2	2	2	2	2	2	1	0	2	0	2	0	0	2	2	2	2	2	2	2	1
A05	293068	2	0	0	2	1	0	2	2	0	0	2	0	0	2	2	2	2	2	2	2	2	2	2	2	0	2	2	2	2	2	2	2	2	1	0	2	0	2	0	0	2	2	2	2	2	2	2	1
A05	310145	2	0	0	2	2	0	2	-1	0	0	-1	0	0	2	2	2	2	2	2	2	-1	2	2	2	0	2	2	2	2	2	2	2	2	0	0	2	0	2	0	0	2	2	2	2	2	2	-1	1
A05	310179	2	0	0	2	2	0	2	-1	0	0	-1	0	0	2	2	2	2	2	2	2	-1	2	2	2	0	2	2	2	2	2	2	2	2	0	0	2	0	2	0	0	2	2	2	2	2	2	-1	1
A05	315586	0	0	0	1	0	0	0	0	-1	0	0	0	0	0	1	0	0	0	0	0	0	0	0	0	0	0	0	1	0	0	0	0	0	0	0	0	0	0	0	0	0	1	2	1	0	0	-1	0
A05	315587	0	0	0	1	0	0	0	0	-1	0	0	0	0	0	1	0	0	0	0	0	0	0	0	0	0	0	0	1	0	0	0	0	0	0	0	0	0	0	0	0	0	1	2	1	0	0	-1	0
A05	322520	2	0	0	2	2	0	2	2	0	0	2	0	0	2	2	2	2	2	2	2	2	2	2	2	0	2	2	2	2	2	2	2	2	0	0	2	1	2	0	0	2	2	2	2	2	2	2	1
A05	322563	0	1	1	0	0	0	0	0	1	1	0	0	1	0	0	0	0	0	0	0	0	0	0	0	1	0	0	0	0	0	0	0	0	1	1	0	1	0	0	1	0	0	0	0	0	0	0	0
A05	326847	2	0	0	1	2	1	2	2	0	0	2	0	0	2	2	2	2	2	2	2	2	2	2	2	0	2	2	2	2	2	2	2	2	0	1	2	1	2	0	-1	2	2	2	2	2	2	2	1
A05	326898	2	0	0	1	2	0	2	2	0	0	2	0	0	2	2	2	2	2	2	2	2	2	2	2	0	2	2	2	2	2	2	2	2	0	1	2	1	2	0	-1	2	2	2	2	2	2	2	1
A05	327047	2	0	0	2	2	0	2	2	0	0	2	0	0	2	2	2	2	2	2	2	1	2	2	2	0	2	2	2	2	2	2	2	2	0	0	2	0	2	0	0	2	2	2	2	2	2	2	1
A05	373071	1	-1	0	1	1	-1	1	2	0	0	1	-1	0	1	1	1	0	2	1	2	1	1	1	2	2	2	-1	1	2	2	0	2	2	0	0	1	-1	0	-1	0	2	1	1	0	1	1	2	1
A05	377788	0	0	0	0	0	0	0	0	0	0	1	0	0	1	0	0	0	0	0	0	0	1	0	0	0	0	0	0	0	0	0	0	0	1	0	0	0	0	0	0	1	0	0	0	0	0	0	0
A05	386364	2	0	0	2	2	0	1	2	0	0	2	0	0	1	2	2	2	2	-1	2	2	-1	2	2	0	2	2	2	2	2	2	2	2	0	0	2	0	2	-1	0	2	2	2	2	2	2	2	1
A05	413245	1	1	1	1	1	1	1	0	1	1	1	1	1	1	0	1	1	0	1	1	1	0	0	1	1	1	1	1	1	1	1	1	1	1	1	1	1	1	1	1	0	1	1	1	1	1	1	1
A05	413254	1	1	1	1	1	1	1	0	1	1	1	1	1	1	0	1	1	0	1	1	1	0	0	1	1	1	1	1	1	1	1	1	1	1	1	1	1	1	1	1	0	1	1	1	1	1	1	1
A05	413260	1	1	1	1	1	1	1	0	1	1	1	1	1	1	0	1	1	0	1	1	1	0	0	1	1	1	1	1	1	1	1	1	1	1	1	1	1	1	1	1	0	1	1	1	1	1	1	1
A05	413269	1	1	1	1	1	1	1	0	1	1	1	1	1	1	0	1	1	0	1	1	1	0	0	1	1	1	1	1	1	1	1	1	1	1	1	1	1	1	1	1	0	1	1	1	1	1	1	1
A05	413297	1	1	1	1	1	1	1	0	1	1	1	1	1	1	0	1	1	0	1	1	1	0	0	1	1	1	1	1	1	1	1	1	1	1	1	1	1	1	1	1	0	1	1	1	1	1	1	1
A05	471036	2	2	2	2	2	2	-1	2	2	2	2	2	2	2	2	2	2	2	2	2	2	2	2	2	0	1	2	2	2	2	2	2	2	0	0	2	0	2	0	0	2	2	2	2	2	2	2	1
A05	471039	2	2	2	2	2	2	-1	2	2	2	2	2	2	2	2	2	2	2	2	2	2	2	2	2	0	1	2	2	2	2	2	2	2	0	0	2	0	2	0	0	2	2	2	2	2	2	2	1
A05	471850	2	2	2	2	2	2	2	2	2	2	2	2	2	2	2	2	2	2	2	2	2	2	2	2	0	1	2	2	2	2	2	2	2	0	0	2	1	2	0	0	2	2	2	2	2	2	2	2
A05	472117	2	2	2	2	2	2	2	2	2	2	2	2	2	2	2	2	2	2	2	2	2	2	2	2	0	1	2	2	2	2	2	2	2	0	0	2	0	1	0	1	2	2	2	2	-1	2	2	0
A05	472124	1	1	1	2	-1	1	1	1	1	1	1	1	1	1	1	1	1	1	1	1	1	1	1	2	0	1	1	1	1	2	1	1	1	0	0	1	0	1	0	-1	2	1	1	1	0	1	1	0
A05	472160	2	2	2	-1	2	2	2	2	2	2	2	2	2	2	2	2	2	2	2	2	2	2	2	-1	0	2	2	2	2	-1	2	2	2	0	0	2	0	2	0	0	-1	2	2	2	2	2	2	2
A05	472163	2	2	2	-1	2	2	2	2	2	2	2	2	2	2	2	2	2	2	2	2	2	2	2	-1	0	2	2	2	2	-1	2	2	2	0	0	2	0	2	0	0	-1	2	2	2	2	2	2	2
A05	472180	2	2	2	2	2	2	2	2	2	2	2	2	2	2	2	2	2	2	2	2	2	2	2	2	0	2	2	2	2	2	2	2	1	0	0	2	0	2	0	0	2	2	2	2	2	2	2	1
A05	472219	2	2	2	2	2	2	2	2	2	2	2	2	2	2	2	2	2	2	2	2	2	2	2	2	0	2	2	2	2	2	2	2	1	0	0	2	0	2	0	0	2	2	2	2	2	-1	2	1
A05	478197	2	2	2	2	2	2	2	2	2	2	2	2	2	-1	2	2	2	2	2	2	2	2	2	2	0	2	2	2	-1	2	2	2	2	0	0	2	0	2	0	0	2	2	2	2	2	2	2	1
A05	483326	0	0	1	0	0	0	0	1	0	0	0	0	0	0	0	1	0	0	0	0	0	0	0	0	0	1	0	0	0	0	0	0	0	0	0	0	0	0	0	0	0	0	0	0	0	0	0	0
A05	488882	0	0	0	0	0	0	1	0	1	0	0	1	0	0	0	1	1	2	2	0	-1	0	-1	0	0	1	0	1	-1	0	0	1	0	0	0	2	0	-1	1	1	2	1	0	1	0	1	1	0
A05	489099	0	0	0	0	0	0	0	0	0	-1	0	1	0	0	0	0	0	0	0	0	1	0	0	0	0	0	0	0	0	0	0	0	0	0	0	0	1	0	1	0	0	0	0	0	0	0	0	0
A05	497290	-1	2	2	2	2	2	2	2	2	2	2	2	2	2	2	2	2	2	2	2	2	2	-1	2	0	2	2	2	2	2	2	2	2	0	0	2	0	2	0	0	2	2	2	2	2	2	2	2
A05	497316	-1	2	2	2	2	2	2	2	2	2	2	2	2	2	2	2	2	2	2	2	2	2	-1	2	0	2	2	2	2	2	2	2	2	0	0	2	0	2	0	0	2	2	2	2	2	2	2	2
A05	497322	-1	2	2	2	2	2	2	2	2	2	2	2	2	2	2	2	2	2	2	2	2	2	-1	2	0	2	2	2	2	2	2	2	2	0	0	2	0	2	0	0	2	2	2	2	2	2	2	2
A05	497326	-1	2	2	2	2	2	2	2	2	2	2	2	2	2	2	2	2	2	2	2	2	2	-1	2	0	2	2	2	2	2	2	2	2	0	0	2	0	2	0	0	2	2	2	2	2	2	2	2
A05	498887	2	2	2	2	2	2	2	2	2	2	2	2	2	2	2	2	2	2	2	2	2	2	2	2	0	2	2	2	2	2	2	2	2	0	0	2	0	2	0	0	2	2	2	2	2	2	2	1
A05	506986	2	2	2	2	2	2	2	2	2	2	2	2	2	2	2	2	2	2	2	2	2	2	2	2	0	2	2	2	2	2	2	2	2	0	0	2	0	2	0	0	2	2	2	2	2	2	2	1
A05	507009	2	2	2	2	2	2	2	2	2	2	2	2	2	2	2	2	2	2	2	2	2	2	2	2	0	2	2	2	2	2	2	2	2	0	0	2	0	2	0	0	2	2	2	2	2	2	2	1
A05	511932	2	2	2	2	2	2	2	2	2	2	2	2	2	2	2	2	2	2	2	2	2	-1	2	2	0	2	2	2	2	2	2	-1	2	0	0	2	0	2	0	0	2	-1	2	2	2	2	2	1
A05	601499	2	2	2	2	2	2	2	2	2	2	2	2	2	2	2	2	2	2	2	2	1	2	2	2	0	2	2	2	2	2	2	2	2	0	0	2	0	2	0	0	2	2	2	2	2	2	2	1
A05	603722	0	0	0	0	0	0	1	0	1	0	1	0	-1	0	0	0	0	0	0	0	0	0	0	0	0	0	0	0	0	0	0	0	0	0	0	0	0	0	0	0	0	0	1	0	0	1	0	0
A05	603773	2	2	2	2	2	2	2	2	2	2	2	2	2	2	2	2	2	2	2	2	2	2	2	2	0	2	2	2	2	2	2	2	2	0	0	2	0	2	1	0	2	2	2	2	2	2	2	1
A05	603782	2	2	2	2	2	2	2	2	2	2	2	2	2	2	2	2	2	2	2	2	2	2	2	2	0	2	2	2	2	2	2	2	2	0	0	2	0	2	1	0	2	2	2	2	2	2	2	1
A05	604873	1	2	2	2	2	-1	2	2	2	2	2	2	2	2	2	2	2	2	2	2	2	2	2	2	0	2	2	2	-1	2	1	2	2	0	0	2	0	2	0	0	2	2	2	2	2	2	2	1
A05	604924	1	2	2	2	2	-1	2	2	2	2	2	2	2	2	2	2	2	2	2	2	2	2	2	2	0	2	2	2	-1	2	1	2	2	0	0	2	0	2	0	0	2	2	2	2	2	2	2	1
A05	608648	2	2	2	2	2	2	2	2	2	2	2	2	2	2	2	1	2	2	-1	2	2	2	2	2	0	2	2	2	2	2	2	2	2	2	0	2	0	2	0	0	2	2	2	2	1	2	2	2
A05	608801	2	2	2	2	2	2	2	2	2	2	2	2	2	2	2	2	2	2	-1	2	2	2	-1	2	0	2	2	2	1	2	2	2	2	0	0	2	0	2	0	0	2	2	2	2	2	2	2	1
A05	610096	0	1	0	1	1	0	0	1	1	0	0	0	0	0	1	0	1	1	0	1	0	1	0	1	0	1	1	0	0	0	1	0	1	0	0	1	0	0	1	1	1	0	1	0	1	1	0	1
A05	612156	2	2	2	2	2	2	2	2	2	2	2	2	2	2	2	0	2	2	2	2	2	2	2	2	0	2	2	2	2	2	-1	2	1	0	0	2	-1	2	0	0	2	2	2	2	2	2	2	2
A05	627142	2	2	2	1	2	2	2	2	2	2	2	2	1	2	2	2	2	2	2	2	2	2	2	2	0	2	2	2	2	2	2	-1	2	0	0	2	0	2	0	0	2	2	2	2	2	2	2	1
A05	627697	2	1	2	2	2	2	2	2	2	2	2	2	2	2	2	2	2	2	2	2	2	2	2	2	0	2	2	2	2	2	2	2	1	0	0	2	0	2	0	0	2	2	2	2	2	2	2	1
A05	627858	0	1	2	2	2	1	1	2	2	0	1	2	2	1	1	1	1	2	1	2	1	2	1	1	-1	1	2	2	0	1	1	1	1	2	2	1	0	1	2	1	2	2	1	2	2	2	2	1
A05	627920	2	2	2	2	2	2	2	2	2	-1	2	2	2	2	2	2	2	2	2	2	2	2	2	2	0	2	2	2	2	2	2	2	2	0	0	2	-1	2	0	0	2	2	2	2	2	2	2	1
A05	627944	2	2	2	2	2	2	2	2	2	-1	2	2	2	2	2	2	2	2	2	2	2	2	2	2	0	2	2	2	2	2	2	2	2	0	0	2	-1	2	0	0	2	2	2	2	2	2	2	1
A05	628210	2	2	2	2	2	2	2	2	2	2	2	2	2	2	2	2	2	2	2	2	2	2	2	2	0	2	2	2	2	2	2	2	2	0	0	2	1	2	0	1	2	2	2	2	2	2	2	1
A05	628218	2	2	2	2	2	2	2	2	2	2	2	2	2	2	2	2	2	2	2	2	2	2	2	2	0	2	2	2	2	2	2	2	2	0	0	2	1	2	0	1	2	2	2	2	2	2	2	1
A05	637337	2	2	2	2	2	2	2	2	2	2	2	2	2	2	2	2	2	2	2	2	2	2	2	2	0	2	2	2	2	2	2	2	2	0	0	2	0	2	0	0	2	2	2	2	2	2	2	1
A05	639632	2	2	2	2	2	2	2	2	1	2	2	2	2	2	1	1	2	2	2	2	2	-1	2	2	0	2	2	1	2	2	2	2	2	1	0	2	0	2	0	0	0	2	0	2	0	0	0	1
A05	639990	2	2	2	2	2	2	2	2	2	2	2	2	2	2	2	2	2	2	2	2	2	2	2	2	0	2	2	2	2	2	2	2	2	0	0	2	0	2	0	0	0	2	0	2	0	0	0	1
A05	640014	2	2	2	2	2	2	2	2	2	2	2	2	2	2	2	2	2	2	2	2	2	2	2	2	0	2	2	2	2	2	2	2	2	0	0	2	0	2	0	0	0	2	0	2	0	0	0	1
A05	640027	2	2	2	2	2	2	2	2	2	2	2	2	2	2	2	2	2	2	2	2	2	2	2	2	0	2	2	2	2	2	2	2	2	0	0	2	0	2	0	0	0	1	0	2	0	0	0	0
A05	640684	2	2	2	2	2	2	1	2	2	2	2	2	2	2	2	2	2	2	2	2	1	2	2	2	0	2	2	2	2	2	2	2	2	0	0	2	0	2	0	0	0	2	0	2	0	0	0	1
A05	640948	2	2	2	2	2	2	2	-1	2	2	2	2	1	2	2	2	2	2	2	2	2	2	2	2	0	2	2	2	2	2	2	2	2	0	0	2	0	2	0	0	0	2	0	2	0	0	0	1
A05	640979	2	2	2	2	2	2	2	-1	2	2	2	2	2	2	2	2	2	2	2	2	2	2	2	2	0	2	2	2	2	2	2	2	2	0	0	2	0	2	0	0	0	2	0	2	0	0	0	1
A05	640982	2	2	2	2	2	2	2	-1	2	2	2	2	2	2	2	2	2	2	2	2	2	2	2	2	0	2	2	2	2	2	2	2	2	0	0	2	0	2	0	0	0	2	0	2	0	0	0	1
A05	640990	2	2	2	2	2	2	2	-1	2	2	2	2	2	2	2	2	2	2	2	2	2	2	2	2	0	2	2	2	2	2	2	2	2	0	0	2	0	2	0	0	0	2	0	2	0	0	0	1
A05	640993	2	2	2	2	2	2	2	-1	2	2	2	2	2	2	2	2	2	2	2	2	2	2	2	2	0	2	2	2	2	2	2	2	2	0	0	2	0	2	0	0	0	2	0	2	0	0	0	1
A05	641075	2	2	2	2	2	2	-1	2	2	2	2	2	2	2	2	2	2	2	2	2	2	2	2	2	0	2	2	2	2	2	2	2	1	0	0	2	0	2	0	0	0	2	0	2	0	0	0	2
A05	641079	2	2	2	2	2	2	-1	2	2	2	2	2	2	2	2	2	2	2	2	2	2	2	2	2	0	2	2	2	2	2	2	2	1	0	0	2	0	2	0	0	0	2	0	2	0	0	0	2
A05	645063	1	0	0	0	0	1	0	0	0	0	1	0	0	0	1	0	-1	0	0	0	1	0	0	0	1	0	0	0	0	0	0	0	0	1	0	1	0	0	0	0	0	0	0	1	0	1	0	1
A05	756808	2	2	2	2	2	2	2	1	2	2	2	2	2	2	2	2	2	2	2	2	2	2	2	2	0	2	2	2	2	2	2	2	2	0	0	2	0	2	0	0	0	2	0	2	0	0	0	1
A05	756969	2	2	2	-1	2	2	2	2	2	2	2	2	2	2	2	2	2	2	2	2	2	2	2	2	0	2	2	-1	2	2	2	2	2	0	-1	2	0	2	0	0	-1	2	-1	2	0	0	0	1
A05	774042	2	2	2	2	2	2	2	2	2	2	2	2	2	2	2	2	2	2	2	2	2	2	2	2	0	2	2	2	2	2	2	2	2	0	0	2	0	2	0	0	0	2	0	2	0	0	0	1
A05	774055	2	2	2	2	2	2	2	2	2	2	2	2	2	2	2	2	2	2	2	2	2	2	2	2	0	2	2	2	2	2	2	2	2	0	0	2	0	2	0	0	0	2	0	2	0	1	0	1
A05	776035	2	2	2	2	2	2	2	2	2	2	1	2	2	2	2	2	2	2	2	2	2	2	2	2	0	2	2	2	2	2	2	2	2	0	0	2	0	2	1	0	0	2	0	2	0	0	0	1
A05	776083	2	2	2	2	2	2	2	2	2	2	1	2	2	2	2	2	2	2	2	2	2	2	2	2	0	2	2	2	2	2	2	2	2	0	0	2	0	2	0	0	0	2	0	2	0	0	0	0
A05	796229	2	2	2	2	2	2	2	2	2	2	2	2	2	2	2	2	2	2	-1	2	2	2	2	2	0	2	2	2	2	2	2	2	2	0	0	2	0	2	1	0	0	2	0	2	0	0	0	1
A05	796242	2	2	2	2	2	2	2	2	2	2	2	2	2	2	2	2	2	2	-1	2	2	2	2	2	0	2	2	2	2	2	2	2	2	0	0	2	0	2	1	0	0	2	0	2	0	0	0	1
A05	796280	1	-1	1	-1	2	2	1	0	0	2	1	0	2	1	2	2	2	2	2	1	-1	2	2	1	0	1	2	2	-1	2	2	1	-1	0	0	1	0	0	0	0	0	2	0	2	0	0	0	1
A05	804201	2	2	2	2	2	1	2	2	2	2	2	2	2	2	2	2	2	2	2	2	2	2	2	2	0	2	2	2	2	2	2	2	2	0	0	2	0	2	0	0	0	2	0	2	0	0	0	1
A05	808288	2	2	2	2	2	2	2	2	2	2	2	2	2	2	2	2	2	2	2	2	2	2	2	2	0	2	2	-1	2	2	2	2	2	0	0	-1	0	2	0	0	0	2	0	2	0	0	0	1
A05	808302	2	2	2	2	2	2	2	2	2	2	2	2	2	2	2	2	2	2	2	2	2	2	2	2	0	2	2	-1	2	2	2	2	2	0	0	-1	0	2	0	0	0	2	0	2	0	0	0	1
A05	808557	2	2	2	2	2	2	2	2	2	2	2	2	2	2	2	2	2	2	2	2	2	2	2	2	0	2	2	2	2	2	2	2	2	0	0	1	0	2	0	0	0	2	0	2	0	0	0	-1
[truncated: 8,354 more rows]
[truncated: 140 more columns]
